# Supplementary material for: Dibasic 3,3′-di­nitro-4,4′-bipyrazole-1,1′-diides of K, Rb and Cs reveal metal-selective ring–π over ring–N coordination
Source: Acta Crystallogr E Crystallogr Commun. 2026 May 19;82(Pt 6):683–91. doi: 10.1107/S2056989026005037 (PMC13239007; doi:10.1107/S2056989026005037)
Supplement: Supplementary file 1 [file e-82-00683-sup1.cif]

##############################################################################
#                                                                            #
# This CIF contains the data in a paper accepted for publication in          #
# Acta Crystallographica Section E. It conforms to the requirements of       #
# Notes for Authors for Acta Crystallographica Section E, and has been       #
# peer reviewed under the auspices of the IUCr Commission on Journals.       #
#                                                                            #
# Full details of the Crystallographic Information File format               #
# are given in the paper "The Crystallographic Information File (CIF):       #
# a New Standard Archive File for Crystallography" by S. R. Hall, F. H.      #
# Allen and I. D. Brown [Acta Cryst. (1991), A47, 655-685].                  #
#                                                                            #
# The current version of the core CIF dictionary is obtainable from          #
# ftp://ftp.iucr.org/pub/cif_core.dic.                                       #
#                                                                            #
# Software is freely available for graphical display of the structure(s)     #
# in this CIF. For information consult the CIF software page                 #
# http://www.iucr.org/resources/cif/software.                                #
#                                                                            #
# This file may be used for bona fide research purposes within the           #
# scientific community so long as proper attribution is given to the journal # 
# article from which it was obtained.                                        #
#                                                                            #
##############################################################################
data_global
_audit_creation_method     'SHELXL-2019/3'
_journal_date_recd_electronic     2026-04-16
_journal_date_accepted     2026-05-12
_journal_name_full     'Acta Crystallographica, Section E'
_journal_year     2026
_journal_volume     82
_journal_issue      6
_journal_page_first     0
_journal_page_last     0
_journal_paper_category     GM
_journal_paper_doi     10.1107/S2056989026005037
_journal_coeditor_code     HB8215
_publ_contact_author_name     'Dr Kostiantyn V. Domasevitch'
_publ_contact_author_address
;
Inorganic Chemistry Department
National Taras Shevchenko University of Kyiv
Volodymyrska Str. 64/13
Kyiv 01601
Ukraine
;
_publ_contact_author_email     dk@univ.kiev.ua
_publ_contact_author_fax     ?
_publ_contact_author_phone     ?
_publ_section_title
;
Dibasic 3,3'-dinitro-4,4'-bipyrazole-1,1'-diides of K, Rb and Cs reveal
metal-selective ring--\p over ring--N coordination
;
loop_
    _publ_author_name
    _publ_author_footnote
    _publ_author_address
    'Domasevitch, Kostiantyn V.' ?
;
Inorganic Chemistry Department
National Taras Shevchenko University of Kyiv
Volodymyrska Str. 64/13
01601 Kyiv
Ukraine
;
    'Ponomarova, Vira V.' ?
;
Inorganic Chemistry Department
National Taras Shevchenko University of Kyiv
Volodymyrska Str. 64/13
01601 Kyiv
Ukraine
;
_publ_section_synopsis
;
A series of late alkali metal salts introduce electron-depleted nitropyrazolate
anions as common N-ligands for K^+^ and Rb^+^, but \p-ligands for softer Lewis
acid Cs^+^.
;
data_1
_audit_creation_method     'SHELXL-2019/3'
_chemical_name_systematic
;
Poly[[\m-3,3'-dinitro-4,4'-bipyrazole-1,1'-diido]dipotassium]
;
_chemical_name_common     ?
_chemical_formula_moiety     '2(K +), C6 H2 N6 O4 2-'
_chemical_formula_sum     'C6 H2 K2 N6 O4'
_chemical_formula_iupac     '[K2 (C6 H2 N6 O4)]'
_chemical_formula_weight     300.34
_chemical_melting_point     ?
_chemical_absolute_configuration     ?
_space_group_crystal_system     orthorhombic
_space_group_name_H-M_alt     'P c a 21'
_space_group_name_Hall     'P 2c -2ac'
loop_
    _space_group_symop_operation_xyz
    'x, y, z'
    '-x, -y, z+1/2'
    'x+1/2, -y, z'
    '-x+1/2, y, z+1/2'
_cell_length_a     18.7276(19)
_cell_length_b     3.7683(3)
_cell_length_c     13.9808(13)
_cell_angle_alpha     90
_cell_angle_beta     90
_cell_angle_gamma     90
_cell_volume     986.64(16)
_cell_formula_units_Z     4
_cell_measurement_reflns_used     6480
_cell_measurement_theta_min     2.618
_cell_measurement_theta_max     27.973
_cell_measurement_temperature     213(2)
_exptl_crystal_description     prism
_exptl_crystal_colour     red
_exptl_crystal_size_max     0.220
_exptl_crystal_size_mid     0.210
_exptl_crystal_size_min     0.180
_exptl_crystal_density_diffrn     2.022
_exptl_crystal_F_000     600
_exptl_absorpt_coefficient_mu     0.980
_exptl_absorpt_correction_type     numerical
_exptl_absorpt_process_details
;
[X-RED (Stoe & Cie, 2001) and X-SHAPE (Stoe & Cie, 1999)]
;
_exptl_absorpt_correction_T_min     0.8544
_exptl_absorpt_correction_T_max     0.8709
_diffrn_ambient_temperature     213(2)
_diffrn_source     'fine-focus sealed tube'
_diffrn_radiation_type     MoK\a
_diffrn_radiation_wavelength     0.71073
_diffrn_measurement_device_type     'Stoe Image plate diffraction system-2T'
_diffrn_measurement_method     '\f oscillation scans'
_diffrn_reflns_number     6480
_diffrn_reflns_av_R_equivalents     0.0219
_diffrn_reflns_av_unetI/netI     0.0321
_diffrn_reflns_theta_min     2.618
_diffrn_reflns_theta_max     27.973
_diffrn_reflns_theta_full     25.242
_diffrn_measured_fraction_theta_max     0.988
_diffrn_measured_fraction_theta_full     0.985
_diffrn_reflns_limit_h_min     -24
_diffrn_reflns_limit_h_max     24
_diffrn_reflns_limit_k_min     -4
_diffrn_reflns_limit_k_max     4
_diffrn_reflns_limit_l_min     -18
_diffrn_reflns_limit_l_max     18
_refine_special_details
;
 Refined as a 2-component inversion twin.
;
_reflns_number_total     2285
_reflns_number_gt     1849
_reflns_threshold_expression     'I > 2\s(I)'
_refine_ls_structure_factor_coef     Fsqd
_refine_ls_matrix_type     full
_refine_ls_R_factor_all     0.0276
_refine_ls_R_factor_gt     0.0213
_refine_ls_wR_factor_gt     0.0471
_refine_ls_wR_factor_ref     0.0479
_refine_ls_goodness_of_fit_ref     0.910
_refine_ls_restrained_S_all     0.910
_refine_ls_number_reflns     2285
_refine_ls_number_parameters     164
_refine_ls_number_restraints     1
_refine_ls_hydrogen_treatment     constr
_refine_ls_weighting_scheme     calc
_refine_ls_weighting_details
                      'w=1/[\s^2^(Fo^2^)+(0.0272P)^2^] where P=(Fo^2^+2Fc^2^)/3'
_atom_sites_solution_hydrogens     geom
_atom_sites_solution_primary     direct
_atom_sites_solution_secondary     difmap
_refine_ls_shift/su_max     0.000
_refine_ls_shift/su_mean     0.000
_refine_diff_density_max     0.224
_refine_diff_density_min     -0.186
_refine_ls_extinction_method     none
_refine_ls_extinction_coef     .
_refine_ls_abs_structure_details
;
 Refined as an inversion twin
;
_refine_ls_abs_structure_Flack     0.41(4)
loop_
    _atom_type_symbol
    _atom_type_description
    _atom_type_scat_dispersion_real
    _atom_type_scat_dispersion_imag
    _atom_type_scat_source
    'C' 'C' 0.0033 0.0016
                         'International Tables Vol C Tables 4.2.6.8 and 6.1.1.4'
    'H' 'H' 0.0000 0.0000
                         'International Tables Vol C Tables 4.2.6.8 and 6.1.1.4'
    'N' 'N' 0.0061 0.0033
                         'International Tables Vol C Tables 4.2.6.8 and 6.1.1.4'
    'O' 'O' 0.0106 0.0060
                         'International Tables Vol C Tables 4.2.6.8 and 6.1.1.4'
    'K' 'K' 0.2009 0.2494
                         'International Tables Vol C Tables 4.2.6.8 and 6.1.1.4'
_computing_data_collection
;
IPDS Software (Stoe & Cie, 2000)
;
_computing_cell_refinement
;
IPDS Software (Stoe & Cie, 2000)
;
_computing_data_reduction
;
IPDS Software (Stoe & Cie, 2000)
;
_computing_structure_solution
;
SHELXS97 (Sheldrick, 2008)
;
_computing_structure_refinement
;
<i>SHELXL2019/3</i> (Sheldrick, 2015)
;
_computing_molecular_graphics
;
DIAMOND 3.0 (Brandenburg, 1999)
;
_computing_publication_material
;
WinGX 1.70.01 (Farrugia, 2012)
;
loop_
    _atom_site_type_symbol
    _atom_site_label
    _atom_site_fract_x
    _atom_site_fract_y
    _atom_site_fract_z
    _atom_site_U_iso_or_equiv
    _atom_site_adp_type
    _atom_site_calc_flag
    _atom_site_occupancy
    _atom_site_disorder_assembly
    _atom_site_disorder_group
    K K1 0.37544(4) -0.49087(18) 0.05811(4) 0.02022(13) Uani d 1 . .
    K K2 0.37880(3) 0.37981(18) 0.32366(3) 0.02035(14) Uani d 1 . .
    O O1 0.23811(12) -0.4115(7) 0.39913(17) 0.0331(6) Uani d 1 . .
    O O2 0.13683(12) -0.1418(9) 0.38871(16) 0.0418(7) Uani d 1 . .
    O O3 0.00886(11) -0.3670(7) -0.02285(16) 0.0301(5) Uani d 1 . .
    O O4 0.11495(11) -0.1447(7) -0.01775(15) 0.0323(6) Uani d 1 . .
    N N1 0.28453(13) 0.0267(7) 0.1470(2) 0.0210(6) Uani d 1 . .
    N N2 0.28173(12) -0.1085(8) 0.23656(18) 0.0186(5) Uani d 1 . .
    N N3 0.19516(12) -0.2269(8) 0.35423(17) 0.0220(6) Uani d 1 . .
    N N4 -0.02670(12) 0.1315(8) 0.22521(17) 0.0194(5) Uani d 1 . .
    N N5 -0.02718(13) -0.0134(7) 0.1359(2) 0.0193(6) Uani d 1 . .
    N N6 0.05558(13) -0.1962(7) 0.01939(16) 0.0203(6) Uani d 1 . .
    C C1 0.21717(15) 0.1044(9) 0.1183(2) 0.0194(6) Uani d 1 . .
    H H1 0.205558 0.199449 0.058094 0.023 Uiso calc 1 . .
    C C2 0.16761(15) 0.0263(9) 0.1887(2) 0.0158(9) Uani d 1 . .
    C C3 0.21248(14) -0.1040(9) 0.2612(2) 0.0162(6) Uani d 1 . .
    C C4 0.04169(14) 0.1663(9) 0.2536(2) 0.0186(6) Uani d 1 . .
    H H4 0.055404 0.256931 0.313491 0.022 Uiso calc 1 . .
    C C5 0.08971(15) 0.0525(10) 0.18402(19) 0.0146(7) Uani d 1 . .
    C C6 0.04176(14) -0.0536(8) 0.1116(2) 0.0153(6) Uani d 1 . .
loop_
    _atom_site_aniso_label
    _atom_site_aniso_U_11
    _atom_site_aniso_U_22
    _atom_site_aniso_U_33
    _atom_site_aniso_U_12
    _atom_site_aniso_U_13
    _atom_site_aniso_U_23
    K1 0.0164(2) 0.0229(3) 0.0214(3) 0.0004(2) 0.0000(3) 0.0051(2)
    K2 0.0201(3) 0.0204(4) 0.0206(3) -0.0003(3) -0.0016(3) -0.0004(2)
    O1 0.0296(12) 0.0443(17) 0.0253(12) 0.0093(11) -0.0059(10) 0.0116(10)
    O2 0.0216(11) 0.076(2) 0.0273(12) 0.0113(12) 0.0091(9) 0.0202(12)
    O3 0.0267(11) 0.0450(16) 0.0186(10) -0.0112(11) -0.0024(9) -0.0077(10)
    O4 0.0203(11) 0.0539(17) 0.0227(10) -0.0065(11) 0.0068(9) -0.0112(10)
    N1 0.0146(12) 0.0240(19) 0.0244(15) -0.0021(10) 0.0025(10) 0.0002(10)
    N2 0.0114(11) 0.0229(16) 0.0216(13) -0.0013(10) 0.0007(9) -0.0007(11)
    N3 0.0181(12) 0.0302(17) 0.0178(11) -0.0020(10) -0.0024(9) 0.0016(10)
    N4 0.0143(11) 0.0253(17) 0.0187(12) 0.0020(10) 0.0027(9) -0.0019(12)
    N5 0.0154(11) 0.0219(18) 0.0207(14) 0.0001(9) -0.0016(9) -0.0005(10)
    N6 0.0184(12) 0.0258(17) 0.0167(11) 0.0014(10) -0.0012(9) 0.0016(10)
    C1 0.0173(14) 0.0224(18) 0.0186(14) -0.0014(12) 0.0020(10) 0.0016(13)
    C2 0.0133(12) 0.015(2) 0.0191(18) -0.0002(11) -0.0021(11) -0.0022(10)
    C3 0.0139(13) 0.0183(17) 0.0163(15) -0.0010(11) -0.0002(10) 0.0002(12)
    C4 0.0151(12) 0.022(2) 0.0189(14) 0.0023(11) 0.0004(10) -0.0021(11)
    C5 0.0149(12) 0.016(2) 0.0127(16) -0.0005(13) 0.0020(10) 0.0025(10)
    C6 0.0123(13) 0.0170(18) 0.0167(15) 0.0007(10) -0.0004(10) 0.0009(11)
_geom_special_details
;
 All esds (except the esd in the dihedral angle between two l.s. planes)
 are estimated using the full covariance matrix.  The cell esds are taken
 into account individually in the estimation of esds in distances, angles
 and torsion angles; correlations between esds in cell parameters are only
 used when they are defined by crystal symmetry.  An approximate (isotropic)
 treatment of cell esds is used for estimating esds involving l.s. planes.
;
loop_
    _geom_bond_atom_site_label_1
    _geom_bond_atom_site_label_2
    _geom_bond_site_symmetry_2
    _geom_bond_distance
    _geom_bond_publ_flag
    K1 O2 4_554 2.719(2) y
    K1 N1 1_545 2.783(3) y
    K1 O3 3_545 2.795(2) y
    K1 N5 3_545 2.828(3) y
    K1 N5 3 2.850(3) y
    K1 N1 . 2.871(3) y
    K1 O1 4_554 3.091(3) y
    K1 O2 4_544 3.418(3) y
    K2 O4 4_565 2.853(2) y
    K2 N2 . 2.859(3) y
    K2 N4 3_565 2.901(3) y
    K2 N2 1_565 2.917(3) y
    K2 O1 1_565 2.945(2) y
    K2 N4 3 2.956(3) y
    K2 O4 4 2.973(3) y
    K2 O3 4_565 3.153(2) y
    O1 N3 . 1.235(3) ?
    O2 N3 . 1.236(3) ?
    O3 N6 . 1.236(3) ?
    O4 N6 . 1.242(3) ?
    N1 N2 . 1.353(4) ?
    N1 C1 . 1.356(4) ?
    N2 C3 . 1.342(3) ?
    N3 C3 . 1.418(4) ?
    N4 C4 . 1.347(4) ?
    N4 N5 . 1.362(4) ?
    N5 C6 . 1.344(4) ?
    N6 C6 . 1.420(4) ?
    C1 C2 . 1.385(4) ?
    C1 H1 . 0.9400 ?
    C2 C3 . 1.406(4) ?
    C2 C5 . 1.464(3) ?
    C4 C5 . 1.393(4) ?
    C4 H4 . 0.9400 ?
    C5 C6 . 1.411(4) ?
loop_
    _geom_angle_atom_site_label_1
    _geom_angle_atom_site_label_2
    _geom_angle_atom_site_label_3
    _geom_angle_site_symmetry_1
    _geom_angle_site_symmetry_3
    _geom_angle
    _geom_angle_publ_flag
    O2 K1 N1 4_554 1_545 130.77(8) ?
    O2 K1 O3 4_554 3_545 79.37(7) ?
    N1 K1 O3 1_545 3_545 127.04(8) ?
    O2 K1 N5 4_554 3_545 135.17(8) ?
    N1 K1 N5 1_545 3_545 77.95(8) ?
    O3 K1 N5 3_545 3_545 56.82(7) ?
    O2 K1 N5 4_554 3 93.68(8) ?
    N1 K1 N5 1_545 3 131.04(8) ?
    O3 K1 N5 3_545 3 73.16(8) ?
    N5 K1 N5 3_545 3 83.16(7) ?
    O2 K1 N1 4_554 . 89.90(9) ?
    N1 K1 N1 1_545 . 83.56(7) ?
    O3 K1 N1 3_545 . 146.67(8) ?
    N5 K1 N1 3_545 . 131.64(7) ?
    N5 K1 N1 3 . 76.19(7) ?
    O2 K1 O1 4_554 4_554 42.99(6) ?
    N1 K1 O1 1_545 4_554 87.90(7) ?
    O3 K1 O1 3_545 4_554 110.02(8) ?
    N5 K1 O1 3_545 4_554 141.65(8) ?
    N5 K1 O1 3 4_554 130.57(7) ?
    N1 K1 O1 . 4_554 80.64(8) ?
    O2 K1 O2 4_554 4_544 74.80(6) ?
    N1 K1 O2 1_545 4_544 78.43(7) ?
    O3 K1 O2 3_545 4_544 69.01(7) ?
    N5 K1 O2 3_545 4_544 80.56(7) ?
    N5 K1 O2 3 4_544 141.84(7) ?
    N1 K1 O2 . 4_544 138.37(7) ?
    O1 K1 O2 4_554 4_544 61.63(7) ?
    O4 K2 N2 4_565 . 139.58(7) ?
    O4 K2 N4 4_565 3_565 86.85(7) ?
    N2 K2 N4 . 3_565 126.46(8) ?
    O4 K2 N2 4_565 1_565 86.26(7) ?
    N2 K2 N2 . 1_565 81.45(7) ?
    N4 K2 N2 3_565 1_565 76.26(7) ?
    O4 K2 O1 4_565 1_565 65.83(7) ?
    N2 K2 O1 . 1_565 75.85(7) ?
    N4 K2 O1 3_565 1_565 123.10(8) ?
    N2 K2 O1 1_565 1_565 54.23(7) ?
    O4 K2 N4 4_565 3 138.30(7) ?
    N2 K2 N4 . 3 76.28(7) ?
    N4 K2 N4 3_565 3 80.08(6) ?
    N2 K2 N4 1_565 3 127.57(7) ?
    O1 K2 N4 1_565 3 151.21(8) ?
    O4 K2 O4 4_565 4 80.58(6) ?
    N2 K2 O4 . 4 85.11(7) ?
    N4 K2 O4 3_565 4 138.75(7) ?
    N2 K2 O4 1_565 4 140.86(7) ?
    O1 K2 O4 1_565 4 86.88(6) ?
    N4 K2 O4 3 4 83.71(7) ?
    O4 K2 O3 4_565 4_565 41.73(6) ?
    N2 K2 O3 . 4_565 155.36(7) ?
    N4 K2 O3 3_565 4_565 73.96(7) ?
    N2 K2 O3 1_565 4_565 120.00(7) ?
    O1 K2 O3 1_565 4_565 105.80(7) ?
    N4 K2 O3 3 4_565 96.58(6) ?
    O4 K2 O3 4 4_565 70.57(6) ?
    N3 O1 K2 . 1_545 123.44(18) ?
    N3 O1 K1 . 4 88.39(16) ?
    K2 O1 K1 1_545 4 147.93(8) ?
    N3 O2 K1 . 4 106.79(19) ?
    N3 O2 K1 . 4_565 121.0(2) ?
    K1 O2 K1 4 4_565 74.80(6) ?
    N6 O3 K1 . 3_445 122.62(17) ?
    N6 O3 K2 . 4_544 90.59(16) ?
    K1 O3 K2 3_445 4_544 144.50(9) ?
    N6 O4 K2 . 4_544 105.26(17) ?
    N6 O4 K2 . 4_554 116.80(18) ?
    K2 O4 K2 4_544 4_554 80.58(6) ?
    N2 N1 C1 . . 108.6(2) ?
    N2 N1 K1 . 1_565 133.1(2) ?
    C1 N1 K1 . 1_565 107.2(2) ?
    N2 N1 K1 . . 99.67(19) ?
    C1 N1 K1 . . 124.8(2) ?
    K1 N1 K1 1_565 . 83.56(7) ?
    C3 N2 N1 . . 105.7(2) ?
    C3 N2 K2 . . 119.8(2) ?
    N1 N2 K2 . . 97.32(19) ?
    C3 N2 K2 . 1_545 120.2(2) ?
    N1 N2 K2 . 1_545 127.67(18) ?
    K2 N2 K2 . 1_545 81.45(7) ?
    O1 N3 O2 . . 121.6(3) ?
    O1 N3 C3 . . 120.1(2) ?
    O2 N3 C3 . . 118.4(3) ?
    O1 N3 K1 . 4 69.62(16) ?
    O2 N3 K1 . 4 52.17(15) ?
    C3 N3 K1 . 4 169.57(18) ?
    C4 N4 N5 . . 108.4(2) ?
    C4 N4 K2 . 3_465 112.22(19) ?
    N5 N4 K2 . 3_465 133.24(19) ?
    C4 N4 K2 . 3_455 119.7(2) ?
    N5 N4 K2 . 3_455 99.29(18) ?
    K2 N4 K2 3_465 3_455 80.08(6) ?
    C4 N4 K1 . 3_455 134.8(2) ?
    N5 N4 K1 . 3_455 60.45(15) ?
    K2 N4 K1 3_465 3_455 74.55(6) ?
    K2 N4 K1 3_455 3_455 105.52(7) ?
    C6 N5 N4 . . 105.7(2) ?
    C6 N5 K1 . 3_445 116.6(2) ?
    N4 N5 K1 . 3_445 128.42(19) ?
    C6 N5 K1 . 3_455 126.4(2) ?
    N4 N5 K1 . 3_455 94.98(18) ?
    K1 N5 K1 3_445 3_455 83.16(7) ?
    C6 N5 K2 . 3_455 129.7(2) ?
    N4 N5 K2 . 3_455 57.76(15) ?
    K1 N5 K2 3_445 3_455 72.49(6) ?
    K1 N5 K2 3_455 3_455 103.34(8) ?
    O3 N6 O4 . . 121.0(2) ?
    O3 N6 C6 . . 120.1(2) ?
    O4 N6 C6 . . 118.9(2) ?
    O3 N6 K2 . 4_544 68.08(15) ?
    O4 N6 K2 . 4_544 54.09(14) ?
    C6 N6 K2 . 4_544 167.03(18) ?
    N1 C1 C2 . . 111.6(3) ?
    N1 C1 H1 . . 124.2 ?
    C2 C1 H1 . . 124.2 ?
    K1 C1 H1 1_565 . 79.1 ?
    C1 C2 C3 . . 100.7(2) ?
    C1 C2 C5 . . 128.5(2) ?
    C3 C2 C5 . . 130.7(3) ?
    N2 C3 C2 . . 113.4(3) ?
    N2 C3 N3 . . 116.9(3) ?
    C2 C3 N3 . . 129.7(2) ?
    N4 C4 C5 . . 112.2(3) ?
    N4 C4 H4 . . 123.9 ?
    C5 C4 H4 . . 123.9 ?
    C4 C5 C6 . . 100.2(2) ?
    C4 C5 C2 . . 129.3(2) ?
    C6 C5 C2 . . 130.3(3) ?
    N5 C6 C5 . . 113.4(3) ?
    N5 C6 N6 . . 116.6(3) ?
    C5 C6 N6 . . 130.0(3) ?
loop_
    _geom_torsion_atom_site_label_1
    _geom_torsion_atom_site_label_2
    _geom_torsion_atom_site_label_3
    _geom_torsion_atom_site_label_4
    _geom_torsion_site_symmetry_1
    _geom_torsion_site_symmetry_2
    _geom_torsion_site_symmetry_3
    _geom_torsion_site_symmetry_4
    _geom_torsion
    _geom_torsion_publ_flag
    C1 N1 N2 C3 . . . . -1.1(4) ?
    K1 N1 N2 C3 1_565 . . . 136.8(2) ?
    K1 N1 N2 C3 . . . . -133.0(2) ?
    C1 N1 N2 K2 . . . . -124.9(2) ?
    K1 N1 N2 K2 1_565 . . . 13.0(3) ?
    K1 N1 N2 K2 . . . . 103.18(11) ?
    C1 N1 N2 K2 . . . 1_545 150.3(2) ?
    K1 N1 N2 K2 1_565 . . 1_545 -71.8(4) ?
    K1 N1 N2 K2 . . . 1_545 18.4(3) ?
    K2 O1 N3 O2 1_545 . . . -179.3(2) ?
    K1 O1 N3 O2 4 . . . 4.9(3) ?
    K2 O1 N3 C3 1_545 . . . 0.1(4) ?
    K1 O1 N3 C3 4 . . . -175.7(3) ?
    K2 O1 N3 K1 1_545 . . 4 175.8(2) ?
    K1 O2 N3 O1 4 . . . -5.9(4) ?
    K1 O2 N3 O1 4_565 . . . 76.2(4) ?
    K1 O2 N3 C3 4 . . . 174.8(2) ?
    K1 O2 N3 C3 4_565 . . . -103.1(3) ?
    K1 O2 N3 K1 4_565 . . 4 82.07(14) ?
    C4 N4 N5 C6 . . . . -1.6(4) ?
    K2 N4 N5 C6 3_465 . . . 147.6(2) ?
    K2 N4 N5 C6 3_455 . . . -127.3(2) ?
    K1 N4 N5 C6 3_455 . . . 130.0(2) ?
    C4 N4 N5 K1 . . . 3_445 143.1(2) ?
    K2 N4 N5 K1 3_465 . . 3_445 -67.6(3) ?
    K2 N4 N5 K1 3_455 . . 3_445 17.4(2) ?
    K1 N4 N5 K1 3_455 . . 3_445 -85.21(19) ?
    C4 N4 N5 K1 . . . 3_455 -131.7(2) ?
    K2 N4 N5 K1 3_465 . . 3_455 17.6(3) ?
    K2 N4 N5 K1 3_455 . . 3_455 102.65(9) ?
    C4 N4 N5 K2 . . . 3_455 125.7(3) ?
    K2 N4 N5 K2 3_465 . . 3_455 -85.1(2) ?
    K1 N4 N5 K2 3_455 . . 3_455 -102.65(9) ?
    K1 O3 N6 O4 3_445 . . . 178.3(2) ?
    K2 O3 N6 O4 4_544 . . . 11.6(3) ?
    K1 O3 N6 C6 3_445 . . . -2.1(4) ?
    K2 O3 N6 C6 4_544 . . . -168.8(2) ?
    K1 O3 N6 K2 3_445 . . 4_544 166.7(2) ?
    K2 O4 N6 O3 4_544 . . . -13.3(3) ?
    K2 O4 N6 O3 4_554 . . . 73.7(3) ?
    K2 O4 N6 C6 4_544 . . . 167.1(2) ?
    K2 O4 N6 C6 4_554 . . . -105.9(2) ?
    K2 O4 N6 K2 4_554 . . 4_544 87.01(13) ?
    N2 N1 C1 C2 . . . . 0.6(4) ?
    K1 N1 C1 C2 1_565 . . . -148.5(2) ?
    K1 N1 C1 C2 . . . . 117.4(3) ?
    N1 C1 C2 C3 . . . . 0.1(4) ?
    K1 C1 C2 C3 1_565 . . . -49.2(5) ?
    N1 C1 C2 C5 . . . . -176.2(4) ?
    K1 C1 C2 C5 1_565 . . . 134.4(4) ?
    N1 N2 C3 C2 . . . . 1.2(4) ?
    K2 N2 C3 C2 . . . . 109.5(3) ?
    K2 N2 C3 C2 1_545 . . . -152.7(2) ?
    N1 N2 C3 N3 . . . . -178.7(3) ?
    K2 N2 C3 N3 . . . . -70.4(3) ?
    K2 N2 C3 N3 1_545 . . . 27.4(4) ?
    C1 C2 C3 N2 . . . . -0.8(4) ?
    C5 C2 C3 N2 . . . . 175.4(4) ?
    C1 C2 C3 N3 . . . . 179.0(4) ?
    C5 C2 C3 N3 . . . . -4.8(6) ?
    O1 N3 C3 N2 . . . . -18.3(5) ?
    O2 N3 C3 N2 . . . . 161.1(3) ?
    K1 N3 C3 N2 4 . . . -175.5(10) ?
    O1 N3 C3 C2 . . . . 161.9(3) ?
    O2 N3 C3 C2 . . . . -18.7(5) ?
    K1 N3 C3 C2 4 . . . 4.6(15) ?
    N5 N4 C4 C5 . . . . 1.1(4) ?
    K2 N4 C4 C5 3_465 . . . -155.2(2) ?
    K2 N4 C4 C5 3_455 . . . 113.8(3) ?
    K1 N4 C4 C5 3_455 . . . -65.2(4) ?
    N4 C4 C5 C6 . . . . -0.1(4) ?
    N4 C4 C5 C2 . . . . -175.9(4) ?
    C1 C2 C5 C4 . . . . -140.9(4) ?
    C3 C2 C5 C4 . . . . 43.9(6) ?
    C1 C2 C5 C6 . . . . 44.5(6) ?
    C3 C2 C5 C6 . . . . -130.8(4) ?
    N4 N5 C6 C5 . . . . 1.7(4) ?
    K1 N5 C6 C5 3_445 . . . -148.0(2) ?
    K1 N5 C6 C5 3_455 . . . 110.3(3) ?
    K2 N5 C6 C5 3_455 . . . -59.2(4) ?
    N4 N5 C6 N6 . . . . -178.9(3) ?
    K1 N5 C6 N6 3_445 . . . 31.5(3) ?
    K1 N5 C6 N6 3_455 . . . -70.3(3) ?
    K2 N5 C6 N6 3_455 . . . 120.2(3) ?
    C4 C5 C6 N5 . . . . -1.0(4) ?
    C2 C5 C6 N5 . . . . 174.8(3) ?
    C4 C5 C6 N6 . . . . 179.7(3) ?
    C2 C5 C6 N6 . . . . -4.5(7) ?
    O3 N6 C6 N5 . . . . -20.5(4) ?
    O4 N6 C6 N5 . . . . 159.2(3) ?
    K2 N6 C6 N5 4_544 . . . -146.9(7) ?
    O3 N6 C6 C5 . . . . 158.9(3) ?
    O4 N6 C6 C5 . . . . -21.5(5) ?
    K2 N6 C6 C5 4_544 . . . 32.4(11) ?
loop_
    _geom_hbond_atom_site_label_D
    _geom_hbond_atom_site_label_H
    _geom_hbond_atom_site_label_A
    _geom_hbond_site_symmetry_A
    _geom_hbond_distance_DH
    _geom_hbond_distance_HA
    _geom_hbond_distance_DA
    _geom_hbond_angle_DHA
    _geom_hbond_publ_flag
    C4 H4 O3 2_555 0.94 2.62 3.352(4) 135 no
_shelx_space_group_comment
;
The symmetry employed for this shelxl refinement is uniquely defined
by the following loop, which should always be used as a source of
symmetry information in preference to the above space-group names.
They are only intended as comments.
;
_shelx_estimated_absorpt_T_min     0.813
_shelx_estimated_absorpt_T_max     0.843
_shelx_hkl_file
;
  24  -1  -1   -2.15    5.36
  24   1  -1    0.65    5.44
  24  -1   0   18.44    5.40
  24   0  -4   73.63    5.60
 -24   0  -4   72.49    3.76
 -24   0  -3    1.44    4.67
  24   0  -3    1.10    3.36
  24   0  -2   16.69    3.39
  24   0  -1   24.01    3.43
  23   1  -5    0.58    3.88
  23  -1  -5    2.58    3.76
 -23   1  -5    0.06    3.47
 -23  -1  -5   -0.54    3.53
  23   1  -4    9.85    4.86
 -23  -1  -4   13.12    3.13
  23  -1  -4    9.24    3.40
 -23   1  -4   15.42    4.32
 -23  -1  -3   -3.96    4.36
 -23   1  -3   -0.55    4.31
  23   1  -3   -1.19    3.35
  23  -1  -3    0.88    3.29
  23  -1  -2   11.39    3.29
 -23   1  -2   11.69    3.09
  23   1  -2   13.74    3.37
  23  -1  -1    1.25    3.27
  23   1  -1    1.47    3.36
  23  -1   0   19.31    4.61
  23   0  -6    1.92    5.06
 -23   0  -6   -0.03    3.48
 -23   0  -5    0.30    3.04
  23   0  -5   -1.59    3.36
  23   0  -4    0.49    3.32
 -23   0  -4   -0.80    3.05
  23   0  -3    0.56    3.30
 -23   0  -3    1.11    3.02
 -23   0  -2   -0.05    3.01
  23   0  -2    0.01    4.62
  23   0  -1   -0.81    3.28
  22  -2  -3   26.69    5.30
 -22   2  -3   29.55    5.01
  22   2  -3   24.69    4.09
  22  -2  -2    0.63    4.87
  22   2  -2    2.39    3.93
  22   2  -1   23.48    3.58
  22  -2  -1   22.98    3.36
  22  -2   0   -1.04    4.51
 -22   1  -7   41.77    4.70
  22   1  -7   42.65    4.06
  22  -1  -7   39.89    3.98
 -22  -1  -7   41.03    4.75
  22  -1  -7   41.76    4.13
  22  -1  -6    2.95    4.65
 -22   1  -6   -0.72    3.00
  22   1  -6    0.89    4.80
 -22  -1  -6    0.34    3.03
 -22   1  -5   25.86    3.14
  22  -1  -5   28.38    4.74
  22   1  -5   26.44    3.48
 -22  -1  -5   26.00    4.38
  22   1  -4    9.76    4.78
  22  -1  -4   16.05    3.28
 -22   1  -4   15.24    3.03
 -22  -1  -4   14.59    3.07
 -22  -1  -3   82.03    3.34
  22  -1  -3   72.00    3.52
 -22   1  -3   79.77    3.34
  22   1  -3   81.75    4.94
 -22   1  -2    4.18    2.55
  22  -1  -2    4.00    3.88
  22   1  -2    1.20    3.99
  22   1  -1   52.99    3.08
  22  -1  -1   50.57    3.01
  22  -1   0    8.24    3.87
  22   0  -8   14.19    4.07
 -22   0  -8   12.90    3.48
  22   0  -8   13.94    3.89
  22   0  -7   81.51    3.68
 -22   0  -7   83.45    4.48
 -22   0  -6   23.67    3.13
  22   0  -6   25.66    4.76
 -22   0  -5    0.19    4.20
  22   0  -5   -1.85    3.30
  22   0  -4    9.28    2.87
 -22   0  -4    8.78    2.61
  22   0  -3  151.63    3.52
 -22   0  -3  148.19    3.23
  22   0  -2    4.27    2.79
 -22   0  -2    3.92    2.56
  22   0  -1   66.53    3.06
 -21   2  -6    0.63    3.46
 -21  -2  -6    1.05    3.51
  21  -2  -6   -1.76    5.48
  21  -2  -6   -1.27    5.25
  21   2  -6    0.88    4.07
  21   2  -5   24.70    5.05
  21  -2  -5   23.32    4.64
 -21   2  -5   23.48    3.14
 -21  -2  -5   25.86    4.43
 -21  -2  -4    1.35    3.07
 -21   2  -4   -0.14    3.03
  21  -2  -4    3.54    4.48
  21   2  -4   -1.34    3.51
 -21   2  -3    6.84    3.06
  21   2  -3    8.06    3.48
  21  -2  -3    6.50    3.23
  21   2  -2    5.58    3.47
 -21   2  -2    6.35    4.31
  21  -2  -2    8.02    4.45
  21   2  -1   40.57    4.93
  21  -2  -1   39.14    3.33
  21  -2   0    1.65    4.39
  21   1  -9    4.90    4.07
  21  -1  -9    4.07    3.86
  21   1  -8    2.25    3.59
 -21  -1  -8    1.97    4.28
  21  -1  -8    0.14    3.49
  21   1  -8    2.03    3.44
 -21   1  -8    0.98    2.95
  21  -1  -8   -0.43    4.73
  21  -1  -7   27.82    3.45
  21  -1  -7   26.33    3.61
 -21   1  -7   28.38    4.28
  21   1  -7   27.29    3.50
 -21  -1  -7   29.74    3.13
 -21   1  -6   17.16    3.03
  21   1  -6   17.18    4.79
 -21  -1  -6   17.02    3.04
  21  -1  -6   15.99    4.65
 -21  -1  -5   24.57    2.67
  21   1  -5   23.15    2.99
 -21   1  -5   25.51    2.64
  21  -1  -5   27.58    3.99
  21   1  -4    4.97    2.86
  21  -1  -4    3.69    3.92
 -21  -1  -4    4.34    3.64
 -21   1  -4    5.00    2.53
 -21  -1  -3   29.76    3.70
 -21   1  -3   26.78    2.66
  21   1  -3   25.55    2.96
  21  -1  -3   27.28    2.88
 -21   1  -2    0.41    3.60
  21  -1  -2    2.33    2.72
 -21  -1  -2    0.66    2.57
  21   1  -2    1.21    2.84
 -21   1  -1    2.41    2.52
  21   1  -1    3.21    3.93
  21  -1  -1    0.23    2.72
  21  -1   0   14.59    3.89
 -21   0  -9   -2.30    2.98
  21   0  -9   -0.87    3.36
  21   0  -9    0.59    4.98
 -21   0  -8   -1.21    2.98
  21   0  -8   -0.91    3.51
  21   0  -8   -0.13    3.36
  21   0  -7    1.92    3.29
 -21   0  -7   -0.29    2.94
 -21   0  -6    0.23    2.51
  21   0  -6    0.71    3.95
 -21   0  -5    2.34    3.54
  21   0  -5   -0.61    2.82
  21   0  -4    0.18    2.79
 -21   0  -4    1.26    3.57
 -21   0  -3    1.14    3.55
  21   0  -3    2.30    2.73
  21   0  -2   -1.50    3.88
 -21   0  -2    0.11    2.51
  21   0  -1   -1.29    2.76
 -21   0  -1    0.59    2.55
 -20  -2  -7    3.67    3.06
  20   2  -7    5.89    5.05
  20  -2  -7    3.25    4.62
 -20   2  -7    4.05    3.02
  20  -2  -7    4.64    3.40
  20   2  -7    3.83    3.53
  20  -2  -6   18.44    4.61
 -20  -2  -6   16.57    3.14
 -20   2  -6   17.56    3.07
  20  -2  -6   20.69    4.86
  20   2  -6   16.66    3.62
  20  -2  -5    1.87    3.15
  20   2  -5    0.25    4.93
 -20  -2  -5   -1.01    3.03
 -20   2  -5    0.51    2.96
  20   2  -4   32.58    4.96
  20  -2  -4   31.46    3.33
 -20  -2  -4   33.14    3.11
 -20   2  -4   32.26    3.11
 -20   2  -3    5.30    2.58
  20   2  -3    5.91    4.17
  20  -2  -3    4.09    2.70
  20  -2  -2   40.43    3.93
 -20   2  -2   33.60    2.76
  20   2  -2   35.27    3.09
  20   2  -1    6.84    2.90
  20  -2  -1    6.49    2.69
  20  -2   0  122.70    3.35
 -20  -1 -10    9.88    4.86
  20  -1 -10   11.67    3.99
  20   1 -10   10.77    3.96
  20   1 -10    5.16    4.15
 -20   1 -10   10.23    3.37
  20  -1 -10    9.70    3.90
 -20  -1  -9    5.86    4.22
 -20   1  -9    4.16    2.94
  20   1  -9    8.53    5.05
  20   1  -9    6.30    4.87
  20  -1  -9    4.79    3.47
  20  -1  -9    5.29    3.36
  20  -1  -8  113.51    3.78
  20  -1  -8  110.28    3.90
 -20   1  -8  114.03    3.37
  20   1  -8  114.33    5.12
 -20  -1  -8  120.79    4.55
  20   1  -8  112.70    4.01
 -20  -1  -7    3.55    2.56
  20  -1  -7    2.81    2.95
  20  -1  -7    4.85    2.81
  20   1  -7    4.77    2.89
 -20   1  -7    3.33    2.53
 -20   1  -6   17.91    2.54
 -20  -1  -6   18.63    2.62
  20  -1  -6   21.10    3.98
  20   1  -6   18.89    2.94
  20  -1  -5    1.20    3.89
 -20  -1  -5    2.85    2.54
  20   1  -5    0.33    2.86
 -20   1  -5    2.74    2.49
 -20   1  -4  181.87    3.32
 -20  -1  -4  183.00    3.32
  20   1  -4  173.21    3.62
  20  -1  -4  183.95    3.65
  20  -1  -3   18.00    2.78
 -20  -1  -3   17.19    2.63
 -20   1  -3   15.39    2.60
  20   1  -3   16.55    2.92
  20   1  -2   30.02    3.76
 -20   1  -2   27.99    2.28
  20  -1  -2   29.83    2.85
 -20  -1  -2   25.44    3.41
  20   1  -1    1.27    2.34
  20  -1  -1    1.24    3.15
 -20   1  -1    2.91    2.10
  20  -1   0   46.03    3.36
  20   0 -10   44.30    4.91
 -20   0 -10   42.57    3.13
  20   0 -10   51.97    5.12
  20   0  -9    1.92    3.53
 -20   0  -9    3.01    2.94
  20   0  -9    4.80    4.74
  20   0  -8   87.45    3.35
 -20   0  -8   89.15    2.91
  20   0  -8   89.16    4.65
 -20   0  -7   12.43    2.53
  20   0  -7   12.66    2.88
  20   0  -6    8.60    3.97
 -20   0  -6    8.73    2.49
 -20   0  -5    5.97    3.55
  20   0  -5    7.40    2.85
  20   0  -4   66.84    2.68
 -20   0  -4   66.52    3.20
  20   0  -3   10.60    3.29
 -20   0  -3   12.72    2.15
 -20   0  -2   26.91    2.28
  20   0  -2   26.37    2.47
  20   0  -1  116.79    2.91
 -20   0  -1  117.07    2.77
  19   3  -3    3.75    4.23
  19  -3  -3    2.13    5.08
 -19   3  -3    3.85    3.51
  19   3  -2    2.72    5.49
  19  -3  -2    4.30    4.68
  19  -3  -1    2.70    3.08
  19   3  -1    2.99    3.53
  19  -3   0    5.84    3.11
  19  -2  -9    2.08    3.88
  19  -2  -9    1.59    3.76
  19   2  -9   -1.71    4.17
 -19  -2  -9    2.02    4.89
  19   2  -9    5.11    4.00
 -19   2  -9    2.21    3.38
  19   2  -8   14.05    3.63
 -19   2  -8   13.57    3.03
  19  -2  -8   12.92    4.66
  19  -2  -8   13.67    3.45
  19   2  -8   12.24    5.01
 -19  -2  -8   12.70    3.10
  19   2  -7    6.58    5.01
  19  -2  -7    5.30    4.80
 -19  -2  -7    5.56    3.01
  19  -2  -7    7.06    4.53
  19   2  -7    7.22    3.50
 -19   2  -7    3.43    4.20
 -19  -2  -6   18.91    3.07
 -19   2  -6   19.81    4.20
  19   2  -6   19.63    3.55
  19  -2  -6   19.79    3.28
  19  -2  -6   18.56    3.47
 -19  -2  -5   -0.74    3.64
  19   2  -5    2.27    2.97
 -19   2  -5    0.74    3.52
  19  -2  -5    1.47    2.66
  19   2  -4   32.08    3.10
  19  -2  -4   34.04    2.86
 -19  -2  -4   35.99    3.75
 -19   2  -4   33.09    2.69
  19   2  -3   12.77    2.94
  19  -2  -3   10.08    3.81
 -19   2  -3   10.64    2.58
 -19  -2  -3    9.48    2.61
  19   2  -2   78.17    3.23
 -19   2  -2   75.67    2.93
  19  -2  -2   78.12    4.08
  19   2  -1    8.41    2.89
  19  -2  -1   10.23    3.75
  19  -2   0   32.02    3.85
  19   1 -11    2.76    4.05
  19   1 -11    1.74    3.94
 -19  -1 -11    3.22    3.39
  19  -1 -11    0.91    3.96
 -19   1 -11    3.42    3.32
  19  -1 -11    1.22    3.88
 -19  -1 -10   24.08    4.27
  19  -1 -10   28.44    3.58
  19  -1 -10   28.70    4.84
  19   1 -10   23.87    4.93
 -19   1 -10   27.06    4.18
  19   1 -10   27.24    3.67
  19   1  -9    2.60    3.36
  19  -1  -9   -1.36    4.67
 -19  -1  -9   -0.51    2.92
  19   1  -9   -0.98    3.52
 -19   1  -9    0.51    2.86
  19  -1  -9   -0.48    3.43
 -19   1  -8   20.00    3.53
  19  -1  -8   17.41    3.01
  19   1  -8   15.63    4.14
 -19  -1  -8   15.95    3.59
  19  -1  -8   15.82    2.90
  19   1  -8   15.16    3.09
 -19  -1  -7    2.58    2.48
  19   1  -7    3.07    2.87
 -19   1  -7    0.57    2.49
  19  -1  -7    2.01    3.95
  19  -1  -7    2.79    2.92
 -19  -1  -6   15.17    2.60
 -19   1  -6   16.35    3.56
  19   1  -6   16.62    2.92
  19  -1  -6   17.54    3.96
  19   1  -5   11.46    2.46
 -19   1  -5   11.66    2.97
 -19  -1  -5   12.43    2.15
  19  -1  -5   10.93    3.62
  19  -1  -4  116.24    2.94
  19   1  -4  108.91    2.97
 -19  -1  -4  111.82    2.67
 -19   1  -4  111.33    2.71
 -19   1  -3    6.53    2.97
 -19  -1  -3    5.69    3.02
  19  -1  -3    8.32    3.22
  19   1  -3    6.26    2.39
 -19   1  -2   32.50    2.27
  19   1  -2   33.08    2.54
  19  -1  -2   31.09    3.33
 -19  -1  -2   33.73    2.29
  19   1  -1   25.78    2.46
  19  -1  -1   30.66    2.41
 -19   1  -1   32.44    2.27
  19  -1   0    6.18    3.13
  19   0 -11   -1.97    4.96
  19   0 -11   -1.61    3.40
 -19   0 -11   -0.80    2.91
 -19   0 -10   -0.45    4.08
  19   0 -10   -1.80    3.52
  19   0 -10    0.83    3.30
  19   0  -9    0.81    2.85
 -19   0  -9    1.17    3.48
  19   0  -9   -1.64    2.99
  19   0  -8   -1.14    2.96
  19   0  -8   -0.47    2.83
 -19   0  -8   -0.96    3.48
  19   0  -7    0.61    3.96
 -19   0  -7   -1.42    2.48
  19   0  -6    0.37    2.32
 -19   0  -6    2.28    2.91
  19   0  -5    0.52    2.32
 -19   0  -5    1.57    2.92
  19   0  -4    1.39    3.25
 -19   0  -4   -0.66    2.95
 -19   0  -3    1.15    2.09
  19   0  -3    0.47    2.28
  19   0  -2   -0.38    3.23
 -19   0  -2   -0.19    2.11
 -19   0  -1   -0.86    3.00
  19   0  -1    0.21    2.29
  18   3  -6    2.79    3.97
  18   3  -5   63.47    5.43
 -18   3  -5   64.40    4.82
  18   3  -5   55.97    4.08
  18  -3  -5   60.90    5.01
  18  -3  -5   57.71    5.32
  18  -3  -4    2.57    4.36
  18  -3  -4    0.84    4.69
 -18   3  -4    1.34    4.30
  18   3  -4    3.74    3.65
  18  -3  -3   10.92    3.18
 -18   3  -3   10.89    3.11
  18   3  -3   12.89    5.14
  18   3  -2   14.07    3.65
  18  -3  -2   14.25    3.15
  18  -3  -1   43.28    4.55
  18   3  -1   46.93    3.70
  18  -3   0    1.20    3.02
  18  -2 -10    1.90    3.79
  18   2 -10    1.66    4.13
  18   2 -10    2.05    4.04
 -18  -2 -10    3.10    3.45
 -18   2 -10    4.47    3.33
  18  -2 -10    4.33    3.85
  18   2  -9   20.13    3.68
 -18   2  -9   18.81    3.04
  18  -2  -9   19.37    4.69
 -18  -2  -9   18.26    4.31
  18  -2  -9   20.10    3.50
  18   2  -9   19.00    3.62
 -18  -2  -8    4.45    3.00
  18   2  -8    7.97    3.50
 -18   2  -8    5.82    4.13
  18  -2  -8    4.70    4.56
  18   2  -8    4.99    3.58
  18  -2  -8    4.56    4.80
 -18   2  -7   39.42    2.71
  18   2  -7   37.73    3.23
  18  -2  -7   39.61    3.12
  18   2  -7   36.88    3.16
  18  -2  -7   39.53    4.01
 -18  -2  -7   37.38    2.73
  18  -2  -6    4.01    2.70
 -18   2  -6    4.34    2.50
  18  -2  -6    4.88    2.87
 -18  -2  -6    3.50    2.55
  18   2  -6    3.77    3.00
 -18  -2  -5   38.52    2.74
  18   2  -5   36.57    3.15
  18  -2  -5   33.44    3.96
 -18   2  -5   37.63    3.67
 -18   2  -4    4.11    2.52
 -18  -2  -4    2.38    2.57
  18  -2  -4    3.74    2.67
  18   2  -4    4.04    2.90
 -18   2  -3   53.38    2.79
  18   2  -3   53.88    3.19
  18  -2  -3   52.90    2.98
 -18  -2  -3   54.76    3.81
 -18   2  -2    8.31    3.04
  18  -2  -2    9.92    3.45
  18   2  -2    8.67    2.47
 -18   2  -1   57.87    2.53
  18  -2  -1   59.91    3.39
  18   2  -1   61.13    3.59
  18  -2   0    1.40    2.13
 -18  -1 -12    9.07    3.41
  18   1 -12   10.96    4.04
  18   1 -12    7.81    3.98
 -18   1 -12    7.59    3.36
  18  -1 -12    8.80    5.54
  18  -1 -11  117.89    3.94
  18   1 -11  118.58    5.18
 -18  -1 -11  118.66    4.52
  18  -1 -11  115.55    3.89
 -18   1 -11  115.60    3.37
  18   1 -11  115.22    4.00
  18  -1 -10    2.79    3.44
  18  -1 -10    4.05    3.32
 -18   1 -10    3.59    2.87
  18   1 -10    4.66    3.39
 -18  -1 -10    1.60    2.93
  18   1 -10    2.33    3.55
 -18   1  -9    7.92    2.50
  18   1  -9    9.39    3.04
  18  -1  -9    7.87    2.99
 -18  -1  -9    8.35    2.51
  18   1  -9   10.21    2.94
  18  -1  -9    8.06    2.85
 -18   1  -8    5.80    2.46
  18  -1  -8    6.56    3.98
  18   1  -8    6.37    3.01
  18  -1  -8    4.21    4.15
  18   1  -8    4.17    2.91
 -18  -1  -8    6.04    2.52
  18   1  -7  206.93    4.75
 -18  -1  -7  204.23    3.37
  18  -1  -7  200.41    3.69
 -18   1  -7  206.59    4.17
  18  -1  -7  195.41    3.82
 -18  -1  -6    1.88    2.93
 -18   1  -6    2.55    2.09
  18  -1  -6    1.66    2.32
  18   1  -6    2.69    2.39
 -18  -1  -5   28.39    2.25
 -18   1  -5   31.39    2.25
  18  -1  -5   30.43    3.38
  18   1  -5   28.55    2.54
 -18  -1  -4   12.30    3.02
  18   1  -4   12.13    2.45
  18  -1  -4   12.33    2.36
 -18   1  -4   13.04    2.12
 -18  -1  -3   82.34    2.60
  18  -1  -3   84.28    2.78
 -18   1  -3   85.21    3.32
  18   1  -3   84.10    3.63
 -18  -1  -2    9.43    2.17
  18  -1  -2    9.78    2.28
 -18   1  -2   13.37    2.98
  18   1  -2   11.08    2.38
 -18   1  -1   32.76    2.29
 -18  -1  -1   34.69    3.11
  18   1  -1   32.62    2.51
  18  -1  -1   31.99    2.41
  18  -1   0    1.54    3.07
  18   0 -12    8.32    4.78
 -18   0 -12    7.21    2.97
  18   0 -12    8.96    3.53
  18   0 -11   47.30    3.67
 -18   0 -11   44.84    3.04
  18   0 -11   45.80    3.52
  18   0 -10    4.14    4.06
 -18   0 -10    6.82    2.48
  18   0 -10    4.81    3.00
  18   0  -9    0.96    4.16
  18   0  -9   -0.06    4.01
 -18   0  -9    6.32    2.45
  18   0  -8    5.01    2.85
 -18   0  -8    0.29    2.49
  18   0  -8    0.93    4.23
  18   0  -7  141.81    3.11
 -18   0  -7  145.44    3.45
 -18   0  -6   50.29    3.13
  18   0  -6   47.97    2.63
  18   0  -5  223.46    3.50
 -18   0  -5  232.72    3.87
 -18   0  -4   72.87    2.49
  18   0  -4   73.63    3.57
 -18   0  -3   63.77    2.44
  18   0  -3   62.15    2.65
 -18   0  -2   11.66    2.14
  18   0  -2   10.55    2.37
 -18   0  -1  172.47    2.77
  18   0  -1  187.60    2.99
  17  -3  -7    9.97    3.85
  17   3  -7   10.31    4.39
  17  -3  -7    9.39    3.58
 -17  -3  -7   11.31    5.02
 -17   3  -7   10.50    3.49
  17   3  -7   10.77    3.98
  17   3  -6   -0.25    4.88
  17  -3  -6   -0.67    4.38
  17  -3  -6    0.20    3.35
 -17   3  -6   -1.28    4.27
 -17  -3  -6    1.78    3.06
  17   3  -6   -1.49    5.35
  17   3  -5   14.77    3.50
 -17  -3  -5   17.21    3.14
  17  -3  -5   15.68    4.42
  17  -3  -5   16.21    4.82
  17   3  -5   19.40    5.31
 -17   3  -5   18.60    4.27
  17   3  -4    8.26    5.17
  17  -3  -4    8.99    3.09
 -17   3  -4    7.82    4.25
  17  -3  -4    7.53    3.38
 -17   3  -3   14.41    4.33
  17  -3  -3   13.27    4.34
  17   3  -3   11.47    3.69
  17   3  -2   19.39    3.16
  17  -3  -2   20.85    2.81
  17  -3  -1   30.77    3.81
  17   3  -1   30.29    3.11
  17  -3   0    1.43    3.65
  17   2 -11   20.05    4.16
  17  -2 -11   19.26    3.92
 -17  -2 -11   20.49    3.53
 -17   2 -11   19.69    3.43
  17   2 -11   20.24    4.02
 -17  -2 -10    4.63    3.05
  17   2 -10    6.05    3.63
  17   2 -10    8.89    3.50
  17  -2 -10    6.35    3.30
 -17   2 -10    5.21    4.17
  17  -2 -10    7.26    3.38
  17  -2  -9    9.73    3.39
  17   2  -9   10.29    5.04
 -17  -2  -9    8.75    2.96
  17  -2  -9    8.46    3.26
 -17   2  -9    7.99    4.09
  17   2  -9    5.93    3.53
  17   2  -8    3.56    3.03
 -17  -2  -8    2.74    2.53
  17  -2  -8    3.60    2.74
  17  -2  -8    2.64    4.06
 -17   2  -8    2.18    2.49
  17   2  -8    3.50    2.98
  17  -2  -7   15.86    3.91
  17   2  -7   13.21    3.10
  17   2  -7   15.92    4.20
 -17  -2  -7   17.61    3.59
  17  -2  -7   15.49    4.12
 -17   2  -7   14.09    3.55
 -17   2  -6    8.74    3.52
 -17  -2  -6   10.12    3.56
  17  -2  -6    8.85    2.91
  17   2  -6    8.28    3.03
  17  -2  -6    9.43    2.76
  17   2  -6    7.51    2.98
  17   2  -5   66.32    3.29
 -17  -2  -5   64.20    3.55
 -17   2  -5   65.25    2.52
  17  -2  -5   68.69    3.81
  17  -2  -4   27.39    2.41
  17   2  -4   28.45    2.64
 -17  -2  -4   27.85    2.30
 -17   2  -4   27.82    2.26
 -17  -2  -3   46.30    2.37
  17   2  -3   45.49    3.63
 -17   2  -3   42.85    2.37
  17  -2  -3   44.30    2.52
  17   2  -2   15.83    2.49
  17  -2  -2   16.63    3.13
 -17   2  -2   15.86    2.20
  17   2  -1   77.04    2.81
  17  -2  -1   76.63    2.71
 -17   2  -1   77.42    3.40
  17  -2   0    2.42    3.03
 -17  -1 -12    3.23    2.95
  17  -1 -12    2.38    3.40
  17   1 -12    0.43    5.01
  17   1 -12    2.44    4.81
 -17   1 -12    5.02    4.08
  17  -1 -12    3.10    3.40
 -17  -1 -11   19.41    2.99
  17   1 -11   20.99    3.55
 -17   1 -11   19.90    2.93
  17  -1 -11   18.24    4.84
  17  -1 -11   20.29    4.79
  17   1 -11   19.54    3.44
  17  -1 -10   14.98    2.91
  17   1 -10   13.33    4.14
  17   1 -10   12.72    4.29
 -17   1 -10   14.46    2.49
  17  -1 -10   14.81    4.12
 -17  -1 -10   13.22    2.53
 -17  -1  -9   54.49    2.73
  17   1  -9   52.16    3.25
 -17   1  -9   53.26    2.64
  17  -1  -9   57.11    4.31
  17  -1  -9   54.20    4.21
  17   1  -9   44.29    3.07
  17   1  -8    8.80    2.56
  17   1  -8    9.73    3.42
 -17  -1  -8    7.64    2.10
 -17   1  -8    9.35    2.05
  17  -1  -8    9.20    2.37
  17  -1  -8    8.93    2.49
  17  -1  -7   13.12    3.52
 -17   1  -7   11.92    2.12
 -17  -1  -7   11.85    2.95
  17  -1  -7   12.49    2.43
  17   1  -7   11.19    2.46
  17   1  -7   10.78    2.62
 -17   1  -6    4.78    2.05
 -17  -1  -6    3.63    2.08
  17  -1  -6    4.34    2.35
  17   1  -6    4.11    2.41
 -17  -1  -5    8.53    2.95
 -17   1  -5    8.60    2.07
  17  -1  -5    9.32    3.27
  17   1  -5    6.72    2.42
 -17  -1  -4   15.21    2.18
  17  -1  -4   15.41    2.35
  17   1  -4   14.68    2.48
 -17   1  -4   15.56    2.95
 -17  -1  -3   49.51    2.96
  17  -1  -3   54.78    2.58
  17   1  -3   49.58    2.61
 -17   1  -3   53.13    2.92
 -17  -1  -2    2.80    1.78
  17  -1  -2    2.15    2.59
  17   1  -2    1.76    2.73
 -17   1  -2    2.53    1.73
 -17   1  -1   36.37    1.98
  17  -1  -1   37.04    2.09
 -17  -1  -1   32.26    2.65
  17   1  -1   35.30    2.12
  17  -1   0   10.59    2.62
  17   0 -13   -1.63    3.46
 -17   0 -13   -0.88    3.34
  17   0 -13    0.46    3.81
 -17   0 -12    1.94    2.85
  17   0 -12   -0.82    3.35
  17   0 -12   -1.33    4.86
  17   0 -11   -0.57    2.93
 -17   0 -11   -0.27    2.41
  17   0 -11   -0.11    2.82
 -17   0 -10    0.34    2.40
  17   0 -10   -0.26    2.95
  17   0 -10    0.29    2.81
  17   0  -9   -1.44    2.86
  17   0  -9    1.08    2.94
 -17   0  -9    0.33    3.15
 -17   0  -8    0.06    2.05
  17   0  -8    1.99    2.49
  17   0  -8   -1.23    2.34
  17   0  -7    0.74    2.34
 -17   0  -7   -0.40    2.05
 -17   0  -6    0.97    2.03
  17   0  -6   -0.30    2.34
 -17   0  -5   -0.13    2.05
  17   0  -5   -0.02    2.36
  17   0  -4   -0.29    2.72
 -17   0  -4    0.41    1.73
  17   0  -3   -0.53    1.92
 -17   0  -3    0.27    2.42
  17   0  -2    0.00    1.88
 -17   0  -2   -1.09    2.48
 -17   0  -1    0.86    1.75
  17   0  -1   -0.32    2.62
 -17   0   0   -1.16    1.75
  16  -3  -8   36.83    5.26
 -16   3  -8   36.86    3.20
  16   3  -8   36.44    3.64
  16   3  -8   37.30    5.97
  16  -3  -8   37.12    4.88
 -16  -3  -8   37.12    4.83
  16  -3  -7    0.03    4.34
  16  -3  -7    1.29    4.70
  16   3  -7   -0.28    3.44
 -16  -3  -7   -0.95    3.06
  16   3  -7   -0.16    3.79
 -16   3  -7    0.40    4.22
 -16   3  -6   29.06    3.12
  16   3  -6   27.48    3.52
  16   3  -6   28.79    5.40
  16  -3  -6   25.30    3.25
  16  -3  -6   26.57    4.91
 -16  -3  -6   28.52    3.16
 -16  -3  -5    2.42    3.02
  16  -3  -5    2.97    4.29
  16   3  -5    2.12    4.87
 -16   3  -5    1.71    2.95
  16   3  -5    2.41    4.48
  16  -3  -5    1.06    3.37
  16   3  -4   11.37    2.92
  16  -3  -4   10.54    3.69
 -16   3  -4   10.30    3.62
  16   3  -4    8.73    3.17
  16  -3  -4    9.58    4.06
  16  -3  -3   31.20    3.82
  16   3  -3   31.73    4.46
 -16   3  -3   31.25    3.79
  16   3  -2  163.20    4.87
 -16   3  -2  157.51    3.68
  16  -3  -2  157.40    4.64
  16   3  -1   -0.74    2.89
  16  -3  -1    0.39    2.54
  16  -3   0   23.59    3.72
  16  -2 -11    2.09    3.36
  16   2 -11    4.80    4.90
 -16  -2 -11    1.01    2.99
  16  -2 -11    2.86    3.34
 -16   2 -11    0.83    2.93
  16   2 -11    1.56    3.59
 -16   2 -10   24.13    3.00
 -16  -2 -10   24.62    4.22
  16  -2 -10   22.45    3.49
  16  -2 -10   22.40    3.41
  16   2 -10   22.52    5.14
  16   2 -10   22.70    3.59
 -16   2  -9    0.56    2.45
  16   2  -9   -0.93    3.08
  16   2  -9   -1.33    4.18
 -16  -2  -9    0.38    2.49
  16  -2  -9   -1.63    2.78
  16  -2  -9   -1.03    2.87
  16   2  -8   75.55    4.57
 -16   2  -8   75.46    2.87
  16   2  -8   78.07    3.32
  16  -2  -8   76.52    4.42
  16  -2  -8   77.91    4.23
 -16  -2  -8   78.44    2.86
 -16   2  -7    0.31    2.44
  16  -2  -7    1.06    2.71
  16   2  -7    1.49    3.00
 -16  -2  -7    1.57    3.52
  16   2  -7    1.80    2.94
  16  -2  -7    1.81    4.06
 -16  -2  -6   93.54    3.38
  16   2  -6   95.40    3.90
  16   2  -6   97.76    3.92
  16  -2  -6   93.41    2.90
  16  -2  -6   92.63    3.91
 -16   2  -6   95.97    2.67
 -16   2  -5   21.77    2.99
  16  -2  -5   22.23    2.39
 -16  -2  -5   21.37    2.22
  16   2  -5   21.91    2.64
 -16  -2  -4  113.25    3.48
 -16   2  -4  111.29    3.45
  16   2  -4  110.07    3.11
  16  -2  -4  110.49    3.00
 -16  -2  -3   13.76    2.18
  16   2  -3   12.75    2.48
 -16   2  -3   14.06    2.18
  16  -2  -3   13.28    2.25
  16   2  -2   36.39    3.48
 -16   2  -2   35.73    2.34
  16  -2  -2   37.34    3.22
 -16  -2  -2   36.92    2.34
  16  -2  -1    6.88    3.04
  16   2  -1    7.55    2.39
 -16   2  -1    8.00    2.17
  16  -2   0    4.23    2.13
  16   1 -13    7.08    3.44
 -16  -1 -13    1.89    2.95
 -16   1 -13    2.09    2.90
  16  -1 -13    3.02    3.39
  16  -1 -13    3.76    3.37
 -16  -1 -12   79.39    4.32
  16  -1 -12   76.73    3.68
  16  -1 -12   73.90    3.66
  16   1 -12   76.31    3.77
  16   1 -12   71.55    3.70
 -16   1 -12   74.86    3.15
  16  -1 -11    6.29    2.86
 -16  -1 -11    5.34    2.49
  16  -1 -11    7.55    4.08
  16   1 -11    3.49    4.11
  16   1 -11    5.65    2.98
 -16   1 -11    4.86    2.43
  16  -1 -10   56.52    4.25
 -16  -1 -10   58.75    3.64
 -16   1 -10   57.70    3.58
  16  -1 -10   56.58    4.28
  16   1 -10   57.68    3.15
  16   1 -10   54.67    3.24
  16   1  -9   29.84    3.66
  16  -1  -9   27.43    2.63
  16  -1  -9   27.58    2.53
 -16   1  -9   28.21    2.95
  16   1  -9   28.52    2.57
 -16  -1  -9   30.00    3.03
 -16   1  -8   50.85    2.32
  16   1  -8   50.30    2.73
  16   1  -8   53.43    3.79
  16  -1  -8   53.98    2.78
  16  -1  -8   52.42    3.53
 -16  -1  -8   51.84    2.29
  16  -1  -7    7.50    2.49
  16  -1  -7    6.39    3.33
 -16  -1  -7    5.35    2.07
 -16   1  -7    7.57    2.05
  16   1  -7    6.87    2.57
  16   1  -7    4.74    3.43
 -16  -1  -6    4.07    2.06
  16  -1  -6    3.14    3.28
  16   1  -6    3.71    3.40
 -16   1  -6    3.33    2.04
  16   1  -5   16.80    2.87
  16  -1  -5   14.58    2.02
 -16  -1  -5   16.53    2.49
 -16   1  -5   14.92    2.45
  16   1  -4   77.61    2.48
  16  -1  -4   77.70    2.46
 -16  -1  -4   80.92    2.26
 -16   1  -4   78.86    2.20
  16  -1  -3    8.13    2.69
 -16  -1  -3   10.73    1.79
 -16   1  -3   10.63    2.42
  16   1  -3   10.10    2.02
 -16   1  -2  113.50    2.55
  16  -1  -2  114.99    2.72
  16   1  -2  111.52    2.65
 -16  -1  -2  113.10    2.49
 -16   1  -1   70.06    2.30
  16   1  -1   69.85    2.41
 -16  -1  -1   70.80    2.24
  16  -1  -1   69.16    2.38
  16  -1   0  792.88    5.79
  16   0 -13    2.12    3.39
 -16   0 -13   -0.35    2.88
 -16   0 -12   82.10    2.82
  16   0 -12   68.12    3.25
  16   0 -12   77.38    3.22
  16   0 -11    6.17    4.12
 -16   0 -11    3.85    3.44
  16   0 -11    4.79    4.00
 -16   0 -10    7.18    2.43
  16   0 -10    7.72    2.87
  16   0 -10    7.98    2.97
  16   0  -9    3.67    2.38
 -16   0  -9    3.75    2.06
  16   0  -9    5.21    2.49
 -16   0  -8  219.90    3.06
  16   0  -8  218.02    4.23
  16   0  -8  224.04    4.42
 -16   0  -7   24.91    2.16
  16   0  -7   25.50    2.48
  16   0  -6  111.15    2.68
 -16   0  -6  117.49    2.42
  16   0  -5   27.98    2.94
 -16   0  -5   29.02    1.91
 -16   0  -4  468.07    4.35
  16   0  -4  445.43    4.23
  16   0  -3   49.61    2.33
 -16   0  -3   52.81    2.77
  16   0  -2  438.56    4.67
 -16   0  -2  443.63    3.97
 -16   0  -1   46.66    2.10
  16   0  -1   46.03    2.26
 -16   0   0   79.68    2.39
  15  -3  -9    3.70    3.57
 -15  -3  -9    6.81    3.48
  15   3  -9    4.50    3.46
 -15   3  -9    5.60    3.41
  15   3  -9    4.54    4.43
  15  -3  -9    3.43    3.76
  15   3  -8    6.95    3.44
  15  -3  -8    5.22    4.73
  15  -3  -8    5.00    4.38
  15   3  -8    5.38    3.84
 -15   3  -8    5.53    4.20
 -15  -3  -8    5.21    3.07
  15   3  -7    9.16    4.82
  15  -3  -7    8.22    3.40
 -15   3  -7    7.03    4.20
 -15  -3  -7    6.67    3.09
  15   3  -7    8.35    3.82
  15  -3  -7    8.34    3.10
  15  -3  -6    5.73    4.10
 -15  -3  -6    6.02    2.64
  15   3  -6    5.66    2.97
  15  -3  -6    7.21    3.67
 -15   3  -6    6.54    3.55
  15   3  -6    4.65    4.58
 -15   3  -5   -1.37    3.53
  15   3  -5   -0.48    3.15
 -15  -3  -5    0.04    2.60
  15   3  -5   -0.47    4.10
  15  -3  -5   -0.06    2.87
  15  -3  -5    0.23    2.54
  15   3  -4   46.52    4.54
 -15   3  -4   43.92    3.80
  15  -3  -4   41.06    2.94
  15  -3  -4   40.56    4.32
  15   3  -4   39.27    3.10
  15   3  -3   25.16    3.15
  15  -3  -3   26.90    3.77
 -15   3  -3   22.46    2.77
 -15   3  -2   83.86    4.14
  15   3  -2   80.02    3.40
  15  -3  -2   72.15    3.18
  15   3  -1    7.29    4.10
  15  -3  -1    5.97    2.57
  15  -3   0   16.20    3.68
  15   2 -12    0.48    3.56
  15   2 -12    2.15    3.47
 -15   2 -12    0.22    2.91
  15  -2 -12    0.05    3.38
 -15  -2 -12    1.91    2.95
  15  -2 -12    0.15    4.71
  15   2 -11    6.27    4.89
 -15  -2 -11    6.59    4.13
 -15   2 -11    5.12    4.09
  15  -2 -11    8.48    4.70
  15  -2 -11    5.31    3.35
  15   2 -11    6.74    3.55
 -15  -2 -10   38.92    3.67
  15  -2 -10   40.55    4.20
  15  -2 -10   36.38    3.05
  15   2 -10   39.40    3.12
  15   2 -10   38.30    3.25
 -15   2 -10   38.71    2.67
  15  -2  -9   27.21    2.96
 -15  -2  -9   27.56    3.62
 -15   2  -9   27.85    2.59
  15  -2  -9   25.96    3.04
  15   2  -9   26.06    4.24
  15   2  -9   29.14    3.18
  15  -2  -8   51.64    3.07
  15   2  -8   50.00    3.21
 -15  -2  -8   50.75    2.72
  15  -2  -8   48.31    4.32
  15   2  -8   48.31    3.29
 -15   2  -8   48.74    3.63
  15   2  -7   15.13    3.66
  15  -2  -7   16.68    2.55
 -15  -2  -7   17.44    2.18
 -15   2  -7   16.65    2.14
  15   2  -7   18.40    2.58
  15  -2  -7   16.59    3.34
  15   2  -6  264.83    4.71
  15  -2  -6  269.06    4.59
 -15  -2  -6  258.21    3.50
 -15   2  -6  255.74    3.45
  15  -2  -6  254.45    4.84
  15   2  -6  262.07    3.86
  15  -2  -5   73.07    2.79
 -15  -2  -5   69.60    2.49
 -15   2  -5   70.91    2.53
  15   2  -5   70.88    3.86
 -15  -2  -4   61.95    2.48
  15   2  -4   59.07    2.81
  15  -2  -4   61.53    3.46
 -15   2  -4   61.48    2.43
  15  -2  -3   10.82    3.13
 -15  -2  -3   11.22    2.16
  15   2  -3   11.50    2.48
 -15   2  -3   11.02    2.13
  15   2  -2   19.46    2.48
 -15  -2  -2   24.07    2.21
  15  -2  -2   22.47    3.13
 -15   2  -2   21.53    2.23
  15  -2  -1   17.87    1.90
 -15   2  -1   16.47    2.58
  15   2  -1   17.42    2.82
  15  -2   0   65.36    2.31
 -15   1 -14   17.63    3.38
 -15  -1 -14   17.98    3.45
  15  -1 -14   20.24    5.37
  15   1 -14   19.39    3.99
  15   1 -13    4.34    3.43
 -15  -1 -13    1.14    2.94
  15  -1 -13    3.01    3.31
 -15   1 -13    2.30    2.83
  15   1 -12   40.34    3.09
  15  -1 -12   38.90    4.21
 -15  -1 -12   41.74    2.64
 -15   1 -12   36.59    2.59
  15  -1 -12   43.79    4.21
  15  -1 -11    2.53    4.03
  15  -1 -11    1.22    2.84
 -15  -1 -11    2.08    3.42
 -15   1 -11    1.94    2.43
  15   1 -11    1.53    2.98
  15   1 -10   16.88    2.52
  15   1 -10   20.65    2.56
 -15   1 -10   17.55    2.11
  15  -1 -10   17.61    2.48
 -15  -1 -10   18.43    2.13
  15  -1 -10   19.68    3.47
  15  -1  -9   11.49    2.43
  15   1  -9   12.26    2.48
  15  -1  -9   14.13    3.49
 -15   1  -9   12.07    2.07
 -15  -1  -9   10.45    2.09
  15   1  -9   13.17    2.57
  15   1  -8   22.01    3.53
  15  -1  -8   22.72    3.43
  15  -1  -8   23.27    2.60
 -15  -1  -8   21.22    2.16
  15   1  -8   24.02    2.67
 -15   1  -8   21.64    2.16
  15  -1  -7    5.74    2.36
  15   1  -7    6.67    2.57
 -15  -1  -7    5.17    2.07
 -15   1  -7    6.24    2.85
  15   1  -7    5.02    2.44
  15  -1  -7    6.27    2.51
 -15   1  -6    4.69    2.38
 -15  -1  -6    5.26    1.72
  15  -1  -6    4.36    1.95
  15   1  -6    4.33    2.04
  15  -1  -5   11.09    1.99
 -15  -1  -5   13.49    2.47
  15   1  -5   11.86    2.06
 -15   1  -5   10.86    1.77
  15   1  -4   23.91    2.16
 -15  -1  -4   22.58    1.93
  15  -1  -4   25.70    2.10
 -15   1  -4   25.41    1.90
  15   1  -3   50.24    2.34
 -15  -1  -3   44.94    2.13
 -15   1  -3   50.32    2.11
  15  -1  -3   46.83    2.28
  15   1  -2  159.23    3.04
  15  -1  -2  171.23    3.64
 -15   1  -2  159.08    2.87
 -15  -1  -2  174.64    3.39
 -15   1  -1   66.32    2.32
 -15  -1  -1   63.32    2.32
  15   1  -1   66.86    2.45
  15  -1  -1   69.09    3.10
  15  -1   0   12.99    1.94
 -15   0 -14   -0.79    2.92
  15   0 -14   -2.15    4.76
 -15   0 -13   -1.85    4.04
  15   0 -13    0.26    3.35
  15   0 -12    0.80    4.07
 -15   0 -12    1.88    3.41
  15   0 -11   -1.58    2.92
 -15   0 -11    0.40    2.41
 -15   0 -10   -1.06    2.85
  15   0 -10   -0.28    2.47
  15   0 -10   -0.76    3.35
  15   0  -9    1.75    2.48
 -15   0  -9   -0.31    2.85
  15   0  -9    0.37    3.32
  15   0  -8    0.89    2.50
 -15   0  -8    0.77    2.01
  15   0  -8   -0.40    2.36
  15   0  -7   -0.21    2.79
 -15   0  -7    0.26    1.65
  15   0  -7    0.45    2.06
 -15   0  -6    0.07    1.66
  15   0  -6   -0.14    2.79
 -15   0  -5   -0.78    2.43
  15   0  -5    0.84    1.97
 -15   0  -4    0.16    1.75
  15   0  -4    0.23    2.01
  15   0  -3   -0.03    2.01
 -15   0  -3   -0.62    2.55
 -15   0  -2   -0.39    1.83
  15   0  -2    1.68    1.96
  15   0  -1    1.37    2.76
 -15   0  -1   -1.20    1.88
 -15   0   0   -1.04    1.92
  14   4  -3   17.05    4.32
  14   4  -3   19.20    5.63
  14   4  -2    7.01    3.95
  14   4  -2    5.56    4.10
  14   4  -1   42.11    5.46
  14   4  -1   41.06    4.17
  14   3 -10   11.41    4.47
  14  -3 -10   10.67    5.28
  14  -3 -10   10.28    3.68
 -14   3 -10   14.50    4.89
 -14  -3 -10   11.75    3.53
  14   3 -10   13.09    3.92
  14   3  -9   68.77    5.00
 -14   3  -9   64.90    3.34
 -14  -3  -9   68.13    4.56
  14   3  -9   66.57    5.68
  14  -3  -9   66.08    5.01
  14  -3  -9   65.77    4.78
 -14   3  -8    0.80    4.16
  14  -3  -8   -0.04    4.35
 -14  -3  -8    1.05    4.26
  14   3  -8   -1.97    3.85
  14  -3  -8    1.79    3.25
  14   3  -8    0.91    3.37
  14   3  -7   10.10    2.93
  14  -3  -7    8.69    4.03
 -14   3  -7    9.51    2.56
  14  -3  -7    9.00    3.74
 -14  -3  -7    8.76    3.66
  14   3  -7    8.63    4.60
  14  -3  -6   -0.80    2.88
  14  -3  -6   -0.34    3.64
 -14  -3  -6   -0.18    2.57
 -14   3  -6    0.54    3.49
  14   3  -6   -1.11    2.91
  14   3  -6   -0.01    4.52
 -14   3  -5   68.60    2.99
  14   3  -5   67.78    4.38
  14  -3  -5   69.05    4.14
 -14  -3  -5   69.21    3.97
  14   3  -5   66.33    3.54
  14  -3  -5   67.61    4.62
  14  -3  -4   17.87    2.69
  14  -3  -4   16.95    4.16
  14   3  -4   16.07    4.44
  14   3  -4   16.29    4.18
 -14   3  -4   16.79    2.60
  14  -3  -3   90.45    4.43
  14   3  -3   95.87    4.36
  14  -3  -3   94.75    4.25
 -14   3  -3   87.73    3.22
 -14   3  -2    2.32    3.06
  14   3  -2    2.29    2.47
  14  -3  -2    2.10    2.99
  14  -3  -1   56.81    2.70
  14   3  -1   56.86    3.66
  14  -3   0    2.89    2.11
  14   2 -13    6.36    3.96
 -14   2 -13    6.14    3.40
  14  -2 -13    7.59    5.45
  14  -2 -13    9.10    5.30
 -14  -2 -13    5.60    4.83
  14  -2 -12    7.26    3.38
 -14   2 -12    7.51    2.91
  14   2 -12    9.53    3.43
 -14  -2 -12    7.54    2.95
  14  -2 -12    7.08    3.32
 -14  -2 -11   12.82    2.54
 -14   2 -11   12.05    3.51
  14  -2 -11   11.51    2.91
  14   2 -11   14.38    4.15
  14  -2 -11   13.42    2.89
  14   2 -10    5.90    4.29
  14   2 -10    7.85    2.92
  14  -2 -10    5.38    2.88
 -14   2 -10    6.08    2.45
  14  -2 -10    5.90    3.96
 -14  -2 -10    5.92    2.49
  14  -2  -9   54.88    3.17
  14   2  -9   56.66    4.34
  14  -2  -9   58.64    3.12
 -14   2  -9   54.61    2.71
 -14  -2  -9   57.14    3.67
  14   2  -9   56.42    3.27
 -14  -2  -8    2.57    2.07
 -14   2  -8    4.17    2.84
  14  -2  -8    2.76    2.44
  14  -2  -8    2.08    3.27
  14   2  -8    3.85    2.50
  14   2  -8    2.11    3.60
 -14  -2  -7  126.96    2.81
  14   2  -7  123.63    3.25
  14   2  -7  125.66    3.24
 -14   2  -7  125.69    2.80
  14  -2  -7  122.63    3.33
  14  -2  -7  125.09    3.20
  14   2  -6    0.65    2.52
  14   2  -6    1.08    2.47
 -14  -2  -6    0.70    2.07
  14  -2  -6    1.99    2.45
  14  -2  -6    1.41    3.20
 -14   2  -6   -0.10    2.90
 -14  -2  -5   58.90    3.20
  14   2  -5   55.49    2.87
  14  -2  -5   57.48    2.70
 -14   2  -5   57.95    2.42
  14  -2  -4    4.35    1.83
 -14   2  -4    4.59    2.38
  14   2  -4    4.25    2.07
 -14  -2  -4    2.73    2.45
 -14  -2  -3  102.02    2.47
 -14   2  -3  101.37    3.03
  14   2  -3   98.58    2.73
  14  -2  -3  101.96    3.26
  14  -2  -2    4.83    1.79
 -14   2  -2    5.27    1.76
  14   2  -2    6.07    2.78
 -14  -2  -2    5.27    1.79
  14  -2  -1  109.45    3.23
 -14   2  -1  105.65    2.65
  14   2  -1  107.02    2.70
  14  -2   0    0.25    1.74
 -14   1 -14    4.78    4.08
 -14  -1 -14    5.30    4.14
  14  -1 -14    3.10    3.33
  14   1 -14    6.78    3.42
  14  -1 -13   33.47    4.76
 -14  -1 -13   29.36    3.00
  14   1 -13   31.80    3.51
 -14   1 -13   27.11    2.98
  14  -1 -12   12.41    2.88
 -14  -1 -12   12.19    3.49
  14   1 -12   12.43    4.14
 -14   1 -12   10.88    2.47
 -14  -1 -11  237.05    3.43
  14  -1 -11  224.09    3.96
 -14   1 -11  210.39    3.25
  14   1 -11  226.06    3.91
  14  -1 -10    8.89    2.44
  14  -1 -10    9.39    2.40
 -14  -1 -10    8.24    2.90
 -14   1 -10    7.29    2.05
  14   1 -10    7.37    2.55
  14  -1  -9    0.91    3.44
 -14  -1  -9    0.72    2.85
  14   1  -9    0.80    2.51
 -14   1  -9    1.28    1.98
  14  -1  -9    1.12    2.36
  14  -1  -8   20.59    2.49
 -14   1  -8   20.81    2.11
  14   1  -8   20.96    2.57
  14   1  -8   23.16    2.66
  14  -1  -8   22.09    2.60
 -14  -1  -8   20.44    2.14
  14   1  -7   19.30    2.15
  14  -1  -7   18.62    2.12
 -14  -1  -7   21.79    2.45
 -14   1  -7   19.70    2.44
  14   1  -7   20.16    2.28
  14  -1  -7   20.21    2.25
  14  -1  -6    5.29    2.79
 -14  -1  -6    6.20    1.75
  14   1  -6    4.57    2.09
 -14   1  -6    6.34    1.70
  14  -1  -5   59.31    3.14
 -14   1  -5   57.07    2.13
  14   1  -5   54.87    2.47
 -14  -1  -5   56.72    2.13
 -14  -1  -4   22.80    1.98
  14  -1  -4   23.07    2.21
  14   1  -4   23.10    3.07
 -14   1  -4   23.74    1.94
  14  -1  -3  365.22    4.18
  14   1  -3  356.80    4.05
 -14   1  -3  352.25    3.80
 -14  -1  -3  361.66    4.19
  14  -1  -2   32.66    2.25
 -14   1  -2   32.56    2.09
 -14  -1  -2   31.32    2.10
  14   1  -2   34.76    2.28
  14   1  -1  226.98    3.35
 -14   1  -1  225.58    3.81
 -14  -1  -1  224.61    3.25
  14  -1  -1  239.19    3.98
 -14  -1   0   11.75    2.03
  14  -1   0   12.97    2.01
  14   0 -15  180.68    4.42
 -14   0 -15  192.67    4.00
 -14   0 -14    4.10    2.90
  14   0 -14    5.58    4.73
  14   0 -13    0.76    2.92
 -14   0 -13    4.84    2.44
  14   0 -12   -1.47    4.05
 -14   0 -12    1.54    2.38
  14   0 -11  119.44    3.12
 -14   0 -11  117.98    2.62
  14   0 -10   15.75    2.57
 -14   0 -10   15.38    2.07
 -14   0  -9  302.70    4.00
  14   0  -9  312.80    4.00
  14   0  -8   44.89    2.33
 -14   0  -8   47.56    2.00
  14   0  -8   48.30    2.44
 -14   0  -7  323.93    3.81
  14   0  -7  325.07    4.53
  14   0  -7  314.51    3.79
 -14   0  -6   14.87    2.52
  14   0  -6   14.65    2.17
 -14   0  -5   48.23    2.12
  14   0  -5   49.77    3.18
 -14   0  -4    6.51    1.83
  14   0  -4    6.45    2.97
  14   0  -3  115.08    2.86
 -14   0  -3  113.74    3.17
  14   0  -2    3.75    2.03
 -14   0  -2    3.25    1.87
 -14   0  -1   58.86    2.48
  14   0  -1   57.78    2.12
 -14   0   0    1.83    1.57
  13   4  -5    3.26    4.50
  13   4  -4    7.36    5.76
  13   4  -4    8.37    5.15
 -13   4  -4    6.25    4.84
  13   4  -3    8.47    3.46
  13   4  -3    9.44    5.21
  13   4  -2   15.41    4.97
  13   4  -2   17.52    5.08
  13   4  -1   11.48    4.79
  13   4  -1    8.90    3.54
 -13   3 -11    7.43    3.46
  13   3 -11    7.82    3.88
 -13  -3 -11    8.14    3.48
  13   3 -10   24.60    3.43
 -13   3 -10   20.09    4.33
  13   3 -10   21.19    5.53
 -13  -3 -10   23.15    4.35
  13  -3 -10   21.04    3.32
  13  -3 -10   21.43    3.36
  13   3  -9   32.93    3.52
  13  -3  -9   32.68    3.36
  13   3  -9   30.83    5.55
 -13   3  -9   32.88    3.16
 -13  -3  -9   34.14    3.19
  13  -3  -9   34.81    3.48
  13  -3  -8    3.98    3.71
  13   3  -8    4.87    4.62
 -13  -3  -8    4.36    2.55
 -13   3  -8    2.33    3.54
  13  -3  -8    3.31    2.80
  13   3  -8    6.45    4.02
 -13   3  -7   14.75    2.58
  13   3  -7   13.68    4.65
  13  -3  -7   14.37    3.73
  13  -3  -7   14.51    4.09
 -13  -3  -7   14.25    2.65
  13   3  -7   12.54    2.98
  13  -3  -6   25.29    3.84
 -13  -3  -6   28.56    3.75
  13  -3  -6   25.65    3.15
  13   3  -6   25.03    4.67
 -13   3  -6   25.85    3.62
  13   3  -6   25.88    4.23
  13   3  -5   39.60    3.39
  13  -3  -5   39.34    3.89
 -13   3  -5   39.92    3.72
 -13  -3  -5   39.45    3.84
  13   3  -5   41.87    3.94
  13  -3  -5   37.86    4.40
 -13   3  -4   12.06    3.01
  13   3  -4   11.29    2.51
  13  -3  -4   12.38    2.23
  13  -3  -4   12.16    3.59
  13   3  -4   11.93    2.68
 -13   3  -3    6.09    3.01
  13  -3  -3    5.91    3.03
  13   3  -3    6.08    2.57
  13  -3  -3    6.47    2.54
 -13   3  -2   15.52    3.17
  13   3  -2   15.91    3.53
  13  -3  -2   15.17    2.30
  13  -3  -1   18.67    3.13
  13   3  -1   17.81    3.43
  13  -3   0    2.55    2.99
  13  -2 -13   48.04    3.49
 -13  -2 -13   48.97    3.16
 -13   2 -13   47.42    4.29
  13   2 -13   46.41    4.96
 -13  -2 -12   13.61    4.15
  13   2 -12   12.55    3.44
 -13   2 -12   16.00    2.93
  13  -2 -12   16.80    3.31
  13  -2 -12   16.26    3.37
  13   2 -11   30.17    3.01
  13  -2 -11   31.98    3.02
 -13  -2 -11   29.35    2.62
  13  -2 -11   32.63    3.03
 -13   2 -11   32.58    3.57
  13  -2 -10    2.76    3.96
 -13   2 -10    1.92    2.47
  13  -2 -10    3.00    2.84
  13   2 -10    3.58    4.07
 -13  -2 -10    3.04    2.46
  13  -2  -9   12.02    2.46
  13  -2  -9   13.18    2.43
 -13  -2  -9   10.51    2.15
  13   2  -9   11.26    2.55
 -13   2  -9   10.20    2.10
  13   2  -8    0.96    2.59
 -13  -2  -8    2.63    2.04
  13   2  -8    1.18    2.50
  13  -2  -8    1.46    3.26
  13  -2  -8    2.85    2.45
 -13   2  -8    1.24    2.03
  13  -2  -7   87.73    3.75
 -13   2  -7   86.72    2.60
  13  -2  -7   86.49    3.15
  13   2  -7   89.22    3.06
  13   2  -7   89.63    4.00
 -13  -2  -7   89.91    2.61
 -13   2  -6   14.77    2.89
  13   2  -6   14.37    2.57
  13  -2  -6   13.31    3.61
 -13  -2  -6   15.31    2.13
  13  -2  -6   15.21    2.38
  13   2  -6   14.81    3.64
  13  -2  -5   59.59    2.41
  13  -2  -5   58.48    3.33
  13   2  -5   58.74    2.53
 -13  -2  -5   58.00    2.15
 -13   2  -5   59.60    2.77
 -13   2  -4    4.37    1.72
  13  -2  -4    4.67    1.84
 -13  -2  -4    4.10    1.75
  13   2  -4    4.81    2.09
 -13  -2  -3   47.94    2.79
  13  -2  -3   48.09    2.29
 -13   2  -3   48.18    2.13
  13   2  -3   48.53    2.42
  13   2  -2   63.86    2.52
 -13  -2  -2   64.06    2.31
 -13   2  -2   63.68    2.35
  13  -2  -2   66.42    2.46
 -13   2  -1  109.34    3.30
  13  -2  -1  106.89    3.32
  13   2  -1  105.28    2.74
  13  -2   0  117.35    3.34
 -13   1 -15    6.32    4.67
 -13  -1 -15    4.85    3.37
  13   1 -15    0.70    5.09
  13  -1 -15    3.64    5.26
 -13  -1 -14    4.59    2.94
  13   1 -14    6.27    4.74
 -13   1 -14    7.96    2.87
  13  -1 -14    5.25    4.60
 -13   1 -13    3.85    3.40
  13   1 -13    2.49    2.86
  13  -1 -13    2.04    2.80
 -13  -1 -13    1.25    2.44
 -13   1 -12   16.97    2.51
 -13  -1 -12   19.12    2.50
  13   1 -12   15.47    2.99
  13  -1 -12   20.16    2.90
 -13  -1 -11    1.30    2.02
  13   1 -11    1.27    2.46
 -13   1 -11    1.67    2.84
  13  -1 -11   -0.77    3.38
 -13  -1 -10    8.71    2.06
 -13   1 -10    8.34    2.05
  13   1 -10   10.63    3.54
  13  -1 -10    8.13    3.44
  13  -1  -9   56.02    2.78
 -13   1  -9   53.90    3.03
 -13  -1  -9   57.82    2.35
  13   1  -9   55.82    3.80
  13  -1  -9   53.68    2.70
 -13  -1  -8   34.84    1.91
  13  -1  -8   35.76    3.17
  13  -1  -8   35.63    2.23
  13   1  -8   34.75    2.36
 -13   1  -8   35.73    1.89
  13  -1  -7   56.86    2.43
  13  -1  -7   58.07    3.39
 -13  -1  -7   56.65    2.11
  13   1  -7   55.06    3.23
  13   1  -7   56.51    2.59
 -13   1  -7   58.02    2.67
 -13   1  -6   37.07    2.03
  13   1  -6   42.15    3.24
 -13  -1  -6   39.32    2.05
  13  -1  -6   41.36    3.11
 -13   1  -5  107.89    3.12
  13   1  -5  104.75    2.91
  13  -1  -5  104.13    2.87
 -13  -1  -5  104.02    2.50
 -13   1  -4    5.70    2.54
  13  -1  -4    5.53    2.91
  13   1  -4    5.06    2.17
 -13  -1  -4    4.52    1.85
  13   1  -3   66.75    3.34
 -13  -1  -3   65.99    2.98
 -13   1  -3   69.06    2.96
  13  -1  -3   66.37    2.58
 -13   1  -2    4.12    1.87
  13   1  -2    3.78    2.10
  13  -1  -2    5.09    2.76
 -13  -1  -2    4.04    2.65
 -13   1  -1   34.74    1.84
  13  -1  -1   35.45    1.88
  13   1  -1   36.62    2.53
 -13  -1  -1   36.64    1.85
 -13  -1   0    0.12    1.54
  13  -1   0    0.20    1.48
  13   0 -15    1.87    3.26
 -13   0 -15   -0.29    2.92
  13   0 -14    0.02    3.27
 -13   0 -14    2.79    3.75
 -13   0 -13    0.23    2.42
  13   0 -13    0.67    3.98
  13   0 -12    0.01    2.39
 -13   0 -12   -1.49    2.02
 -13   0 -11    1.09    2.00
  13   0 -11   -1.15    2.44
 -13   0 -10   -0.28    2.00
  13   0 -10   -2.66    2.51
 -13   0  -9   -0.36    1.67
  13   0  -9   -1.27    2.08
 -13   0  -8    0.02    1.66
  13   0  -8    1.00    3.05
  13   0  -7   -0.03    2.07
  13   0  -7    0.80    2.29
 -13   0  -7    0.97    2.44
 -13   0  -6    0.64    1.76
  13   0  -6   -0.73    2.14
 -13   0  -5    0.98    2.50
  13   0  -5    0.36    2.12
  13   0  -4   -0.14    1.66
 -13   0  -4    0.89    2.00
  13   0  -3   -0.43    1.66
 -13   0  -3   -0.37    1.44
 -13   0  -2    0.50    1.45
  13   0  -2    0.21    1.63
  13   0  -1   -0.25    2.23
 -13   0  -1   -0.08    1.49
 -13   0   0   -0.95    2.23
  12   4  -6   34.28    4.02
 -12   4  -6   34.94    3.62
  12   4  -6   33.56    4.83
  12   4  -5    1.52    3.89
 -12   4  -5    1.02    4.25
  12   4  -5    3.55    4.72
  12   4  -4    2.86    3.77
  12   4  -4    2.99    4.79
 -12   4  -4    3.16    4.51
  12   4  -3   -0.45    3.39
  12   4  -3    2.20    5.06
  12   4  -2  156.97    5.59
  12   4  -2  147.01    4.41
  12   4  -1   17.90    4.90
  12   4  -1   17.00    3.37
 -12  -3 -11    5.27    3.01
  12  -3 -11    4.55    3.23
  12   3 -11    5.82    3.29
  12  -3 -11    4.54    3.18
 -12   3 -11    2.15    4.26
  12   3 -10   87.14    4.99
  12  -3 -10   85.67    3.79
 -12   3 -10   86.32    4.57
  12  -3 -10   91.50    4.95
 -12  -3 -10   90.66    4.58
  12   3 -10   88.26    4.23
  12   3  -9    0.36    3.28
  12   3  -9    0.38    4.02
  12  -3  -9    1.25    3.78
  12  -3  -9    1.51    3.83
 -12  -3  -9    2.65    2.53
 -12   3  -9    1.98    3.54
  12  -3  -8    7.53    3.71
 -12  -3  -8    6.32    2.56
 -12   3  -8    7.31    3.51
  12  -3  -8    6.42    3.91
  12   3  -8    8.10    4.62
  12   3  -8    6.77    2.86
  12  -3  -7    0.91    2.56
 -12   3  -7    1.18    3.48
  12   3  -7   -0.34    4.06
  12  -3  -7   -0.19    2.81
  12   3  -7    0.10    3.24
 -12  -3  -7    1.69    3.56
 -12   3  -6  162.88    3.87
 -12  -3  -6  162.47    4.16
  12  -3  -6  161.63    4.70
  12  -3  -6  156.50    4.81
  12   3  -6  151.27    3.39
  12   3  -6  151.67    3.67
  12  -3  -5   16.21    3.20
  12  -3  -5   16.84    2.64
  12   3  -5   16.77    2.55
 -12  -3  -5   17.25    3.13
  12   3  -5   16.52    2.76
 -12   3  -5   16.14    3.01
  12  -3  -4   64.46    3.63
 -12  -3  -4   63.46    2.65
  12  -3  -4   60.42    3.28
 -12   3  -4   60.74    2.65
  12   3  -4   63.58    3.02
  12   3  -4   60.80    2.86
  12   3  -3   -0.53    3.57
  12  -3  -3    0.55    2.46
  12  -3  -3    0.45    2.09
 -12   3  -3    0.95    2.94
  12   3  -3    0.65    2.44
  12   3  -2   67.66    2.91
 -12   3  -2   74.17    2.92
  12  -3  -2   71.88    2.99
  12  -3  -1    2.88    2.97
  12   3  -1    2.49    3.34
  12  -3   0   92.19    3.13
 -12   2 -14   25.46    3.45
  12  -2 -14   25.39    5.25
 -12  -2 -14   27.11    4.59
  12   2 -14   24.37    3.87
 -12   2 -13    5.38    4.11
  12   2 -13    8.52    3.29
  12  -2 -13    5.60    3.22
 -12  -2 -13    4.47    4.15
  12  -2 -12   94.89    3.32
 -12  -2 -12   95.97    2.96
  12   2 -12   97.21    4.37
 -12   2 -12   93.66    2.90
  12   2 -11    0.86    2.85
  12  -2 -11    2.50    2.81
 -12  -2 -11    2.67    3.45
 -12   2 -11    3.88    3.42
  12  -2 -11    2.19    2.77
  12  -2 -10   60.98    2.78
 -12  -2 -10   63.73    3.15
  12  -2 -10   61.30    2.78
 -12   2 -10   63.00    2.40
  12   2 -10   62.46    2.77
  12  -2  -9    0.78    2.34
 -12  -2  -9    1.38    2.01
  12  -2  -9   -0.18    2.36
  12   2  -9    1.78    2.44
 -12   2  -9    0.83    2.02
  12   2  -8   21.93    3.58
  12  -2  -8   20.53    3.53
  12  -2  -8   22.39    3.40
 -12   2  -8   21.01    2.14
 -12  -2  -8   22.01    2.95
 -12  -2  -7    8.62    2.91
  12  -2  -7    6.93    2.53
  12  -2  -7    6.90    3.29
  12   2  -7    8.62    3.57
 -12   2  -7    7.81    2.07
  12   2  -7    6.86    2.60
  12   2  -6   46.09    2.45
  12  -2  -6   47.20    2.35
 -12  -2  -6   47.55    2.04
  12   2  -6   46.53    2.47
 -12   2  -6   45.91    2.07
  12  -2  -6   47.47    3.27
  12  -2  -5   12.69    3.11
  12   2  -5   12.40    2.25
 -12   2  -5   13.63    1.79
 -12  -2  -5   13.41    1.81
  12   2  -5   13.41    3.08
  12  -2  -5   13.68    2.75
 -12   2  -4  119.70    2.71
  12  -2  -4  120.32    3.56
 -12  -2  -4  119.58    3.18
  12   2  -4  119.20    3.65
  12  -2  -3    9.05    1.91
  12   2  -3    8.22    2.19
 -12  -2  -3    8.85    2.64
 -12   2  -3    8.31    2.53
 -12   2  -2  158.44    3.15
 -12  -2  -2  166.17    3.61
  12   2  -2  158.41    3.24
  12  -2  -2  166.35    3.81
  12   2  -1    8.33    2.09
 -12   2  -1    7.76    1.92
  12  -2  -1    8.74    2.61
  12  -2   0   62.40    2.45
 -12   1 -15    1.57    2.90
  12   1 -15    2.92    3.31
 -12  -1 -15    1.87    2.94
  12  -1 -15    1.12    3.22
  12  -1 -14   31.15    3.32
 -12   1 -14   29.24    2.60
  12   1 -14   26.21    3.42
 -12  -1 -14   31.69    2.61
 -12   1 -13   10.20    3.44
 -12  -1 -13    7.06    2.49
  12   1 -13    6.92    4.00
  12  -1 -13    8.22    3.89
 -12   1 -12   14.93    2.10
  12  -1 -12   16.31    2.47
  12   1 -12   18.14    2.47
 -12  -1 -12   16.07    2.13
 -12   1 -11    6.09    2.03
 -12  -1 -11    6.98    2.06
  12  -1 -11    6.50    2.42
  12   1 -11    9.58    3.45
 -12  -1 -10   13.44    2.08
 -12   1 -10   13.01    2.06
  12   1 -10   13.28    2.53
  12  -1 -10   14.22    2.48
  12  -1  -9   15.07    2.15
 -12   1  -9   14.93    2.39
  12   1  -9   15.16    2.19
 -12  -1  -9   14.08    1.73
  12  -1  -8  699.18    5.51
 -12  -1  -8  723.07    5.16
 -12   1  -8  685.25    5.11
  12   1  -8  703.44    5.24
  12  -1  -7   15.92    2.47
  12   1  -7   16.69    2.45
  12  -1  -7   18.80    2.22
 -12   1  -7   18.23    1.85
 -12  -1  -7   16.71    1.86
  12   1  -6  199.23    4.09
  12  -1  -6  193.24    4.34
 -12   1  -6  196.49    3.50
 -12  -1  -6  196.49    3.00
  12  -1  -6  196.33    4.08
 -12   1  -5    1.04    1.77
 -12  -1  -5    2.71    2.50
  12   1  -5    2.61    2.20
  12  -1  -5    1.05    2.08
  12   1  -4  265.64    3.97
 -12   1  -4  261.12    3.26
 -12  -1  -4  264.34    3.22
  12  -1  -4  262.68    3.66
 -12   1  -3    9.11    1.56
 -12  -1  -3    9.49    1.53
  12  -1  -3    7.52    2.38
  12   1  -3    7.65    1.81
 -12  -1  -2    6.56    1.54
 -12   1  -2    7.02    2.11
  12  -1  -2    5.82    1.63
  12   1  -2    5.61    1.76
 -12   1  -1   16.14    1.65
  12   1  -1   16.66    1.77
  12  -1  -1   16.69    1.70
 -12  -1  -1   15.60    1.68
  12  -1   0    8.98    2.13
 -12  -1   0    8.40    2.27
 -12   0 -16   48.93    4.90
  12   0 -16   46.82    3.83
 -12   0 -15   22.62    4.19
  12   0 -15   24.04    4.62
 -12   0 -14   28.00    2.57
  12   0 -14   27.62    3.98
 -12   0 -13   31.97    3.54
  12   0 -13   33.62    2.95
 -12   0 -12  138.87    2.68
  12   0 -12  144.91    3.97
  12   0 -11  125.03    3.10
 -12   0 -11  122.53    2.63
  12   0 -10  260.65    3.50
 -12   0 -10  265.38    3.13
  12   0  -9    3.10    3.03
 -12   0  -9    6.65    2.37
 -12   0  -8    9.43    1.78
  12   0  -8   10.74    2.37
  12   0  -7    8.01    2.44
 -12   0  -7    8.33    2.53
 -12   0  -6    9.81    1.81
  12   0  -6   11.56    2.17
  12   0  -5   21.33    1.95
 -12   0  -5   21.24    2.19
 -12   0  -4  836.61    5.35
  12   0  -4  795.17    5.62
 -12   0  -3   78.50    2.15
  12   0  -3   80.32    2.93
 -12   0  -2   20.70    1.70
  12   0  -2   21.90    1.87
  12   0  -1  103.10    2.52
 -12   0  -1  101.72    2.33
 -12   0   0 1857.72    8.39
  11   4  -7    0.10    3.72
 -11   4  -7    1.43    4.69
  11   4  -7   -0.91    6.65
 -11   4  -6   -0.46    4.14
  11   4  -6   -0.29    3.28
  11   4  -6    0.82    3.98
  11   4  -5    1.19    3.30
  11   4  -5    0.80    3.86
 -11   4  -5    1.91    4.21
  11   4  -4    1.63    5.26
 -11   4  -4    4.00    4.50
  11   4  -4    5.27    4.70
  11   4  -3   12.11    5.05
  11   4  -3   12.57    3.45
  11   4  -2    1.88    4.81
  11   4  -2    3.05    3.41
  11   4  -1   11.99    2.88
  11   4  -1   12.24    4.15
 -11   3 -12    0.86    4.91
  11  -3 -12    4.36    4.95
 -11  -3 -12    2.98    3.44
  11  -3 -12    3.40    5.21
  11   3 -12    2.82    3.73
  11  -3 -11    0.64    4.48
  11   3 -11    0.41    3.26
  11  -3 -11    0.16    3.09
 -11   3 -11    1.16    4.21
 -11  -3 -11    0.36    2.98
 -11  -3 -10   25.73    4.27
  11  -3 -10   25.93    4.56
  11  -3 -10   24.67    3.28
 -11   3 -10   25.65    3.09
  11   3 -10   25.32    4.72
 -11  -3  -9    3.93    3.58
  11   3  -9    4.68    2.82
  11  -3  -9    5.32    3.75
 -11   3  -9    4.26    2.51
  11  -3  -9    5.08    2.70
  11   3  -9    5.34    4.62
  11   3  -8    7.37    2.86
 -11   3  -8    6.62    2.52
  11  -3  -8    6.50    2.67
 -11  -3  -8    6.65    3.56
  11  -3  -8    7.49    3.82
  11   3  -8    7.74    3.27
  11  -3  -7    8.57    2.25
 -11  -3  -7    8.06    2.15
  11   3  -7    8.12    2.80
 -11   3  -7    9.28    3.24
  11   3  -7    8.24    3.70
  11  -3  -7    7.43    3.67
  11   3  -6   41.94    3.03
 -11  -3  -6   37.71    2.45
  11  -3  -6   41.94    3.45
  11   3  -6   40.72    2.71
  11  -3  -6   41.44    3.79
 -11   3  -6   40.77    2.39
  11   3  -5   28.23    2.89
  11  -3  -5   27.81    3.32
  11   3  -5   26.63    2.65
  11  -3  -5   28.61    3.75
 -11  -3  -5   26.84    3.25
 -11   3  -5   30.14    2.31
  11   3  -4   95.18    3.12
  11  -3  -4  101.24    4.07
 -11   3  -4   98.65    2.94
  11   3  -4   98.51    3.31
  11  -3  -4   98.22    4.58
 -11  -3  -4  100.58    3.72
  11  -3  -3    2.37    2.94
  11   3  -3    2.32    2.53
  11   3  -3    2.39    3.48
  11  -3  -3    3.10    3.54
 -11   3  -3    2.54    2.08
  11   3  -2   39.49    2.75
 -11   3  -2   42.27    3.44
  11  -3  -2   40.80    4.02
  11  -3  -2   39.43    2.70
  11  -3  -1   49.39    3.54
  11   3  -1   49.86    3.62
  11  -3   0    2.70    3.00
 -11   2 -14   25.86    3.04
  11  -2 -14   29.99    4.59
 -11  -2 -14   24.48    3.08
  11   2 -14   28.64    3.43
 -11   2 -13   14.62    3.83
 -11  -2 -13   12.18    2.98
  11   2 -13   13.30    3.32
  11  -2 -13   13.21    4.50
  11   2 -12   46.44    3.00
 -11   2 -12   46.86    2.68
  11  -2 -12   46.86    3.02
 -11  -2 -12   50.35    3.64
 -11  -2 -11   43.92    2.66
 -11   2 -11   43.49    2.65
  11   2 -11   44.76    3.04
  11  -2 -11   43.60    4.10
 -11   2 -10   30.98    2.99
  11   2 -10   32.28    3.54
 -11  -2 -10   30.56    2.24
  11  -2 -10   30.03    3.50
  11   2  -9   37.24    2.67
  11  -2  -9   38.41    3.54
  11  -2  -9   40.56    3.60
 -11  -2  -9   38.17    2.27
 -11   2  -9   37.34    2.25
  11  -2  -8   43.67    2.81
 -11   2  -8   44.55    3.10
  11   2  -8   46.36    2.75
 -11  -2  -8   44.69    2.32
  11  -2  -8   45.80    2.71
 -11   2  -7    7.20    1.73
 -11  -2  -7    7.61    2.40
  11  -2  -7    7.84    1.99
  11   2  -7    8.64    2.14
  11  -2  -7    8.33    2.13
  11   2  -6   16.51    2.24
  11   2  -6   14.92    2.25
  11  -2  -6   14.65    2.81
 -11   2  -6   15.11    1.80
 -11  -2  -6   15.23    1.83
  11  -2  -6   14.10    2.29
  11   2  -5   29.71    2.47
 -11  -2  -5   30.86    2.00
 -11   2  -5   30.99    2.00
  11  -2  -5   30.54    2.28
  11   2  -5   29.61    2.45
  11  -2  -5   31.88    3.37
 -11  -2  -4   21.10    2.00
  11  -2  -4   19.76    2.85
 -11   2  -4   20.86    1.94
  11   2  -4   19.77    2.37
  11  -2  -3   22.07    2.85
 -11  -2  -3   21.42    2.06
 -11   2  -3   21.69    2.67
  11   2  -3   23.37    2.35
  11   2  -2  227.56    3.68
 -11   2  -2  229.65    4.07
  11  -2  -2  230.30    3.81
 -11  -2  -2  225.73    3.98
  11  -2  -1   83.45    3.24
 -11   2  -1   78.91    2.65
  11   2  -1   82.34    2.71
  11  -2   0  200.64    4.04
  11  -1 -16   32.83    3.78
 -11   1 -16   39.36    3.48
 -11  -1 -16   37.93    3.53
  11   1 -16   36.51    3.82
  11   1 -15    5.46    4.64
  11  -1 -15    6.59    3.23
 -11   1 -15    9.12    2.91
 -11  -1 -15    7.31    2.98
  11  -1 -14   26.73    2.89
 -11   1 -14   27.19    2.58
  11   1 -14   25.30    2.91
 -11  -1 -14   30.80    3.57
  11  -1 -13   33.83    3.98
 -11   1 -13   29.90    3.51
  11   1 -13   26.98    2.91
 -11  -1 -13   29.44    2.54
 -11   1 -12    5.52    2.04
  11   1 -12    7.24    2.40
  11  -1 -12    7.09    2.33
 -11  -1 -12    7.43    2.06
 -11   1 -11   27.80    2.14
  11  -1 -11   28.67    2.54
  11   1 -11   30.45    2.59
 -11  -1 -11   29.39    2.96
 -11  -1 -10   74.60    2.17
  11  -1 -10   72.76    2.58
 -11   1 -10   74.59    2.70
  11   1 -10   75.35    3.22
 -11   1  -9    7.23    1.70
  11   1  -9    7.06    3.01
 -11  -1  -9    7.47    1.71
  11  -1  -9    7.56    2.12
  11  -1  -8   66.17    2.76
 -11   1  -8   68.11    2.18
 -11  -1  -8   70.73    2.83
  11   1  -8   69.56    2.74
  11   1  -7   46.90    2.71
 -11   1  -7   45.69    2.12
 -11  -1  -7   49.99    2.79
  11  -1  -7   45.68    2.70
  11  -1  -6   22.78    2.33
  11   1  -6   20.91    2.57
 -11   1  -6   22.88    1.92
  11  -1  -6   20.70    2.55
 -11  -1  -6   25.42    1.96
  11   1  -5   10.84    1.87
 -11  -1  -5    9.85    1.54
 -11   1  -5    9.79    1.52
  11  -1  -5   10.86    1.83
 -11  -1  -4  128.19    2.89
 -11   1  -4  127.79    2.91
  11  -1  -4  125.59    2.87
  11   1  -4  128.59    3.37
 -11   1  -3   63.32    2.08
 -11  -1  -3   63.20    2.08
  11  -1  -3   61.98    2.29
  11   1  -3   62.52    2.86
  11   1  -2    7.39    1.74
 -11  -1  -2    6.23    2.15
 -11   1  -2    7.49    1.55
  11  -1  -2    7.27    1.65
 -11  -1  -1   23.05    2.32
 -11   1  -1   22.04    1.73
  11  -1  -1   21.56    1.76
  11   1  -1   22.89    1.88
  11  -1   0    1.68    1.44
 -11  -1   0    1.70    1.55
 -11   0 -16    1.83    2.92
  11   0 -16   -0.26    3.20
 -11   0 -15   -1.23    2.89
  11   0 -15   -0.20    3.21
 -11   0 -14    0.00    2.39
  11   0 -14   -0.37    2.73
  11   0 -13   -0.87    2.33
 -11   0 -13    1.08    2.84
 -11   0 -12    1.00    1.99
  11   0 -12    0.47    2.35
  11   0 -11   -2.03    3.40
 -11   0 -11   -0.26    1.99
  11   0 -10    2.15    2.86
 -11   0 -10   -0.81    2.35
 -11   0  -9    0.72    1.69
  11   0  -9    0.00    2.24
 -11   0  -8    0.62    2.47
  11   0  -8    0.08    2.35
  11   0  -7   -1.74    2.46
 -11   0  -7   -0.60    1.75
 -11   0  -6    0.48    2.00
  11   0  -5   -1.16    2.47
 -11   0  -5    0.42    2.00
  11   0  -4    0.28    1.71
 -11   0  -4    0.29    1.42
 -11   0  -3    0.38    1.41
  11   0  -3   -0.15    1.65
  11   0  -2    0.74    1.63
 -11   0  -2    0.38    1.42
 -11   0  -1   -0.38    2.06
  11   0  -1   -0.37    1.56
 -11   0   0   -0.02    2.13
 -10   4  -7    6.41    2.95
  10   4  -7    6.93    3.27
  10   4  -7    5.61    4.22
  10   4  -6    6.83    4.61
 -10   4  -6    7.89    2.93
  10   4  -6    4.99    5.73
  10   4  -5   23.42    5.55
 -10   4  -5   24.30    4.38
  10   4  -5   23.91    4.69
  10   4  -4    7.17    3.30
  10   4  -4    6.79    5.18
 -10   4  -4    6.96    5.42
  10   4  -3   74.42    4.70
  10   4  -3   72.89    3.43
  10   4  -2   -0.43    4.03
  10   4  -2    0.36    2.85
  10   4  -1   99.95    4.68
  10   4  -1   93.38    3.55
 -10   3 -12    1.60    3.03
  10  -3 -12    3.16    4.34
 -10  -3 -12    3.03    3.01
  10  -3 -12    4.11    4.52
  10   3 -12    3.56    3.22
 -10  -3 -11    5.16    2.95
 -10   3 -11    6.46    4.20
  10  -3 -11    5.52    4.30
  10   3 -11    4.09    3.23
  10  -3 -11    4.20    3.25
  10  -3 -10    0.21    3.68
  10  -3 -10    0.49    2.69
 -10  -3 -10    0.27    3.53
  10   3 -10    0.93    2.76
 -10   3 -10   -1.10    2.55
 -10  -3  -9   35.58    3.69
  10   3  -9   35.95    2.94
  10  -3  -9   35.14    4.03
 -10   3  -9   34.91    2.72
  10  -3  -9   32.93    2.92
 -10   3  -8    2.96    3.51
  10   3  -8    2.81    2.80
  10  -3  -8    3.48    3.71
  10   3  -8    3.50    4.62
  10  -3  -8    3.47    2.63
 -10  -3  -8    2.94    2.52
  10   3  -7   77.46    3.70
  10  -3  -7   73.66    3.13
 -10   3  -7   77.68    3.39
 -10  -3  -7   76.25    3.43
  10   3  -7   78.80    3.28
  10  -3  -7   77.87    3.98
  10   3  -6    4.05    2.45
 -10   3  -6    4.58    2.92
  10  -3  -6    4.58    3.07
 -10  -3  -6    5.43    2.14
  10  -3  -6    4.64    3.28
  10   3  -6    6.20    3.87
  10   3  -5  209.57    4.86
  10  -3  -5  199.90    5.58
 -10  -3  -5  202.22    3.65
  10  -3  -5  207.53    5.19
 -10   3  -5  211.98    4.30
  10   3  -5  201.58    3.76
  10   3  -4    5.54    2.63
  10  -3  -4    6.86    3.04
  10  -3  -4    6.44    3.50
 -10  -3  -4    5.55    2.25
  10   3  -4    7.00    2.51
 -10   3  -4    6.28    2.10
 -10   3  -3   38.23    3.25
  10   3  -3   35.56    2.81
  10   3  -3   34.35    2.77
  10  -3  -3   36.67    4.03
  10  -3  -3   36.26    3.44
  10  -3  -2    0.54    3.57
 -10   3  -2    0.49    3.04
  10   3  -2    0.40    3.41
  10  -3  -2    0.91    2.94
  10   3  -1   81.22    3.29
  10  -3  -1   79.04    3.69
  10  -3   0    7.87    2.59
  10  -2 -15   46.07    5.21
 -10   2 -15   44.48    3.53
 -10  -2 -15   42.81    3.59
  10   2 -15   42.35    3.85
  10   2 -14    3.55    3.22
  10  -2 -14    6.47    4.42
 -10  -2 -14    3.57    2.95
 -10   2 -14    3.98    2.91
  10  -2 -13   55.82    4.00
  10   2 -13   51.21    3.00
 -10  -2 -13   50.10    3.65
 -10   2 -13   50.49    3.66
 -10   2 -12    3.91    2.43
 -10  -2 -12    2.24    2.47
  10  -2 -12    3.33    3.79
  10   2 -12    0.65    2.79
 -10   2 -11   78.38    2.50
 -10  -2 -11   76.06    3.23
  10   2 -11   76.53    2.78
  10  -2 -11   72.78    2.88
 -10   2 -10    2.02    2.02
 -10  -2 -10    1.51    2.85
  10  -2 -10    0.77    3.28
  10   2 -10    2.14    3.39
 -10   2  -9   82.21    2.53
 -10  -2  -9   79.50    2.53
  10  -2  -9   78.90    3.82
  10   2  -9   80.79    2.86
 -10   2  -8   20.40    1.82
 -10  -2  -8   22.45    2.50
  10  -2  -8   21.35    2.92
  10   2  -8   21.10    2.18
  10  -2  -8   20.59    2.21
 -10   2  -7   79.72    2.87
  10  -2  -7   76.89    2.85
  10   2  -7   81.48    2.68
 -10  -2  -7   82.39    2.36
  10  -2  -7   78.76    2.79
  10  -2  -6    0.67    2.22
  10   2  -6   -1.25    3.17
 -10   2  -6   -1.29    1.73
 -10  -2  -6    0.83    1.72
  10  -2  -6    0.52    1.97
 -10  -2  -5   18.58    2.68
  10   2  -5   19.40    2.49
  10  -2  -5   19.66    3.42
  10  -2  -5   20.61    2.97
 -10   2  -5   19.36    1.94
  10   2  -5   19.83    2.44
  10  -2  -4   24.79    2.61
 -10  -2  -4   25.77    2.78
  10  -2  -4   26.70    2.97
 -10   2  -4   25.97    2.66
  10   2  -4   25.14    2.47
 -10  -2  -3   52.06    2.36
  10   2  -3   53.42    3.45
 -10   2  -3   54.40    2.94
  10  -2  -3   52.63    3.16
 -10  -2  -2   13.85    2.07
 -10   2  -2   13.29    2.00
  10   2  -2   14.84    2.25
  10  -2  -2   14.43    2.70
  10  -2  -1  269.73    4.18
  10   2  -1  278.71    3.91
 -10   2  -1  281.24    4.60
  10  -2   0    0.23    1.77
  10  -1 -16   -1.06    3.18
 -10  -1 -16    1.23    4.20
 -10   1 -16    1.59    4.11
  10   1 -16    1.24    3.19
  10  -1 -15  136.49    3.68
 -10   1 -15  127.22    3.37
 -10  -1 -15  140.73    4.54
  10   1 -15  130.42    3.72
 -10  -1 -14    2.51    2.46
 -10   1 -14    2.26    2.42
  10   1 -14    2.25    2.75
  10  -1 -14    3.71    3.80
  10  -1 -13    2.51    3.21
 -10   1 -13    1.26    2.86
 -10  -1 -13    2.60    2.88
  10   1 -13    2.22    2.33
 -10   1 -12    0.73    1.98
 -10  -1 -12    0.86    2.04
  10   1 -12    2.65    3.34
  10  -1 -12    0.78    2.30
 -10   1 -11   66.14    2.37
 -10  -1 -11   69.20    3.12
  10   1 -11   71.37    2.79
  10  -1 -11   71.27    3.66
  10  -1 -10   11.12    2.91
  10   1 -10   11.93    2.90
 -10  -1 -10   13.38    1.78
 -10   1 -10   13.97    1.73
 -10   1  -9   32.23    2.57
 -10  -1  -9   30.17    1.94
  10   1  -9   30.20    3.23
  10  -1  -9   29.79    2.39
 -10   1  -8    8.61    2.53
 -10  -1  -8   12.19    2.52
  10   1  -8   11.58    2.38
  10  -1  -8   10.29    3.31
 -10   1  -7  144.76    2.77
  10   1  -7  146.38    4.08
 -10  -1  -7  151.01    3.31
  10  -1  -7  146.99    3.40
  10   1  -6    3.01    2.78
 -10  -1  -6    1.46    1.44
 -10   1  -6    2.02    1.41
  10  -1  -6    3.39    2.71
  10  -1  -5  388.11    4.85
 -10   1  -5  370.87    3.80
 -10  -1  -5  394.78    3.84
 -10   1  -4   25.00    1.73
 -10  -1  -4   25.42    1.73
  10   1  -4   23.87    2.74
  10  -1  -4   23.87    1.96
  10  -1  -3  772.92    6.37
 -10  -1  -3  765.09    5.63
  10   1  -3  788.74    5.95
 -10   1  -3  755.45    5.63
 -10   1  -2   12.64    1.58
  10  -1  -2   11.61    1.72
 -10  -1  -2   11.79    1.60
  10   1  -2   13.44    1.82
 -10   1  -1   26.26    1.77
  10  -1  -1   26.02    1.87
 -10  -1  -1   26.48    2.31
  10   1  -1   28.13    1.92
  10  -1   0    0.02    1.45
 -10  -1   0    0.56    1.54
 -10   0 -16   14.23    2.97
  10   0 -16   13.19    3.21
 -10   0 -15   28.43    2.60
  10   0 -15   32.23    2.84
 -10   0 -14   20.04    2.51
  10   0 -14   16.62    2.78
 -10   0 -13   32.90    2.99
  10   0 -13   32.57    3.40
 -10   0 -12   12.57    2.08
  10   0 -12   14.00    2.40
 -10   0 -11  333.09    3.43
  10   0 -11  347.49    4.32
 -10   0 -10   66.22    2.11
  10   0 -10   63.57    3.30
 -10   0  -9    1.98    1.76
  10   0  -9    2.83    2.28
  10   0  -8  122.35    3.15
 -10   0  -8  123.38    2.60
 -10   0  -7 1141.42    6.11
  10   0  -7 1170.53    7.20
  10   0  -6  208.40    3.45
 -10   0  -6  209.04    2.94
 -10   0  -5  125.26    2.48
 -10   0  -4   26.23    1.71
  10   0  -4   24.66    2.03
 -10   0  -3    0.67    1.46
  10   0  -3    0.82    1.68
  10   0  -2   10.32    1.81
 -10   0  -2   11.31    2.18
 -10   0  -1  914.03    6.09
  10   0  -1  953.44    6.69
 -10   0   0   43.56    2.03
  -9   4  -8    0.47    2.93
   9   4  -8    0.23    6.35
   9   4  -8    2.20    4.75
   9   4  -7   11.23    5.85
  -9   4  -7   10.19    4.15
   9   4  -7    8.72    3.24
   9   4  -6    2.04    5.66
   9   4  -6    2.35    3.23
  -9   4  -6    1.97    4.11
   9   4  -5    3.71    4.53
   9   4  -5    1.93    3.85
  -9   4  -5    2.92    4.13
   9   4  -4    0.75    3.12
   9   4  -4    1.65    2.75
  -9   4  -4    1.59    3.80
   9   4  -3    0.46    2.80
   9   4  -3    0.15    2.93
   9   4  -2    4.62    3.95
   9   4  -2    4.92    4.00
   9   4  -1    5.05    2.68
   9   4  -1    5.88    4.06
   9   3 -13    9.79    5.13
  -9  -3 -13   11.79    3.48
   9  -3 -13   10.12    3.55
   9  -3 -12    2.75    3.24
   9  -3 -12    1.94    3.08
  -9   3 -12    4.51    3.00
  -9  -3 -12    4.13    2.97
   9   3 -12    2.58    3.19
  -9  -3 -11    8.51    2.95
   9  -3 -11    9.23    3.96
  -9   3 -11    8.30    3.01
   9   3 -11    7.59    2.77
   9  -3 -11    8.24    4.54
   9  -3 -10   13.41    3.77
  -9   3 -10   13.92    3.62
   9   3 -10   14.21    3.91
   9  -3 -10   15.51    3.90
  -9  -3 -10   16.17    3.55
   9  -3  -9    7.29    2.76
  -9   3  -9    6.70    2.54
   9   3  -9    9.31    3.90
   9  -3  -9    6.48    3.69
  -9  -3  -9    8.99    3.52
   9  -3  -8    4.15    2.22
   9   3  -8    3.98    2.35
  -9   3  -8    4.20    2.92
  -9  -3  -8    4.02    2.09
   9  -3  -8    3.39    2.25
   9   3  -7   43.65    2.62
   9  -3  -7   42.13    3.60
   9  -3  -7   42.51    3.55
  -9   3  -7   42.48    2.43
  -9  -3  -7   42.91    2.45
   9   3  -7   41.40    4.12
   9   3  -6   23.21    2.91
   9  -3  -6   21.23    3.49
   9   3  -6   23.16    2.56
  -9   3  -6   21.86    3.06
   9  -3  -6   21.26    3.30
  -9  -3  -6   22.75    2.32
  -9   3  -5   18.49    2.21
   9  -3  -5   18.66    3.24
   9   3  -5   18.13    2.57
  -9  -3  -5   18.38    2.32
   9   3  -5   18.23    2.85
   9  -3  -5   17.27    3.49
   9  -3  -4   28.83    4.02
  -9   3  -4   31.80    3.13
   9   3  -4   27.58    2.87
   9   3  -4   31.03    2.66
   9  -3  -4   30.34    4.49
  -9  -3  -4   30.28    3.30
   9  -3  -3   72.27    4.39
   9   3  -3   75.22    3.40
   9  -3  -3   72.66    4.93
  -9   3  -3   75.59    3.22
   9   3  -3   69.98    2.78
   9   3  -2   14.77    2.99
   9  -3  -2   15.45    3.93
   9  -3  -2   14.10    3.34
  -9   3  -2   14.26    2.67
   9   3  -2   15.33    2.15
   9   3  -1   22.36    2.86
   9  -3  -1   20.90    2.97
   9  -3   0   20.83    2.96
  -9  -2 -15    8.54    4.25
  -9   2 -15    8.72    2.97
   9  -2 -15   11.59    4.43
   9   2 -15    9.87    4.50
  -9   2 -14   11.03    2.92
   9  -2 -14   14.62    3.13
  -9  -2 -14   14.24    3.00
   9   2 -14   12.27    3.24
  -9   2 -13   42.90    3.62
   9  -2 -13   42.95    2.90
  -9  -2 -13   43.60    2.70
   9   2 -13   44.28    2.88
  -9  -2 -12    2.92    2.46
  -9   2 -12    3.44    2.41
   9  -2 -12    3.19    2.68
   9   2 -12    3.77    2.75
  -9  -2 -11   81.36    3.25
   9   2 -11   86.27    2.81
   9  -2 -11   85.61    2.88
  -9   2 -11   83.23    3.25
   9   2 -10   63.09    3.65
  -9   2 -10   56.53    3.16
   9  -2 -10   60.52    3.62
  -9  -2 -10   58.42    3.16
   9   2  -9  112.98    2.78
  -9   2  -9  114.83    2.50
  -9  -2  -9  118.61    2.58
   9  -2  -9  114.54    3.59
  -9   2  -8   36.71    1.99
   9   2  -8   37.26    2.32
   9  -2  -8   36.89    3.13
  -9  -2  -8   36.19    2.00
  -9  -2  -7   29.54    2.60
   9  -2  -7   28.89    3.28
   9   2  -7   29.96    2.40
   9  -2  -7   29.40    2.31
  -9   2  -7   27.50    2.60
   9  -2  -6   40.76    2.73
  -9  -2  -6   41.72    2.79
  -9   2  -6   41.91    2.13
   9  -2  -6   42.22    3.29
   9   2  -6   41.73    2.65
   9   2  -5   55.39    2.75
   9   2  -5   54.98    2.79
  -9   2  -5   54.86    2.25
  -9  -2  -5   56.09    2.92
   9  -2  -5   54.84    3.36
   9  -2  -5   55.21    3.80
  -9   2  -4   23.17    2.72
   9  -2  -4   24.20    2.27
   9  -2  -4   22.05    3.61
  -9  -2  -4   23.61    2.05
   9   2  -4   24.03    2.57
   9   2  -4   23.47    3.42
   9   2  -3   67.91    2.50
   9  -2  -3   70.09    2.56
  -9   2  -3   69.79    2.29
  -9  -2  -3   67.01    2.22
  -9   2  -2   25.26    1.83
   9  -2  -2   27.41    2.45
   9   2  -2   27.25    2.05
  -9  -2  -2   26.45    1.86
   9  -2  -1   94.97    2.75
   9   2  -1   98.83    3.17
  -9   2  -1   93.21    2.71
   9  -2   0   38.81    2.55
  -9   1 -16    3.91    2.92
   9   1 -16    2.48    3.19
   9  -1 -16    8.27    4.36
  -9  -1 -16    4.48    2.96
  -9   1 -15   43.39    3.61
   9  -1 -15   43.69    2.87
  -9  -1 -15   45.64    2.73
   9   1 -15   41.91    2.93
  -9  -1 -14    0.57    2.46
  -9   1 -14    3.02    3.38
   9  -1 -14    0.94    2.66
   9   1 -14    3.19    2.66
  -9   1 -13    1.32    2.85
  -9  -1 -13    0.71    2.90
   9   1 -13    2.15    2.32
   9  -1 -13    1.36    3.18
  -9   1 -12   33.42    2.18
  -9  -1 -12   34.24    2.21
   9   1 -12   32.98    3.44
   9  -1 -12   35.13    2.54
  -9   1 -11   66.25    2.67
  -9  -1 -11   67.00    2.70
   9  -1 -11   65.62    2.44
   9   1 -11   63.81    2.39
   9   1 -10   54.79    3.17
   9  -1 -10   57.09    2.46
  -9   1 -10   55.15    2.66
  -9  -1 -10   56.23    2.09
  -9   1  -9   60.33    2.19
   9  -1  -9   60.79    2.69
  -9  -1  -9   61.28    2.18
   9   1  -9   57.16    3.47
  -9   1  -8   16.98    1.91
   9   1  -8   15.63    2.44
  -9  -1  -8   14.30    1.91
   9  -1  -8   13.57    2.44
   9  -1  -7    9.88    2.03
  -9  -1  -7   11.57    1.53
  -9   1  -7   10.47    1.53
   9   1  -7   11.89    2.02
  -9  -1  -6   54.04    1.96
   9  -1  -6   52.12    2.45
  -9   1  -6   54.23    1.95
   9   1  -6   56.62    3.13
   9  -1  -5   91.05    2.81
   9  -1  -5   95.64    3.26
  -9   1  -5   97.31    2.31
  -9  -1  -5   93.17    2.28
  -9   1  -4  135.73    2.66
  -9  -1  -4  133.47    2.57
   9  -1  -4  133.01    3.11
   9   1  -4  133.22    2.96
   9  -1  -3  240.36    3.86
   9   1  -3  240.49    3.69
  -9  -1  -3  236.11    3.26
  -9   1  -3  240.87    3.45
   9  -1  -2  107.31    2.85
  -9  -1  -2  105.70    2.50
  -9   1  -2  102.22    2.52
   9   1  -2  106.03    2.75
   9  -1  -1   82.24    2.57
  -9   1  -1   81.94    2.80
  -9  -1  -1   78.08    2.31
   9   1  -1   79.57    2.48
  -9  -1   0    4.12    1.76
   9  -1   0    3.48    1.72
  -9   0 -17   -1.56    3.39
   9   0 -17   -3.07    5.05
   9   0 -16   -0.30    4.41
  -9   0 -16    1.09    4.09
  -9   0 -15    0.53    2.42
   9   0 -15   -0.75    2.64
  -9   0 -14   -0.78    2.03
   9   0 -14    0.16    2.68
  -9   0 -13    1.32    2.87
   9   0 -13   -0.76    3.21
  -9   0 -12   -0.03    2.01
   9   0 -12   -0.03    2.31
  -9   0 -11    0.18    1.67
   9   0 -11    1.06    2.80
  -9   0 -10   -0.65    1.71
   9   0 -10    0.34    2.14
  -9   0  -9    2.08    2.48
   9   0  -9    0.39    3.25
  -9   0  -8    0.16    2.00
   9   0  -8   -2.17    1.92
  -9   0  -7    0.79    1.41
   9   0  -7    0.79    1.95
  -9   0  -6    0.32    1.39
   9   0  -6    0.21    1.94
  -9   0  -5    0.13    1.39
  -9   0  -4    0.39    1.43
   9   0  -4   -0.33    2.49
  -9   0  -3    0.44    1.44
   9   0  -3   -0.17    2.48
  -9   0  -2    0.19    1.47
   9   0  -2    0.01    2.45
   9   0  -1    0.12    2.35
  -9   0  -1    1.10    1.50
  -9   0   0   -0.11    1.55
  -8  -4  -9   -0.25    5.00
  -8   4  -9   -0.73    4.81
   8   4  -9   -2.01    4.85
   8   4  -9    0.14    5.01
  -8   4  -8   25.66    4.31
   8   4  -8   26.84    4.30
   8   4  -8   25.50    3.28
  -8   4  -7    1.99    4.02
   8   4  -7    0.99    4.43
   8   4  -7    2.80    5.80
  -8   4  -6  124.73    4.96
   8   4  -6  120.44    6.26
   8   4  -6  116.54    3.84
  -8   4  -5    1.38    3.52
   8   4  -5    0.17    4.62
   8   4  -5    1.10    3.83
   8   4  -4    7.24    3.91
  -8   4  -4    8.02    4.69
   8   4  -4    7.57    3.16
   8   4  -3    6.39    3.92
   8   4  -3    6.76    2.92
   8   4  -2  133.15    4.89
   8   4  -2  138.42    4.86
   8   4  -1    3.99    3.95
   8   4  -1    3.40    3.67
  -8   3 -13    0.85    3.00
  -8  -3 -13    2.39    2.95
   8  -3 -13    1.17    4.29
   8   3 -13   -1.74    4.78
  -8  -3 -12   40.86    4.33
   8  -3 -12   40.40    3.27
  -8   3 -12   43.85    3.19
   8   3 -12   42.26    3.31
  -8   3 -11   -0.10    3.53
  -8  -3 -11   -0.46    2.48
   8  -3 -11   -0.32    3.59
   8   3 -11   -0.90    3.78
  -8   3 -10   71.46    2.93
  -8  -3 -10   75.76    3.87
   8  -3 -10   70.20    4.12
   8   3 -10   74.01    4.10
   8  -3 -10   73.45    4.39
   8  -3  -9   13.55    3.44
  -8  -3  -9   12.53    3.29
  -8   3  -9   12.88    3.31
   8   3  -9   12.20    2.38
   8  -3  -9   12.67    2.44
   8  -3  -8   26.47    3.45
  -8   3  -8   26.10    2.29
   8  -3  -8   25.58    3.28
   8   3  -8   24.80    2.48
  -8  -3  -8   24.95    3.10
   8   3  -7   -0.51    3.30
   8  -3  -7    0.73    3.02
   8  -3  -7    0.41    3.06
  -8  -3  -7    0.65    2.92
  -8   3  -7    0.27    2.92
   8   3  -6  135.20    3.28
  -8   3  -6  142.70    3.83
   8  -3  -6  133.48    5.39
   8  -3  -6  134.96    4.80
   8   3  -6  136.83    4.66
  -8  -3  -6  128.03    3.22
  -8  -3  -5    8.90    3.12
   8  -3  -5    8.85    3.76
   8  -3  -5    9.21    3.90
  -8   3  -5    9.32    2.96
   8   3  -5   10.11    3.88
   8   3  -5    8.77    2.45
   8  -3  -4    0.50    4.01
   8  -3  -4    0.67    3.40
   8   3  -4    1.22    2.01
   8   3  -4    1.16    3.08
  -8  -3  -4    0.93    2.56
  -8   3  -4    1.12    2.35
   8   3  -3    1.08    2.87
   8   3  -3    0.80    2.10
  -8   3  -3    0.62    1.68
   8   3  -2  171.46    4.14
   8   3  -2  166.39    4.18
  -8   3  -2  169.98    4.47
   8  -3  -1    4.42    4.44
   8   3  -1    4.46    1.92
   8  -3  -1    4.66    4.01
   8  -3   0    3.28    2.80
  -8   2 -15    1.91    4.12
   8  -2 -15    3.57    3.09
   8   2 -15    4.31    3.15
  -8  -2 -15    3.90    2.95
  -8  -2 -14   24.06    3.65
   8  -2 -14   24.32    2.75
   8   2 -14   27.20    3.87
  -8   2 -14   22.74    2.57
   8  -2 -13    1.66    3.67
  -8  -2 -13    1.00    2.46
  -8   2 -13    0.35    3.43
   8   2 -13    0.86    2.66
   8  -2 -12   29.46    2.41
  -8  -2 -12   27.83    2.21
   8   2 -12   27.32    2.45
  -8   2 -12   26.09    3.01
   8  -2 -11   -0.08    2.23
  -8  -2 -11    0.42    2.02
   8   2 -11   -0.16    2.33
  -8   2 -11    1.39    1.98
  -8  -2 -10   72.17    3.23
   8   2 -10   75.78    2.78
  -8   2 -10   71.96    2.46
   8  -2 -10   73.75    3.64
   8   2  -9    6.49    2.03
  -8   2  -9    4.78    1.72
   8  -2  -9    4.36    1.97
  -8  -2  -9    4.79    1.71
  -8   2  -8   49.98    2.10
  -8  -2  -8   51.30    2.15
   8  -2  -8   49.26    2.55
   8   2  -8   50.10    3.27
  -8   2  -7    7.81    2.49
   8  -2  -7    7.53    3.17
   8   2  -7   10.46    3.21
  -8  -2  -7    7.61    2.49
   8  -2  -6  124.28    4.24
  -8   2  -6  131.39    3.39
   8   2  -6  129.92    3.17
  -8  -2  -6  129.94    2.84
   8  -2  -6  129.99    4.08
  -8  -2  -5    2.90    1.82
  -8   2  -5    2.29    2.53
   8   2  -5    0.15    3.39
   8  -2  -5    3.25    2.35
   8  -2  -5    3.22    2.91
  -8   2  -4  223.33    3.45
   8   2  -4  226.78    4.23
   8  -2  -4  230.09    4.54
   8  -2  -4  226.77    4.46
  -8  -2  -4  226.46    3.40
   8   2  -4  220.66    3.57
  -8  -2  -3    1.46    2.13
   8  -2  -3    1.12    2.14
   8   2  -3    0.82    1.85
  -8   2  -3    0.88    1.44
   8   2  -2   86.79    3.22
  -8   2  -2   89.03    2.99
   8  -2  -2   87.84    2.86
  -8  -2  -2   87.86    2.54
  -8   2  -1    1.24    1.50
   8  -2  -1    1.18    1.43
   8   2  -1    2.60    1.63
   8  -2   0  207.13    4.25
   8   1 -17   -0.20    3.57
   8  -1 -17   -0.26    3.56
   8   1 -16   39.97    4.52
  -8  -1 -16   41.91    3.14
  -8   1 -16   45.40    3.07
   8  -1 -16   46.05    4.49
   8  -1 -15    3.91    2.60
  -8   1 -15    4.58    2.45
  -8  -1 -15    2.34    2.50
   8   1 -15    4.29    2.63
   8  -1 -14   81.55    3.04
  -8  -1 -14   79.99    2.81
   8   1 -14   82.81    3.07
  -8   1 -14   81.24    3.70
   8  -1 -13   18.44    2.35
  -8  -1 -13   20.62    2.97
   8   1 -13   18.72    2.38
  -8   1 -13   17.80    2.93
  -8  -1 -12   66.48    2.37
  -8   1 -12   64.10    3.13
   8   1 -12   66.16    2.69
   8  -1 -12   66.95    2.72
  -8  -1 -11    4.03    1.70
   8   1 -11    1.03    2.81
   8  -1 -11    4.07    2.73
  -8   1 -11    4.07    1.68
  -8  -1 -10   38.08    2.66
   8   1 -10   36.24    2.34
   8  -1 -10   35.06    2.32
  -8   1 -10   37.66    1.97
  -8  -1  -9   14.69    1.89
   8  -1  -9   14.70    3.23
   8   1  -9   13.38    2.38
  -8   1  -9   13.93    1.85
   8  -1  -8  243.84    3.88
  -8   1  -8  248.56    3.30
  -8  -1  -8  256.41    3.82
   8   1  -8  260.82    3.81
  -8  -1  -7    6.28    2.07
  -8   1  -7    7.24    1.49
   8  -1  -7    5.73    1.96
   8   1  -7    6.97    1.96
   8  -1  -6   53.11    2.47
  -8  -1  -6   53.43    1.95
   8   1  -6   53.46    2.45
  -8   1  -6   54.21    1.98
  -8   1  -5   32.05    1.80
   8  -1  -5   31.68    2.98
   8   1  -5   29.44    2.94
  -8  -1  -5   31.70    1.76
   8  -1  -4  454.60    5.34
  -8  -1  -4  464.53    4.41
  -8   1  -4  464.50    4.55
  -8  -1  -3   38.86    1.90
   8  -1  -3   41.37    2.83
   8   1  -3   39.64    2.91
  -8   1  -3   39.63    1.95
  -8   1  -2   28.54    1.84
   8  -1  -2   30.54    2.65
   8   1  -2   27.72    2.13
  -8  -1  -2   27.60    1.85
   8   1  -1   47.58    2.30
   8  -1  -1   47.57    2.74
  -8   1  -1   46.21    2.12
  -8  -1  -1   45.20    2.08
  -8  -1   0 1334.40    7.97
   8  -1   0 1347.98    8.63
   8   0 -17    6.61    3.11
  -8   0 -17    4.03    3.02
  -8   0 -16   31.24    3.06
   8   0 -16   33.14    4.44
  -8   0 -15    7.48    3.48
   8   0 -15    6.50    2.68
  -8   0 -14  130.53    3.40
   8   0 -14  125.54    2.89
  -8   0 -13   32.98    3.02
   8   0 -13   37.69    3.32
  -8   0 -12  670.91    4.57
   8   0 -12  670.84    5.29
   8   0 -11    3.56    2.06
  -8   0 -11    3.37    2.39
   8   0 -10    3.68    2.22
  -8   0 -10    4.30    1.78
   8   0  -9   -1.08    2.27
  -8   0  -9   -0.58    1.76
  -8   0  -8  266.15    3.53
   8   0  -8  273.17    4.16
  -8   0  -7    5.80    1.51
   8   0  -7    7.01    2.74
   8   0  -6    8.97    1.98
  -8   0  -6    8.88    1.48
  -8   0  -5    2.89    1.44
  -8   0  -4  278.86    3.84
  -8   0  -3   25.34    2.32
   8   0  -3   24.59    2.12
  -8   0  -2  592.93    5.23
   8   0  -2  587.25    5.98
  -8   0  -1    1.59    2.15
   8   0  -1    0.29    1.69
  -8   0   0 1357.30    8.23
   7   4  -9    0.44    3.08
  -7  -4  -9    1.04    4.66
   7   4  -9   -0.01    4.25
  -7   4  -9    0.10    2.98
  -7   4  -8    0.15    2.95
   7   4  -8   -0.33    4.20
   7   4  -8    0.04    3.07
   7   4  -7    3.32    5.86
  -7   4  -7    2.92    4.07
   7   4  -7    2.46    3.10
  -7   4  -6   13.91    3.56
   7   4  -6   14.26    4.89
   7   4  -6   14.00    3.85
   7   4  -5    5.74    4.60
   7   4  -5    4.27    3.79
  -7   4  -5    3.78    3.52
  -7   4  -4    0.97    4.58
   7   4  -4   -0.41    4.33
   7   4  -4    0.55    3.80
   7   4  -3    2.99    4.07
   7   4  -3    5.03    2.72
   7   4  -2    3.26    2.78
   7   4  -2    3.23    3.76
   7   4  -1    2.23    3.93
   7   4  -1    1.77    3.64
   7   3 -13    5.78    3.11
  -7  -3 -13    7.00    4.18
  -7   3 -13    5.43    3.00
   7  -3 -13    5.89    3.03
  -7   3 -12    4.92    4.12
  -7  -3 -12    2.01    4.14
   7  -3 -12    1.98    4.22
   7   3 -12    3.06    3.06
  -7   3 -11    6.39    2.52
   7  -3 -11    6.20    3.62
  -7  -3 -11    7.62    3.48
   7   3 -11    6.87    2.66
  -7   3 -10   34.30    2.73
   7   3 -10   33.53    2.85
  -7  -3 -10   35.33    2.69
   7  -3 -10   34.64    3.83
  -7   3  -9   42.49    3.22
   7  -3  -9   39.01    2.82
  -7  -3  -9   43.97    3.21
   7  -3  -9   43.21    3.42
   7   3  -9   40.58    3.41
  -7   3  -8   25.67    3.08
  -7  -3  -8   25.02    3.09
   7  -3  -8   26.24    3.49
   7   3  -8   25.64    3.36
   7  -3  -8   26.49    3.32
  -7   3  -7    8.30    2.98
   7   3  -7    9.14    3.32
   7  -3  -7    8.85    3.75
  -7  -3  -7   10.05    2.13
   7  -3  -7    8.34    3.18
   7   3  -6   37.21    2.69
   7  -3  -6   38.36    3.67
  -7   3  -6   37.80    2.43
   7  -3  -6   37.31    3.72
  -7  -3  -6   37.90    3.28
   7  -3  -5   24.04    5.06
   7   3  -5   24.86    2.50
  -7   3  -5   23.74    1.99
  -7  -3  -5   25.13    2.09
   7   3  -5   23.11    2.18
  -7   3  -4   12.65    1.88
   7   3  -4   13.02    2.17
   7   3  -4   14.92    2.36
  -7  -3  -4   13.41    2.00
   7   3  -3   21.97    3.15
  -7   3  -3   23.70    2.09
   7   3  -3   22.66    2.38
   7   3  -2   29.63    3.29
  -7   3  -2   32.28    3.01
   7   3  -2   30.66    2.40
   7   3  -1   15.79    2.37
   7   3  -1   15.36    2.12
  -7  -2 -16   18.11    3.51
   7   2 -16   17.06    3.59
   7  -2 -16   18.98    3.58
  -7   2 -16   18.83    3.43
   7   2 -15   -0.01    3.11
   7  -2 -15    0.58    3.04
  -7  -2 -15    1.29    4.14
  -7   2 -15    1.84    4.10
   7   2 -14   39.72    2.83
  -7  -2 -14   39.53    2.71
   7  -2 -14   39.94    2.82
  -7   2 -14   36.45    2.64
  -7  -2 -13    7.53    3.46
   7  -2 -13    6.55    3.66
   7   2 -13    5.99    2.66
  -7   2 -13    5.93    2.46
   7  -2 -12   54.35    2.54
  -7  -2 -12   54.75    3.13
   7   2 -12   54.06    2.56
  -7   2 -12   51.86    2.36
  -7  -2 -11   19.02    2.14
   7  -2 -11   18.31    2.34
   7   2 -11   19.13    2.37
  -7   2 -11   18.76    2.93
   7  -2 -10    7.68    2.89
  -7  -2 -10    6.04    2.65
   7   2 -10    5.83    1.95
  -7   2 -10    5.99    1.73
  -7  -2  -9   27.48    1.93
   7   2  -9   28.07    2.22
   7  -2  -9   26.89    2.18
  -7   2  -9   26.59    1.91
   7   2  -8   44.66    2.46
  -7  -2  -8   47.93    2.15
   7  -2  -8   45.80    3.25
  -7   2  -8   44.12    2.11
  -7   2  -7   84.39    2.52
  -7  -2  -7   87.97    3.12
   7  -2  -7   87.36    3.80
   7   2  -7   85.24    3.65
  -7  -2  -6  202.55    3.32
   7  -2  -6  208.07    4.87
   7   2  -6  209.85    3.65
  -7   2  -6  202.38    3.36
   7  -2  -5   53.66    3.06
   7  -2  -5   48.21    3.23
   7   2  -5   54.44    3.06
  -7   2  -5   52.89    2.09
  -7  -2  -5   51.11    2.52
   7   2  -4   68.46    2.62
  -7   2  -4   71.22    2.32
   7  -2  -4   70.69    3.12
   7  -2  -4   72.05    3.28
  -7  -2  -4   71.26    2.30
  -7  -2  -3  165.63    3.52
  -7   2  -3  162.72    3.26
   7  -2  -3  168.21    4.23
   7  -2  -3  156.63    4.23
   7   2  -3  159.69    3.41
   7  -2  -2  118.76    3.73
   7   2  -2  110.62    2.96
  -7  -2  -2  116.22    3.29
  -7   2  -2  115.36    3.33
   7  -2  -1    6.13    1.58
  -7   2  -1    6.23    1.60
   7   2  -1    6.73    1.72
   7  -2   0   45.64    2.79
  -7  -1 -17    6.67    3.41
   7   1 -17    7.51    3.51
  -7   1 -17    7.88    3.38
   7  -1 -17    5.04    3.13
  -7  -1 -16    1.83    4.15
   7   1 -16    1.40    3.05
   7  -1 -16    1.83    4.28
  -7   1 -16    2.70    2.91
  -7  -1 -15   55.88    3.68
   7   1 -15   53.83    2.84
   7  -1 -15   56.92    2.88
  -7   1 -15   53.28    2.73
  -7  -1 -14    5.80    2.91
   7  -1 -14    4.04    3.10
  -7   1 -14    5.05    2.88
   7   1 -14    5.97    2.23
  -7  -1 -13    4.41    2.89
   7  -1 -13    4.27    3.15
   7   1 -13    5.51    2.29
  -7   1 -13    4.57    2.07
  -7  -1 -12    2.91    2.05
   7   1 -12    1.42    2.29
  -7   1 -12    3.74    2.05
   7  -1 -12    3.70    3.17
  -7  -1 -11   26.10    1.90
   7   1 -11   27.65    2.13
   7  -1 -11   27.50    2.16
  -7   1 -11   25.14    2.52
  -7  -1 -10   92.74    2.44
   7   1 -10  100.42    3.48
   7  -1 -10   92.51    2.77
  -7   1 -10   91.30    2.38
  -7  -1  -9   61.97    2.85
   7   1  -9   61.58    3.47
   7  -1  -9   57.28    2.67
  -7   1  -9   57.71    2.20
   7  -1  -8   78.19    3.15
  -7  -1  -8   81.24    2.19
   7   1  -8   74.95    3.07
  -7   1  -8   76.52    2.56
  -7   1  -7   14.76    2.10
  -7  -1  -7   12.33    2.14
   7   1  -7   11.45    2.02
   7  -1  -7   14.16    2.74
  -7   1  -6  123.20    2.53
  -7  -1  -6  129.14    2.98
   7  -1  -6  126.41    3.18
   7   1  -6  131.36    2.98
  -7   1  -5   60.95    2.12
  -7  -1  -5   54.52    2.05
   7  -1  -5   56.58    2.57
   7   1  -5   60.73    2.48
  -7   1  -4  128.84    2.77
  -7  -1  -4  123.62    2.69
  -7   1  -3   38.26    1.99
  -7  -1  -3   37.89    1.98
   7  -1  -3   41.01    2.38
  -7   1  -2   62.73    2.74
  -7  -1  -2   63.41    2.28
   7  -1  -2   65.55    2.63
   7   1  -2   62.60    2.57
   7   1  -1   38.15    2.23
   7  -1  -1   38.29    2.75
  -7   1  -1   38.14    2.10
  -7  -1  -1   38.25    2.05
  -7  -1   0   78.31    3.11
   7  -1   0   73.63    2.58
   7   0 -17    1.68    3.04
  -7   0 -17    0.48    2.95
   7   0 -16   -2.12    3.67
  -7   0 -16    0.44    2.47
   7   0 -15   -0.36    2.61
  -7   0 -15   -0.07    2.45
  -7   0 -14   -0.26    2.88
   7   0 -14   -0.57    2.20
  -7   0 -13    0.94    2.03
   7   0 -13   -2.60    2.27
   7   0 -12   -1.30    1.93
  -7   0 -12    0.23    2.41
   7   0 -11    1.88    2.88
  -7   0 -11    0.09    1.72
   7   0 -10   -0.04    2.21
  -7   0 -10   -2.19    2.49
   7   0  -9   -1.23    1.80
  -7   0  -9    0.52    1.42
  -7   0  -8    0.40    2.00
   7   0  -8   -0.10    2.59
  -7   0  -7    0.82    1.41
   7   0  -7    0.54    1.86
  -7   0  -6    0.08    1.42
   7   0  -6   -1.25    1.92
   7   0  -5   -0.28    2.82
  -7   0  -5   -0.31    1.44
  -7   0  -4   -0.30    1.47
  -7   0  -3   -0.52    2.12
   7   0  -2   -0.01    1.86
  -7   0  -2    0.48    2.14
  -7   0  -1    0.01    1.59
   7   0  -1    0.28    1.81
  -7   0   0   -0.11    1.68
   6   4 -10    1.78    3.42
   6   4  -9   44.16    4.48
  -6   4  -9   45.66    3.32
  -6  -4  -9   41.29    4.74
   6   4  -8    0.06    4.28
   6   4  -8    0.85    5.87
  -6   4  -8    0.11    2.93
   6   4  -7   76.13    4.44
   6   4  -7   72.64    4.62
  -6   4  -7   75.14    3.55
   6   4  -6    1.16    4.85
  -6   4  -6    0.26    3.47
   6   4  -6    0.40    3.72
  -6   4  -5  162.30    5.11
   6   4  -5  158.51    4.77
   6   4  -5  145.90    4.48
   6   4  -4    4.82    3.06
  -6   4  -4    4.35    4.59
   6   4  -4    6.54    3.73
   6   4  -3   24.92    4.17
   6   4  -3   25.34    3.96
   6   4  -2    3.12    3.73
   6   4  -2    3.47    3.85
   6   4  -1   62.63    3.92
   6   4  -1   62.91    4.48
   6   3 -14    3.87    3.48
  -6   3 -14    2.94    3.41
   6   3 -13   50.94    3.28
  -6  -3 -13   53.06    3.25
  -6   3 -13   51.85    3.23
   6  -3 -13   51.16    3.37
   6   3 -12    0.84    2.60
  -6  -3 -12   -0.34    2.52
   6  -3 -12    1.48    2.51
  -6   3 -12    0.83    2.51
  -6  -3 -11   14.22    2.57
   6  -3 -11   14.12    3.66
  -6   3 -11   16.53    3.61
   6   3 -11   15.48    3.73
  -6  -3 -10    1.63    2.48
   6  -3 -10    1.67    3.55
   6   3 -10    0.70    2.68
  -6   3 -10    2.19    3.51
  -6   3  -9  207.68    4.07
   6   3  -9  204.15    3.48
  -6  -3  -9  205.44    3.64
   6  -3  -9  209.51    4.82
  -6   3  -8    2.15    2.94
   6  -3  -8    1.68    3.23
  -6  -3  -8    1.61    2.91
   6   3  -8    0.88    3.21
   6  -3  -8    2.48    2.96
   6  -3  -7    4.58    3.88
   6   3  -7    4.63    3.25
  -6  -3  -7    4.80    2.96
  -6   3  -7    4.62    2.12
   6  -3  -7    5.52    2.99
  -6   3  -6    5.54    1.79
   6   3  -6    4.06    2.78
   6  -3  -6    5.54    3.09
   6  -3  -6    5.43    3.11
  -6  -3  -6    5.68    2.51
   6   3  -5   98.72    3.27
  -6  -3  -5  105.29    3.55
   6   3  -5   99.94    2.89
  -6   3  -5  104.12    2.86
  -6   3  -4    9.20    2.48
   6   3  -4    8.58    3.26
  -6  -3  -4    8.79    2.70
   6   3  -4    8.40    2.10
   6   3  -3  107.35    3.18
  -6   3  -3  110.97    3.79
   6   3  -3  109.93    3.34
   6   3  -2   15.45    2.39
  -6   3  -2   17.32    2.86
   6   3  -2   16.97    3.06
   6   3  -1  148.18    3.71
   6   3  -1  153.54    4.13
  -6  -2 -16    3.76    3.39
   6   2 -16    0.77    3.52
   6  -2 -16    0.01    4.66
  -6   2 -16    6.22    4.40
  -6  -2 -15   83.44    3.33
   6   2 -15   78.03    3.39
  -6   2 -15   79.83    3.23
   6  -2 -15   86.43    4.55
   6   2 -14    1.03    2.60
  -6  -2 -14    1.70    2.45
   6  -2 -14   -1.49    3.61
  -6   2 -14    0.62    2.45
  -6   2 -13   25.29    2.56
  -6  -2 -13   27.01    3.58
   6  -2 -13   28.32    3.71
   6   2 -13   25.36    2.70
   6  -2 -12    0.66    2.12
  -6  -2 -12    1.03    2.88
   6   2 -12   -1.08    3.18
  -6   2 -12    0.54    2.03
   6  -2 -11   14.63    3.10
  -6  -2 -11   14.66    2.94
   6   2 -11   16.98    2.30
  -6   2 -11   14.68    2.11
   6  -2 -10    5.85    1.87
  -6  -2 -10    5.23    1.71
   6   2 -10    5.91    1.95
  -6   2 -10    6.60    2.39
   6  -2  -9  115.70    3.51
  -6  -2  -9  115.71    3.13
   6   2  -9  111.13    2.76
  -6   2  -9  110.90    2.50
  -6  -2  -8    2.70    2.47
   6   2  -8    2.17    3.07
  -6   2  -8    1.80    2.47
   6  -2  -8    1.27    2.86
   6   2  -7  101.20    3.74
  -6  -2  -7  102.15    3.25
   6  -2  -7  100.96    3.17
  -6   2  -7  100.89    2.62
   6  -2  -6    3.74    3.14
  -6  -2  -6    4.13    1.81
   6   2  -6    2.07    2.97
  -6   2  -6    3.43    1.83
   6  -2  -5  206.38    4.71
  -6   2  -5  198.76    3.63
  -6  -2  -5  198.03    3.38
   6   2  -5  198.23    3.51
   6  -2  -5  199.12    4.71
   6  -2  -4    7.29    2.74
  -6   2  -4    8.03    2.12
   6  -2  -4    7.86    2.45
   6   2  -4    5.78    2.74
  -6  -2  -4    7.46    1.57
   6   2  -3  163.81    3.95
   6   2  -3  168.75    4.06
   6  -2  -3  163.07    4.61
  -6   2  -3  169.49    3.73
  -6  -2  -3  164.83    3.26
   6  -2  -3  159.69    4.20
  -6   2  -2   20.13    2.32
  -6  -2  -2   17.98    1.88
   6   2  -2   18.68    2.06
   6  -2  -2   19.19    2.44
  -6   2  -1   74.07    3.18
   6  -2  -1   73.31    3.44
   6   2  -1   72.68    2.64
   6  -2   0    2.41    2.10
  -6  -1 -17    4.97    4.24
   6  -1 -17    3.42    3.08
   6   1 -17    2.74    3.06
  -6   1 -17    3.18    2.92
   6   1 -16    9.00    2.63
   6  -1 -16    9.96    3.07
  -6   1 -16    8.71    3.82
  -6  -1 -16    9.78    2.96
   6   1 -15   78.56    2.92
   6  -1 -15   77.83    3.88
  -6   1 -15   78.06    2.80
  -6  -1 -15   80.65    3.77
   6   1 -14    0.88    2.18
   6  -1 -14    0.14    2.14
  -6   1 -14   -2.17    2.06
  -6  -1 -14    1.24    2.87
   6  -1 -13  134.03    2.97
  -6   1 -13  140.75    2.74
   6   1 -13  136.35    3.67
  -6  -1 -13  138.61    3.51
   6  -1 -12    3.72    2.60
  -6   1 -12    3.38    1.71
   6   1 -12    5.11    2.65
  -6  -1 -12    3.32    1.71
  -6  -1 -11  506.69    4.60
   6   1 -11  486.80    4.81
  -6   1 -11  483.38    4.07
   6  -1 -11  515.35    5.05
  -6  -1 -10   18.56    1.91
   6   1 -10   17.81    2.25
   6  -1 -10   19.53    2.24
  -6   1 -10   19.15    1.93
  -6  -1  -9   90.76    2.48
   6   1  -9   95.05    3.64
   6  -1  -9   90.34    3.63
  -6   1  -9   94.03    2.44
  -6  -1  -8   19.53    1.64
   6  -1  -8   17.68    2.70
   6   1  -8   20.08    1.99
  -6   1  -8   19.47    1.64
  -6  -1  -7  257.86    3.68
   6   1  -7  262.73    3.62
   6  -1  -7  259.54    3.91
  -6   1  -7  249.46    3.27
  -6  -1  -6   66.32    2.13
   6   1  -6   65.72    2.49
   6  -1  -6   67.07    3.21
  -6   1  -6   64.82    2.10
  -6   1  -5   17.02    2.19
   6  -1  -5   17.19    2.21
  -6  -1  -5   18.28    1.68
   6   1  -5   17.56    2.11
   6   1  -4  119.55    3.12
  -6   1  -4  115.18    2.72
  -6  -1  -4  116.44    2.75
   6  -1  -4  114.82    3.97
  -6   1  -3  365.83    4.57
  -6  -1  -3  363.08    4.66
   6  -1  -3  368.20    5.37
   6   1  -2   71.04    2.71
  -6   1  -2   73.05    2.92
   6  -1  -2   70.72    2.88
  -6  -1  -2   71.18    2.86
  -6   1  -1  780.17    7.17
   6  -1  -1  781.88    7.87
   6   1  -1  757.05    6.94
  -6  -1  -1  761.17    6.61
   6  -1   0   10.56    2.34
  -6  -1   0   10.81    1.88
   6   0 -17   10.42    3.06
  -6   0 -17    5.53    2.98
   6   0 -16    1.59    3.65
  -6   0 -16    4.02    2.50
   6   0 -15  195.16    3.46
  -6   0 -15  196.44    3.27
   6   0 -14   13.82    3.14
  -6   0 -14   13.83    2.11
  -6   0 -13  151.60    2.84
   6   0 -13  151.25    3.74
   6   0 -12   14.14    2.75
  -6   0 -12   16.80    1.80
   6   0 -11   81.62    2.59
  -6   0 -11   84.24    2.29
   6   0 -10   24.39    2.32
  -6   0 -10   22.89    1.96
   6   0  -9   12.63    1.95
  -6   0  -9   16.51    1.57
   6   0  -8   61.95    2.39
  -6   0  -8   62.35    2.04
   6   0  -7  588.33    5.16
  -6   0  -7  563.71    4.68
  -6   0  -6    9.68    1.56
   6   0  -6    8.58    2.03
  -6   0  -5 1076.04    6.82
   6   0  -5 1141.92    7.77
  -6   0  -4   24.16    1.86
  -6   0  -3 1897.98    9.87
  -6   0  -2    2.02    1.83
   6   0  -2    2.23    1.63
  -6   0  -1  587.97    6.13
   6   0  -1  570.62    6.40
  -6   0   0    7.01    1.62
  -5   4 -10    7.64    3.47
   5   4 -10    7.26    3.47
  -5  -4 -10    6.14    4.98
   5   4  -9   -0.69    4.29
  -5   4  -9    0.75    2.96
  -5  -4  -9   -0.37    4.36
  -5   4  -8    5.88    4.20
   5   4  -8    7.19    3.03
   5   4  -7    8.47    5.05
   5   4  -7   10.09    3.68
  -5   4  -7    8.47    3.59
   5   4  -6   12.15    2.73
  -5   4  -6   12.73    3.61
   5   4  -6   11.40    3.56
   5   4  -5    2.15    3.71
  -5   4  -5    2.66    3.47
   5   4  -5    2.30    3.30
   5   4  -4    0.84    2.62
   5   4  -4    1.00    4.26
  -5   4  -4    0.91    5.13
   5   4  -3    5.50    3.77
   5   4  -3    5.64    3.96
   5   4  -2    6.42    3.10
   5   4  -2    5.60    3.20
   5   4  -1    2.66    2.93
   5   4  -1    2.43    3.21
   5   3 -14   17.64    4.93
  -5  -3 -14   17.93    4.88
   5  -3 -14   16.39    3.56
  -5   3 -14   17.82    3.47
   5   3 -13    6.49    4.26
  -5  -3 -13    5.36    4.14
   5  -3 -13    6.05    4.23
  -5   3 -13    4.72    2.98
   5   3 -12    7.04    2.62
  -5  -3 -12    6.74    2.55
   5  -3 -12    5.88    3.61
  -5   3 -12    8.34    2.53
   5   3 -11   27.63    2.73
  -5  -3 -11   27.26    3.62
   5  -3 -11   25.36    3.72
  -5   3 -11   25.09    2.65
   5   3 -10   15.08    2.27
  -5  -3 -10   15.70    2.16
   5  -3 -10   15.66    3.09
  -5   3 -10   15.12    3.00
  -5  -3  -9   64.56    2.68
   5  -3  -9   69.85    3.68
   5   3  -9   68.34    3.48
  -5   3  -9   68.74    3.34
  -5  -3  -8   16.53    2.23
   5   3  -8   17.58    2.36
   5  -3  -8   17.32    3.18
   5  -3  -8   17.78    3.51
  -5   3  -8   18.33    2.24
  -5  -3  -7   25.25    3.10
   5  -3  -7   22.89    4.22
   5   3  -7   24.44    2.42
   5  -3  -7   22.26    3.28
  -5   3  -7   22.13    2.26
  -5   3  -6    1.18    1.71
   5  -3  -6    0.60    3.78
  -5  -3  -6    0.66    2.43
   5  -3  -6    0.71    3.80
   5   3  -6   -0.74    2.72
  -5   3  -5   33.10    2.77
   5   3  -5   32.61    2.30
  -5  -3  -5   33.60    2.97
  -5   3  -4    3.49    2.45
   5   3  -4    2.17    2.91
   5   3  -4    2.16    3.28
  -5   3  -3   44.45    3.05
   5   3  -3   43.56    3.57
   5   3  -3   39.11    3.40
  -5   3  -2   73.58    3.96
   5   3  -2   73.71    3.05
   5   3  -2   73.15    3.10
   5   3  -1   49.61    3.75
   5   3  -1   49.90    2.64
   5   2 -16   15.10    3.13
  -5  -2 -16   15.70    3.08
   5  -2 -16   17.80    3.12
  -5   2 -16   17.45    4.19
  -5  -2 -15   17.80    3.04
   5   2 -15   22.39    4.31
   5  -2 -15   18.54    3.12
  -5   2 -15   21.07    2.98
   5   2 -14   55.45    2.84
   5  -2 -14   58.17    2.89
  -5  -2 -14   55.44    2.79
  -5   2 -14   58.76    2.73
   5   2 -13   62.08    2.53
  -5  -2 -13   59.19    3.20
   5  -2 -13   61.21    2.54
  -5   2 -13   61.81    2.38
  -5  -2 -12   47.14    2.35
   5  -2 -12   49.08    3.25
  -5   2 -12   47.23    3.08
   5   2 -12   48.71    2.48
  -5  -2 -11    0.67    2.89
   5  -2 -11    1.48    3.01
  -5   2 -11    0.17    2.04
   5   2 -11    0.53    3.12
  -5  -2 -10    5.92    1.73
   5  -2 -10    6.33    1.83
   5   2 -10    5.87    1.93
  -5   2 -10    5.52    2.39
  -5  -2  -9    1.96    1.69
   5  -2  -9    0.72    1.89
   5   2  -9    2.07    1.99
  -5   2  -9    0.56    1.75
   5  -2  -8    3.96    2.87
  -5  -2  -8    4.42    1.79
   5   2  -8    3.36    2.18
  -5   2  -8    4.80    1.80
   5  -2  -7  289.64    4.59
  -5  -2  -7  276.11    3.88
   5   2  -7  278.82    3.91
  -5   2  -7  275.97    3.65
   5   2  -6   57.15    2.34
  -5  -2  -6   61.20    2.65
  -5   2  -6   59.78    2.59
   5  -2  -6   58.93    2.61
  -5  -2  -5  250.80    3.83
   5   2  -5  240.04    3.84
   5  -2  -5  249.48    4.81
  -5   2  -5  250.36    4.01
  -5   2  -4  101.11    2.69
   5   2  -4   98.57    2.89
   5  -2  -4  101.30    4.13
  -5  -2  -4   98.63    3.14
   5  -2  -4  103.69    4.06
  -5   2  -3   11.11    1.68
   5  -2  -3   10.75    2.87
   5  -2  -3   11.27    2.43
  -5  -2  -3   12.03    1.72
   5   2  -3   11.67    2.03
   5  -2  -2  243.76    7.39
  -5  -2  -2  247.70    4.59
   5  -2  -2  241.01    6.43
  -5   2  -2  243.44    4.72
   5   2  -2  243.98    4.31
   5   2  -2  225.99    4.20
  -5   2  -1  215.16    4.89
   5   2  -1  212.43    4.05
   5  -2  -1  214.87    6.00
   5  -2   0  137.46    4.66
   5   1 -17    7.46    3.00
   5  -1 -17    6.32    3.07
  -5   1 -17    5.39    2.94
  -5  -1 -17    4.99    3.00
   5   1 -16   10.98    3.66
   5  -1 -16    8.83    2.63
  -5   1 -16    8.23    2.52
  -5  -1 -16   10.27    2.54
   5   1 -15   18.56    2.65
   5  -1 -15   20.64    2.65
  -5   1 -15   20.79    2.52
  -5  -1 -15   20.59    2.58
   5   1 -14    9.49    3.10
  -5   1 -14   10.13    2.11
   5  -1 -14    9.99    3.07
  -5  -1 -14    9.70    2.95
   5   1 -13   49.93    2.45
   5  -1 -13   49.19    2.45
  -5   1 -13   50.40    2.31
  -5  -1 -13   48.57    2.31
   5  -1 -12    6.99    2.60
  -5   1 -12    6.70    1.73
   5   1 -12    7.25    1.90
  -5  -1 -12    6.77    2.42
   5  -1 -11   64.74    2.41
  -5   1 -11   67.12    2.21
   5   1 -11   67.98    2.44
  -5  -1 -11   65.18    2.24
   5   1 -10  106.44    2.79
  -5   1 -10  110.09    2.53
   5  -1 -10  106.30    2.85
  -5  -1 -10  106.25    3.15
   5   1  -9   79.23    2.38
  -5   1  -9   80.54    2.58
   5  -1  -9   81.07    3.00
  -5  -1  -9   76.94    2.14
  -5  -1  -8   26.66    2.24
   5   1  -8   25.39    2.03
   5  -1  -8   26.30    2.07
  -5   1  -8   27.51    1.73
  -5  -1  -7   12.61    1.58
   5   1  -7   11.11    1.91
   5  -1  -7   12.51    2.63
  -5   1  -7   13.00    2.12
  -5  -1  -6   32.09    2.33
   5  -1  -6   31.63    2.93
   5   1  -6   31.53    2.20
  -5   1  -6   31.50    2.31
  -5  -1  -5   16.23    1.67
   5   1  -5   16.70    2.12
   5  -1  -5   16.45    2.89
  -5   1  -5   16.70    2.23
  -5   1  -4   52.40    2.19
   5   1  -4   57.88    2.65
  -5  -1  -4   52.86    2.20
   5  -1  -4   53.71    3.45
  -5  -1  -3   42.85    2.60
  -5   1  -3   41.83    2.11
   5  -1  -2    9.90    2.71
  -5   1  -2    9.62    2.31
  -5  -1  -2    9.12    1.68
  -5  -1  -1   89.69    2.91
  -5   1  -1   89.31    3.40
   5   1  -1   90.95    3.70
   5  -1  -1   92.08    3.70
   5  -1   0  102.74    3.67
  -5  -1   0   99.74    3.63
   5   0 -17   -0.58    3.03
  -5   0 -17    0.39    4.12
   5   0 -16    1.87    2.54
  -5   0 -16    0.29    3.48
   5   0 -15   -0.08    2.15
  -5   0 -15   -0.54    2.03
   5   0 -14    1.03    2.12
  -5   0 -14   -0.55    2.05
   5   0 -13   -1.82    1.80
  -5   0 -13   -1.70    2.05
  -5   0 -12    0.75    2.40
   5   0 -12    1.71    2.65
  -5   0 -11    2.50    2.49
   5   0 -11    3.23    2.90
   5   0 -10    0.42    2.14
  -5   0 -10   -0.75    1.79
   5   0  -9   -0.43    1.79
  -5   0  -9    0.01    2.00
   5   0  -8    0.03    1.82
  -5   0  -8   -0.78    2.02
   5   0  -7    0.59    1.80
  -5   0  -7    0.27    1.41
   5   0  -6    1.25    1.89
  -5   0  -6    0.73    2.08
   5   0  -5   -0.25    1.98
  -5   0  -5   -0.12    1.50
  -5   0  -4   -0.56    1.56
   5   0  -4   -0.12    2.15
  -5   0  -3    0.59    1.32
  -5   0  -2    0.44    2.04
   5   0  -1   -0.94    2.82
  -5   0  -1    0.05    1.62
  -5   0   0   -0.02    1.79
  -4   4 -10   60.97    4.91
   4   4 -10   61.34    4.82
  -4  -4 -10   58.57    5.23
  -4   4  -9   -0.41    3.01
   4   4  -9   -0.78    3.00
  -4  -4  -9   -0.10    4.34
  -4   4  -8    4.62    2.97
   4   4  -8    5.15    2.98
  -4   4  -7    1.55    3.56
   4   4  -7    2.93    3.60
   4   4  -7    2.33    3.49
  -4   4  -6  204.28    5.17
   4   4  -6  208.40    4.92
   4   4  -6  183.16    5.11
   4   4  -5    3.77    3.63
   4   4  -5    3.08    4.64
  -4   4  -5    2.87    3.47
   4   4  -4   40.00    3.02
  -4   4  -4   41.95    5.73
   4   4  -4   40.03    4.61
   4   4  -3    0.62    3.21
   4   4  -3    0.56    3.06
   4   4  -2  111.75    4.54
   4   4  -2  108.64    4.41
   4   4  -1    0.12    3.52
   4   4  -1    0.08    3.06
  -4  -3 -14   66.50    3.75
   4   3 -14   63.27    3.31
  -4   3 -14   63.69    3.29
   4  -3 -14   64.80    3.49
  -4  -3 -13    5.48    2.98
   4   3 -13    4.84    3.03
  -4   3 -13    4.88    2.98
   4  -3 -13    5.43    4.22
   4   3 -12   82.98    3.01
  -4  -3 -12   82.08    3.93
  -4   3 -12   85.24    3.90
   4  -3 -12   83.26    4.09
   4   3 -11    0.09    2.56
  -4  -3 -11   -0.94    3.47
  -4   3 -11    0.12    3.50
   4  -3 -11    0.92    3.46
   4   3 -10   99.54    2.82
  -4  -3 -10  101.15    3.63
  -4   3 -10  101.99    3.52
   4  -3 -10  100.90    3.89
   4   3  -9   -0.01    2.19
  -4  -3  -9    0.64    2.03
  -4   3  -9    0.05    2.10
   4  -3  -9    0.97    2.91
  -4  -3  -8   22.60    2.31
  -4   3  -8   24.58    3.06
   4   3  -8   23.51    3.23
   4  -3  -8   22.33    3.83
   4  -3  -7    5.51    2.53
  -4  -3  -7    5.98    1.76
   4   3  -7    5.80    1.91
  -4   3  -7    5.73    1.77
   4  -3  -7    5.69    2.80
   4   3  -6   39.18    2.98
  -4  -3  -6   39.82    2.94
  -4   3  -6   40.24    2.78
  -4   3  -5   11.80    2.59
   4   3  -5   12.42    2.09
  -4  -3  -5   13.24    2.75
  -4   3  -4    6.61    1.84
   4   3  -4    6.03    2.14
  -4   3  -3   10.39    2.66
   4   3  -3    9.43    3.17
   4   3  -3   10.28    3.35
   4   3  -2  397.36    6.18
   4   3  -2  390.47    5.75
  -4   3  -2  406.18    8.04
   4   3  -1    2.57    2.75
   4   3  -1    2.83    3.21
  -4  -2 -16   31.23    4.33
   4   2 -16   31.17    3.15
   4  -2 -16   31.91    4.40
  -4   2 -16   30.26    3.04
  -4  -2 -15    7.62    2.55
   4   2 -15    6.61    2.60
   4  -2 -15    6.82    2.99
  -4   2 -15    6.19    2.51
  -4  -2 -14   30.23    2.64
   4   2 -14   30.66    3.68
   4  -2 -14   30.10    2.72
  -4   2 -14   30.99    2.58
  -4  -2 -13    4.39    2.92
   4   2 -13    3.38    3.06
   4  -2 -13    4.92    2.97
  -4   2 -13    4.55    2.89
  -4  -2 -12    7.35    2.10
   4   2 -12    8.36    2.21
   4  -2 -12    8.44    2.16
  -4   2 -12    7.62    2.10
  -4  -2 -11    6.59    2.07
   4  -2 -11    5.95    2.17
  -4   2 -11    6.98    2.88
   4   2 -11    6.49    3.12
  -4  -2 -10   65.58    2.26
   4  -2 -10   70.07    3.03
  -4   2 -10   70.50    2.82
   4   2 -10   67.87    2.39
  -4  -2  -9    0.51    1.75
   4  -2  -9    1.11    1.86
  -4   2  -9    0.01    2.49
   4   2  -9    1.27    2.01
  -4  -2  -8  286.42    3.86
   4  -2  -8  278.48    4.22
   4   2  -8  272.26    3.72
  -4   2  -8  290.11    3.65
  -4  -2  -7   14.93    1.99
   4  -2  -7   17.03    2.97
   4   2  -7   15.14    2.35
  -4   2  -7   17.09    1.99
   4  -2  -6  203.26    4.43
  -4  -2  -6  194.17    3.47
   4   2  -6  201.51    3.88
  -4   2  -6  208.17    3.65
   4   2  -5   43.50    2.97
   4  -2  -5   46.43    3.08
  -4  -2  -5   44.73    2.64
  -4   2  -5   46.24    2.08
   4  -2  -4  224.19    5.59
  -4  -2  -4  223.17    3.92
   4   2  -4  222.52    3.88
  -4   2  -4  221.59    3.76
   4  -2  -4  224.47    5.80
   4  -2  -3    8.05    3.08
  -4   2  -3    7.62    2.15
   4   2  -3    7.51    2.01
   4  -2  -3    7.51    2.42
  -4  -2  -3    7.62    2.22
   4   2  -2   83.68    3.01
   4  -2  -2   84.28    5.75
  -4   2  -2   85.88    3.34
   4   2  -2   83.54    3.07
  -4  -2  -2   83.08    3.00
   4  -2  -2   83.46    6.57
   4  -2  -1   11.11    3.76
   4   2  -1   10.63    2.55
  -4   2  -1   10.61    2.30
   4  -2   0   68.57    4.64
   4   1 -17    0.82    3.01
   4  -1 -17   -0.57    4.26
  -4   1 -17    1.08    2.93
  -4  -1 -17    1.71    4.20
   4   1 -16   62.84    2.82
   4  -1 -16   62.67    3.83
  -4   1 -16   64.42    2.75
  -4  -1 -16   68.07    3.76
   4   1 -15    5.63    3.62
   4  -1 -15    3.29    3.58
  -4   1 -15    5.07    2.44
  -4  -1 -15    5.63    2.48
   4   1 -14   18.44    2.24
   4  -1 -14   19.00    2.24
  -4   1 -14   17.22    2.16
  -4  -1 -14   17.85    2.99
   4   1 -13   16.05    3.13
   4  -1 -13   18.45    2.23
  -4   1 -13   17.52    2.95
  -4  -1 -13   17.46    2.15
   4  -1 -12   96.26    3.13
  -4   1 -12  101.67    2.33
  -4  -1 -12   98.05    2.38
   4   1 -12   94.78    2.47
   4  -1 -11    1.19    1.98
  -4   1 -11    2.41    1.78
  -4  -1 -11    3.39    1.77
   4   1 -11    2.28    2.82
   4  -1 -10  547.42    5.37
  -4   1 -10  554.20    4.46
   4   1 -10  563.93    5.19
  -4  -1 -10  550.75    4.97
   4   1  -9   -0.51    2.45
  -4   1  -9    0.70    1.47
  -4  -1  -9   -0.75    2.06
   4  -1  -9   -0.37    1.70
  -4   1  -8  140.72    3.00
   4   1  -8  133.08    2.83
   4  -1  -8  135.73    3.43
  -4  -1  -8  137.62    2.69
   4   1  -7    5.61    1.82
   4  -1  -7    4.77    1.82
  -4   1  -7    5.44    1.50
  -4  -1  -7    5.53    1.48
  -4  -1  -6   24.05    1.75
   4   1  -6   24.37    2.09
   4  -1  -6   22.49    2.79
  -4   1  -6   24.30    1.77
  -4  -1  -5    0.48    2.07
   4  -1  -5    0.53    1.92
   4   1  -5   -0.94    2.69
  -4   1  -5    0.56    1.51
  -4  -1  -4 1408.64    8.99
   4  -1  -4 1421.10   10.66
  -4   1  -4 1413.23    8.81
   4   1  -4 1481.11    9.19
  -4  -1  -3    5.85    1.65
   4  -1  -3    5.47    2.19
  -4   1  -3    6.15    2.26
   4   1  -3    5.59    3.02
  -4   1  -2  802.41    8.03
   4  -1  -2  810.68    9.66
  -4  -1  -2  788.34    7.62
  -4   1  -1   10.64    1.63
  -4  -1  -1   10.99    1.68
   4  -1  -1    9.64    1.81
   4   1  -1   11.06    2.54
  -4  -1   0 1073.25    9.45
   4  -1   0 1109.43   11.17
   4   0 -18   75.59    5.07
  -4   0 -18   70.52    3.67
   4   0 -17    1.24    2.97
  -4   0 -17    1.37    2.92
   4   0 -16  114.63    3.09
  -4   0 -16  119.80    2.99
   4   0 -15   15.48    2.23
  -4   0 -15   18.41    2.17
   4   0 -14   71.75    3.31
  -4   0 -14   73.08    2.46
   4   0 -13   21.61    1.95
  -4   0 -13   23.22    2.49
   4   0 -12   85.85    3.15
  -4   0 -12   88.97    2.36
  -4   0 -11    2.43    1.83
   4   0 -11    3.08    2.02
  -4   0 -10   30.19    2.25
   4   0 -10   28.02    1.93
   4   0  -9    3.82    2.49
  -4   0  -9    5.82    1.51
   4   0  -8 1360.42    7.60
  -4   0  -8 1346.47    7.23
   4   0  -7   85.76    2.66
  -4   0  -7   88.13    2.34
   4   0  -6  642.08    5.83
  -4   0  -6  640.02    5.37
   4   0  -5   62.68    2.72
  -4   0  -5   63.55    2.30
   4   0  -4 1382.03    9.65
  -4   0  -4 1296.71    8.56
  -4   0  -3   53.37    2.34
  -4   0  -2  486.43    6.11
  -4   0  -1  530.99    6.82
   4   0  -1  512.90    7.15
  -4   0   0   85.60    3.66
   3   4 -10    2.81    3.03
  -3  -4 -10    3.47    4.35
  -3   4 -10    4.69    4.26
   3   4  -9    4.53    3.01
  -3   4  -9    4.76    4.25
   3   4  -8    6.73    2.99
  -3   4  -8    6.60    3.90
  -3   4  -7    2.86    3.57
   3   4  -7    4.11    3.58
   3   4  -6   10.78    4.99
  -3   4  -6   10.97    3.59
   3   4  -6   10.25    3.70
  -3   4  -5    5.77    3.54
   3   4  -5    6.51    3.64
   3   4  -5    6.10    4.70
   3   4  -4   14.87    3.22
   3   4  -4   17.31    3.74
  -3   4  -4   16.90    4.95
  -3   4  -4   14.89    5.39
   3   4  -3    2.65    3.02
   3   4  -3    2.62    3.86
   3   4  -2    3.83    3.63
   3   4  -2    4.43    3.75
  -3  -3 -14   27.10    3.14
   3   3 -14   27.10    4.35
  -3   3 -14   25.85    3.12
   3  -3 -14   27.67    3.21
  -3  -3 -13   30.72    3.08
   3   3 -13   29.50    3.08
  -3   3 -13   32.56    4.26
   3  -3 -13   30.44    3.15
  -3  -3 -12   25.23    3.68
   3   3 -12   26.62    2.66
  -3   3 -12   24.98    2.66
   3  -3 -12   23.14    2.71
   3   3 -11   21.41    2.66
  -3  -3 -11   22.21    3.61
  -3   3 -11   22.55    2.60
   3  -3 -11   22.29    3.65
   3   3 -10    9.89    2.21
  -3  -3 -10   10.26    2.96
  -3   3 -10   10.76    2.98
   3  -3 -10   11.37    3.02
   3  -3  -9    0.78    2.94
   3   3  -9    2.05    3.03
  -3  -3  -9    1.59    2.86
  -3   3  -9    0.30    2.09
  -3   3  -8   20.45    3.09
   3  -3  -8   19.61    3.17
   3   3  -8   21.46    3.21
  -3  -3  -8   20.43    3.05
   3   3  -7   20.65    2.72
   3  -3  -7   18.49    3.29
  -3   3  -7   18.53    1.96
  -3  -3  -7   18.79    2.62
  -3  -3  -6   16.40    2.69
  -3   3  -6   16.38    2.60
   3   3  -6   16.15    2.75
  -3  -3  -5    1.17    2.65
   3   3  -5    1.54    1.95
  -3   3  -5    1.22    2.51
   3   3  -4   15.40    2.21
  -3   3  -4   14.17    2.68
  -3   3  -3   37.19    3.13
   3   3  -3   35.10    3.37
   3   3  -3   35.73    3.71
   3   3  -2  101.62    4.25
  -3   3  -2  102.58    5.04
   3   3  -2  103.85    4.19
   3   3  -1   34.90    3.63
   3   3  -1   33.58    3.23
  -3  -2 -16   12.97    3.04
   3   2 -16   12.25    3.05
   3  -2 -16   14.18    3.06
  -3   2 -16   13.00    2.98
   3   2 -15    5.10    2.57
   3  -2 -15    6.04    3.60
  -3   2 -15    6.29    2.50
  -3  -2 -15    6.06    3.55
   3   2 -14   26.44    2.62
   3  -2 -14   25.48    2.64
  -3   2 -14   25.20    2.55
  -3  -2 -14   22.73    2.62
   3   2 -13   53.97    2.46
   3  -2 -13   54.56    3.25
  -3   2 -13   55.47    2.38
  -3  -2 -13   51.24    3.19
   3   2 -12   40.83    2.37
   3  -2 -12   39.60    2.40
  -3   2 -12   40.58    3.08
  -3  -2 -12   40.09    3.11
  -3  -2 -11   42.28    2.68
   3   2 -11   44.73    2.11
   3  -2 -11   43.85    2.18
  -3   2 -11   43.23    2.02
   3   2 -10  161.89    3.47
  -3  -2 -10  166.76    3.48
   3  -2 -10  166.84    3.18
  -3   2 -10  163.23    3.34
  -3  -2  -9   55.85    2.29
   3  -2  -9   54.81    2.47
  -3   2  -9   52.82    2.27
   3   2  -9   54.89    2.41
  -3  -2  -8    9.23    1.92
   3  -2  -8    8.89    2.04
  -3   2  -8   10.09    1.92
   3   2  -8    9.92    2.17
  -3  -2  -7  190.41    3.67
   3  -2  -7  182.61    3.61
  -3   2  -7  184.17    3.06
   3   2  -7  190.73    3.66
  -3  -2  -6  135.32    3.39
   3  -2  -6  134.43    3.42
   3   2  -6  133.53    3.48
  -3   2  -6  139.17    3.28
  -3  -2  -5  195.74    4.01
   3   2  -5  187.74    3.50
   3  -2  -5  191.89    4.71
  -3   2  -5  199.71    3.74
   3   2  -4  173.88    3.99
   3  -2  -4  174.25    5.19
  -3   2  -4  182.41    3.85
  -3  -2  -4  173.76    4.04
   3  -2  -3   25.07    3.74
  -3  -2  -3   23.78    2.57
   3  -2  -3   24.36    3.98
   3   2  -3   25.11    2.87
  -3   2  -3   25.32    2.45
  -3   2  -2  162.91    4.38
   3   2  -2  161.34    3.90
  -3  -2  -2  163.91    4.56
  -3   2  -1   48.81    3.58
   3   2  -1   51.80    3.45
   3   2  -1   49.04    3.22
   3   1 -17    7.15    3.00
   3  -1 -17   10.84    3.00
  -3   1 -17    8.55    4.16
  -3  -1 -17    4.71    3.04
   3   1 -16    9.58    2.56
   3  -1 -16    9.93    2.57
  -3   1 -16   10.40    2.49
  -3  -1 -16   10.28    2.56
   3   1 -15    7.81    2.56
   3  -1 -15   10.82    2.56
  -3   1 -15    7.69    2.51
  -3  -1 -15    9.57    2.51
   3   1 -14   27.49    2.26
   3  -1 -14   28.81    2.30
  -3   1 -14   26.99    2.22
  -3  -1 -14   27.78    2.22
   3   1 -13   15.86    3.08
   3  -1 -13   17.56    2.25
  -3   1 -13   16.86    2.11
  -3  -1 -13   17.28    2.18
   3   1 -12   49.52    2.19
   3  -1 -12   49.31    2.17
  -3   1 -12   52.43    2.03
  -3  -1 -12   49.36    2.71
   3   1 -11   14.44    2.85
   3  -1 -11   14.04    2.05
  -3   1 -11   13.81    2.61
  -3  -1 -11   14.92    1.89
   3  -1 -10   33.93    3.03
  -3   1 -10   34.60    2.09
  -3  -1 -10   32.33    2.83
   3   1 -10   33.79    2.33
   3  -1  -9    9.52    1.76
  -3   1  -9    9.87    2.16
   3   1  -9    9.45    1.77
  -3  -1  -9   10.66    1.56
   3  -1  -8   57.50    2.82
  -3   1  -8   57.63    2.54
   3   1  -8   57.92    2.28
  -3  -1  -8   55.92    2.07
   3   1  -7   40.03    2.14
  -3   1  -7   40.50    1.93
  -3  -1  -7   41.70    1.96
   3  -1  -7   37.93    2.17
   3   1  -6    1.50    1.85
  -3   1  -6    1.64    2.15
   3  -1  -6    0.52    1.81
  -3  -1  -6    1.17    2.09
   3   1  -5   30.51    2.23
   3  -1  -5   30.11    2.35
  -3   1  -5   29.71    1.93
  -3  -1  -5   28.80    2.45
  -3  -1  -4   71.01    2.97
   3  -1  -4   73.93    3.71
  -3   1  -4   73.64    2.99
   3   1  -4   71.67    3.53
  -3  -1  -3  184.50    4.24
  -3   1  -3  176.56    3.79
   3   1  -3  181.43    4.13
   3  -1  -3  179.72    5.38
  -3  -1  -2  919.30    8.85
   3  -1  -2  956.24   12.12
  -3   1  -2  952.07    9.34
  -3   1  -1  874.06   10.07
   3  -1  -1  888.23   12.36
  -3  -1  -1  835.73    9.36
   3  -1   0   43.00    3.25
   3   0 -18    1.02    4.55
  -3   0 -18   -0.45    4.54
   3   0 -17   -4.69    4.20
  -3   0 -17   -0.60    2.94
   3   0 -16    1.17    3.54
  -3   0 -16   -0.24    2.47
   3   0 -15   -0.46    2.96
  -3   0 -15    0.91    2.05
   3   0 -14   -0.03    2.10
  -3   0 -14    0.56    2.05
   3   0 -13    0.67    1.77
  -3   0 -13   -0.13    1.69
   3   0 -12    1.37    2.65
  -3   0 -12    0.53    2.43
   3   0 -11   -0.15    2.02
  -3   0 -11    0.57    1.84
  -3   0 -10    0.99    2.11
   3   0 -10   -1.10    2.32
  -3   0  -9    0.33    1.46
   3   0  -9   -0.98    2.39
  -3   0  -8    0.94    2.08
   3   0  -8   -0.27    2.42
   3   0  -7    0.79    1.81
  -3   0  -7   -0.84    1.52
   3   0  -6   -0.58    1.86
  -3   0  -6   -0.17    2.14
   3   0  -5   -0.62    2.86
  -3   0  -5    0.30    2.24
   3   0  -4    0.01    1.89
  -3   0  -4    0.16    1.40
   3   0  -3   -0.52    2.43
  -3   0  -3   -0.38    1.70
  -3   0  -2   -0.25    2.24
  -3   0  -1   -0.16    1.40
  -3   0   0   -0.55    2.02
   2   4 -10    5.16    4.22
  -2  -4 -10    3.76    6.15
  -2   4 -10    5.01    4.26
   2   4  -9  121.04    4.80
  -2   4  -9  117.04    4.88
   2   4  -8   11.66    2.61
  -2   4  -8   13.07    3.66
   2   4  -7   30.58    2.80
  -2   4  -7   31.47    2.81
  -2   4  -6   13.29    3.67
   2   4  -6   13.83    3.69
  -2   4  -5   90.52    4.42
   2   4  -5   83.10    5.42
   2   4  -5   92.16    4.36
  -2   4  -4    3.33    3.55
   2   4  -4    3.27    3.03
   2   4  -4    3.44    3.57
  -2   4  -4    3.13    4.47
   2   4  -3   59.22    4.11
   2   4  -3   65.04    4.03
  -2  -3 -14    4.83    4.25
   2   3 -14    5.49    2.99
  -2   3 -14    5.11    2.99
   2  -3 -14    5.15    3.02
  -2  -3 -13   64.50    4.47
   2   3 -13   64.68    4.38
  -2   3 -13   68.25    4.39
   2  -3 -13   61.29    3.36
  -2  -3 -12    5.20    3.51
   2   3 -12    5.95    2.53
  -2   3 -12    5.50    3.56
   2  -3 -12    5.20    3.54
   2  -3 -11    3.22    3.50
  -2  -3 -11    4.61    3.46
   2   3 -11    2.19    2.54
  -2   3 -11    2.91    2.49
   2  -3 -10    0.56    2.93
  -2  -3 -10    0.74    2.90
   2   3 -10    0.11    2.14
  -2   3 -10    0.71    2.08
   2  -3  -9  106.71    3.33
   2   3  -9  109.05    2.87
  -2  -3  -9  113.43    3.20
  -2   3  -9  115.66    3.64
   2  -3  -8   10.03    3.01
   2   3  -8   10.96    3.10
  -2  -3  -8    9.98    2.97
  -2   3  -8   10.09    2.19
   2   3  -7   93.78    2.66
  -2  -3  -7   93.26    3.61
   2  -3  -7   91.66    4.07
  -2   3  -7  102.10    3.22
   2   3  -6   21.21    2.78
  -2  -3  -6   20.75    2.86
  -2   3  -6   21.08    2.06
   2   3  -5  166.27    3.49
  -2   3  -5  166.11    3.53
  -2  -3  -5  159.04    5.28
   2   3  -4   20.07    3.02
  -2   3  -4   19.65    2.81
   2   3  -3   94.08    3.69
  -2   3  -3   99.58    3.96
   2   3  -3   99.49    3.95
  -2   3  -2    3.74    3.17
   2   3  -2    4.32    3.10
   2   3  -2    4.33    3.02
   2   3  -1  105.93    4.32
   2   3  -1  110.59    4.62
   2   2 -16    7.37    4.22
  -2   2 -16    8.44    4.14
   2  -2 -16    7.71    4.27
  -2  -2 -16    7.21    3.01
   2   2 -15    9.95    2.56
  -2   2 -15   10.09    3.55
   2  -2 -15    9.69    3.62
  -2  -2 -15    9.47    2.56
   2   2 -14    6.59    2.52
  -2   2 -14    6.19    2.49
   2  -2 -14    6.87    2.53
  -2  -2 -14    9.33    2.51
   2   2 -13   79.01    2.56
  -2   2 -13   77.69    2.55
   2  -2 -13   84.16    2.67
  -2  -2 -13   79.12    2.63
   2   2 -12    6.99    2.14
  -2   2 -12    6.78    2.10
   2  -2 -12    8.18    2.11
  -2  -2 -12    7.10    2.08
   2   2 -11  112.09    2.57
  -2   2 -11  118.01    2.50
   2  -2 -11  113.81    2.74
  -2  -2 -11  115.09    3.12
   2   2 -10    0.88    1.85
  -2   2 -10    1.10    2.43
   2  -2 -10    1.15    2.46
  -2  -2 -10    1.46    2.41
   2   2  -9   75.94    2.53
  -2   2  -9   77.65    2.43
   2  -2  -9   77.39    2.60
  -2  -2  -9   72.87    2.48
  -2  -2  -8   20.54    2.00
  -2   2  -8   20.74    2.75
   2  -2  -8   18.89    2.83
   2   2  -8   22.35    3.01
  -2  -2  -7   63.29    2.73
  -2   2  -7   63.00    2.17
   2  -2  -7   65.61    2.46
   2   2  -7   62.77    2.31
   2   2  -6    9.21    2.48
  -2  -2  -6    8.04    2.14
  -2   2  -6    8.50    2.22
   2  -2  -6    8.10    2.25
  -2  -2  -5  113.09    3.45
  -2   2  -5  119.69    3.24
   2   2  -5  111.53    3.43
   2  -2  -5  118.04    3.93
  -2  -2  -4   70.62    3.13
   2   2  -4   67.63    2.61
  -2   2  -4   72.27    2.53
   2  -2  -4   72.49    3.75
   2   2  -3  436.13    5.68
   2  -2  -3  456.85   15.85
  -2  -2  -3  448.62    7.01
  -2   2  -3  466.93    6.21
  -2  -2  -2    1.44    2.38
  -2   2  -2    0.99    2.13
   2   2  -2    1.79    2.61
  -2   2  -1  198.88    5.96
   2   2  -1  201.62    5.25
   2   2  -1  202.42    5.22
   2   1 -18    5.88    3.46
   2   1 -17    4.86    2.96
   2  -1 -17    2.23    3.02
  -2   1 -17    2.93    2.97
  -2  -1 -17    4.48    2.96
   2   1 -16   -1.77    3.55
   2  -1 -16    1.45    3.55
  -2   1 -16    2.31    2.45
  -2  -1 -16    0.46    2.49
   2   1 -15  259.13    4.23
   2  -1 -15  277.71    3.74
  -2   1 -15  268.07    3.30
  -2  -1 -15  265.97    3.45
   2   1 -14    1.09    2.98
   2  -1 -14    1.06    2.11
  -2   1 -14    1.05    2.04
  -2  -1 -14    0.27    2.06
   2   1 -13   11.94    2.16
   2  -1 -13   12.82    2.17
  -2   1 -13   11.85    2.12
  -2  -1 -13   11.68    2.96
   2   1 -12    4.10    1.81
   2  -1 -12    2.75    2.51
  -2   1 -12    2.34    1.72
  -2  -1 -12    3.23    1.73
   2   1 -11   68.59    2.42
   2  -1 -11   70.75    2.46
  -2   1 -11   71.47    2.30
  -2  -1 -11   71.34    2.34
   2   1 -10   44.71    2.36
   2  -1 -10   44.76    2.34
  -2   1 -10   43.52    2.17
  -2  -1 -10   44.55    2.18
   2  -1  -9  165.34    3.00
  -2   1  -9  166.49    2.77
  -2  -1  -9  165.59    2.84
   2   1  -9  168.54    2.87
   2  -1  -8   10.92    1.76
  -2   1  -8   12.78    2.22
  -2  -1  -8   12.25    1.64
   2   1  -8   13.09    2.46
   2  -1  -7  431.90    4.92
  -2   1  -7  439.60    4.37
   2   1  -7  434.57    4.88
  -2  -1  -7  436.61    4.63
   2  -1  -6   58.45    3.04
  -2   1  -6   60.91    2.23
   2   1  -6   59.50    2.41
  -2  -1  -6   60.49    2.28
   2   1  -5   40.02    2.99
  -2   1  -5   37.49    2.61
  -2  -1  -5   35.82    2.08
   2  -1  -5   36.58    2.40
   2   1  -4   93.15    3.67
  -2   1  -4   93.43    2.83
   2  -1  -4   88.08    3.79
  -2  -1  -4   89.65    3.29
  -2  -1  -3  804.48    8.53
  -2   1  -3  789.22    7.80
   2  -1  -3  803.88   10.26
   2   1  -3  789.95    8.23
   2  -1  -2   10.96    2.41
  -2  -1  -2   10.52    2.25
  -2   1  -2   11.61    1.83
   2   1  -2   10.57    3.06
  -2  -1  -1 1162.66   12.43
  -2   1  -1 1206.68   13.30
   2  -1   0    1.55    2.42
   2   0 -18    2.94    3.00
  -2   0 -18    3.67    3.00
   2   0 -17    2.74    2.93
  -2   0 -17    0.95    2.95
  -2   0 -16   -0.19    3.49
   2   0 -16    2.24    2.48
   2   0 -15   54.00    2.41
  -2   0 -15   56.56    2.42
   2   0 -14    1.26    2.10
  -2   0 -14    0.49    2.09
   2   0 -13   71.25    2.24
  -2   0 -13   70.80    2.21
   2   0 -12    6.65    1.88
  -2   0 -12    5.01    1.80
   2   0 -11  772.95    5.32
  -2   0 -11  837.19    5.39
   2   0 -10   16.22    2.40
  -2   0 -10   15.01    1.66
   2   0  -9    8.33    1.73
  -2   0  -9   10.36    2.19
  -2   0  -8   91.50    2.38
   2   0  -8   90.97    2.48
  -2   0  -7 1049.96    6.57
   2   0  -7 1072.60    6.94
  -2   0  -6  236.62    3.58
   2   0  -6  236.44    3.83
   2   0  -5 1694.80   10.07
  -2   0  -5 1709.71    9.66
   2   0  -4  517.58    6.64
  -2   0  -4  557.15    6.09
   2   0  -3  218.36    4.97
  -2   0  -3  221.06    4.44
   2   0  -2  447.95    7.33
  -2   0  -2  408.61    6.45
  -2   0  -1   35.30    2.64
   1   4 -10    5.23    3.02
  -1   4 -10    6.40    4.26
  -1   4  -9    1.13    2.97
   1   4  -9    0.33    4.21
   1   4  -8    2.31    3.59
  -1   4  -8    2.35    2.52
   1   4  -7   23.86    2.73
  -1   4  -7   23.97    3.71
   1   4  -6   10.58    2.61
  -1   4  -6   10.03    3.60
   1   4  -5   20.93    2.77
   1   4  -5   19.47    4.91
  -1   4  -5   21.15    3.75
  -1   4  -4   12.58    3.75
   1   4  -4   12.00    3.70
  -1   4  -4   11.91    4.53
   1   4  -4   12.60    3.14
   1   4  -3    3.39    3.76
   1   4  -3    3.56    3.66
   1  -3 -14    0.53    2.99
  -1  -3 -14    1.37    4.20
   1   3 -14    1.10    2.98
  -1   3 -14    0.95    2.95
   1  -3 -13    3.42    4.16
  -1  -3 -13    3.00    4.19
   1   3 -13    4.70    2.92
  -1   3 -13    4.32    2.93
   1  -3 -12    7.99    2.57
  -1  -3 -12   10.38    3.54
   1   3 -12    9.47    2.56
  -1   3 -12   10.32    3.53
   1  -3 -11   21.31    3.60
  -1  -3 -11   19.60    3.60
   1   3 -11   19.46    3.61
  -1   3 -11   19.47    3.61
   1  -3 -10   20.95    3.09
  -1  -3 -10   20.61    2.27
   1   3 -10   21.15    3.08
  -1   3 -10   21.69    2.23
   1  -3  -9   24.94    3.15
  -1  -3  -9   24.80    3.12
   1   3  -9   25.41    2.31
  -1   3  -9   24.87    3.09
   1  -3  -8   35.71    3.33
   1   3  -8   36.30    2.44
  -1  -3  -8   35.62    2.53
  -1   3  -8   37.34    2.39
   1   3  -7   17.90    1.99
   1  -3  -7   17.73    2.74
  -1  -3  -7   16.73    2.65
  -1   3  -7   17.30    1.92
   1   3  -6  173.93    3.38
  -1   3  -6  173.47    3.47
   1  -3  -6  167.24    7.23
  -1  -3  -6  170.22    5.15
   1   3  -5   78.07    3.41
  -1   3  -5   82.75    2.82
   1   3  -4   65.85    2.77
  -1   3  -4   69.03    3.42
   1   3  -3   45.21    3.36
  -1   3  -3   45.59    3.31
  -1   3  -2    7.86    3.47
   1   3  -2    8.96    2.92
   1   3  -2    8.51    3.89
  -1   3  -2    7.88    2.78
   1   3  -1    8.97    3.57
   1   3  -1    9.02    3.38
   1   2 -16    5.86    2.99
  -1   2 -16    5.55    2.96
   1  -2 -16    6.92    2.99
  -1  -2 -16    6.82    4.21
   1   2 -15   20.11    2.61
  -1   2 -15   19.88    3.57
   1  -2 -15   20.39    2.64
  -1  -2 -15   19.53    2.62
   1   2 -14   21.41    3.57
  -1   2 -14   21.11    2.56
   1  -2 -14   21.81    2.61
  -1  -2 -14   22.49    2.60
   1   2 -13   21.10    2.22
  -1   2 -13   21.62    2.19
   1  -2 -13   21.86    2.26
  -1  -2 -13   21.91    2.21
   1   2 -12   38.22    2.36
  -1   2 -12   42.44    2.30
   1  -2 -12   42.81    3.20
  -1  -2 -12   39.42    2.37
   1   2 -11   68.67    2.84
  -1   2 -11   69.03    2.81
   1  -2 -11   70.10    2.39
  -1  -2 -11   70.12    2.32
   1   2 -10   30.52    2.72
  -1   2 -10   32.62    2.67
   1  -2 -10   31.35    2.71
  -1  -2 -10   30.00    2.67
   1   2  -9   80.33    2.54
  -1   2  -9   81.10    3.13
   1  -2  -9   84.77    2.68
  -1  -2  -9   86.13    3.18
   1   2  -8   54.48    2.44
  -1   2  -8   55.39    3.04
   1  -2  -8   53.85    3.14
  -1  -2  -8   53.03    2.39
   1   2  -7   54.10    2.17
  -1   2  -7   53.13    2.13
   1  -2  -7   52.58    2.76
  -1  -2  -7   49.62    2.16
  -1  -2  -6   34.94    2.52
  -1   2  -6   35.81    2.53
   1  -2  -6   34.23    2.63
   1   2  -6   33.29    2.06
  -1  -2  -5   18.11    2.35
  -1   2  -5   17.25    1.84
   1  -2  -5   18.07    2.41
   1   2  -5   17.98    1.92
   1  -2  -4  191.89    5.33
  -1  -2  -4  192.85    4.75
  -1   2  -4  194.35    4.04
   1   2  -4  196.33    4.18
  -1   2  -3  244.38    4.52
   1  -2  -3  240.92    9.62
  -1  -2  -3  251.63    6.19
   1   2  -3  250.92    4.48
  -1   2  -2  299.94    5.80
   1   2  -2  293.69    5.76
   1   2  -1  235.15    5.95
  -1   2  -1  230.13    6.37
   1   2  -1  225.97    6.06
  -1   1 -18   10.30    3.40
   1  -1 -18    9.38    3.47
  -1  -1 -18    9.16    3.49
   1   1 -17   24.74    3.04
  -1   1 -17   29.08    4.21
   1  -1 -17   26.26    4.32
  -1  -1 -17   27.54    4.29
   1   1 -16   16.86    2.56
  -1   1 -16   16.66    2.55
   1  -1 -16   16.42    2.60
  -1  -1 -16   18.18    3.57
   1   1 -15    7.28    2.12
  -1   1 -15    7.07    2.96
   1  -1 -15    6.51    2.96
  -1  -1 -15    7.32    2.13
   1   1 -14   14.36    2.15
  -1   1 -14   13.11    2.13
   1  -1 -14   14.26    2.16
  -1  -1 -14   14.03    2.15
   1   1 -13    2.28    2.75
  -1   1 -13    3.12    2.69
   1  -1 -13    2.67    2.72
  -1  -1 -13    4.10    2.06
   1   1 -12    1.46    2.54
  -1   1 -12    0.73    1.76
   1  -1 -12    0.88    1.74
  -1  -1 -12    0.98    1.74
   1   1 -11   -0.71    2.76
  -1   1 -11    1.95    1.88
   1  -1 -11    3.23    2.63
  -1  -1 -11    3.53    2.58
   1   1 -10   55.76    3.10
  -1   1 -10   59.56    2.30
   1  -1 -10   60.90    2.40
  -1  -1 -10   58.45    2.31
   1   1  -9   51.00    2.64
  -1   1  -9   50.17    2.54
   1  -1  -9   51.63    2.12
  -1  -1  -9   49.84    2.54
   1   1  -8  172.17    2.92
  -1   1  -8  175.15    2.91
   1  -1  -8  182.45    3.56
  -1  -1  -8  179.27    3.44
  -1   1  -7   79.96    2.33
   1  -1  -7   78.93    2.50
  -1  -1  -7   79.81    2.42
   1   1  -7   80.07    2.43
   1  -1  -6  244.70    3.97
  -1   1  -6  248.86    3.98
  -1  -1  -6  250.62    3.89
   1   1  -6  252.69    4.14
   1  -1  -5  341.90    4.96
  -1   1  -5  335.56    4.39
  -1  -1  -5  341.13    4.75
   1   1  -5  363.86    4.99
   1  -1  -4  107.89    3.98
  -1   1  -4  111.49    3.61
   1   1  -4  110.18    3.26
  -1  -1  -4  116.22    3.71
   1  -1  -3  989.42   11.06
  -1   1  -3  964.11    8.76
   1   1  -3 1005.62    9.11
  -1  -1  -3  977.30    9.91
  -1  -1  -2  197.55    5.37
  -1   1  -2  196.86    5.04
   1  -1  -2  195.25    6.68
   1   1  -2  191.85    5.35
  -1   1  -1   54.54    3.93
  -1  -1  -1   53.47    4.00
   1   1  -1   54.29    4.38
   1   0 -18    1.51    2.97
  -1   0 -18    0.65    2.97
   1   0 -17   -0.24    2.50
  -1   0 -17   -1.20    2.50
   1   0 -16    0.54    3.50
  -1   0 -16    0.12    2.48
   1   0 -15    0.86    2.05
  -1   0 -15   -0.83    2.06
   1   0 -14    0.64    2.10
  -1   0 -14   -0.51    2.10
   1   0 -13   -0.22    1.75
  -1   0 -13   -1.07    2.41
   1   0 -12    0.19    1.85
  -1   0 -12   -1.41    1.80
   1   0 -11   -0.01    2.74
  -1   0 -11   -1.12    1.90
   1   0 -10   -1.08    2.27
  -1   0 -10    0.20    1.53
   1   0  -9    0.06    2.25
  -1   0  -9   -0.34    1.50
   1   0  -8    0.01    2.29
  -1   0  -8   -1.05    1.53
   1   0  -7    1.11    1.70
  -1   0  -7   -0.13    1.63
  -1   0  -6    0.39    1.62
   1   0  -6    0.31    2.46
  -1   0  -5    0.27    1.79
   1   0  -5    0.00    1.96
  -1   0  -4    1.42    1.75
   1   0  -4    0.43    2.00
  -1   0  -3    0.35    1.86
   1   0  -3    1.08    2.21
  -1   0  -2    0.44    1.40
   1   0  -2    0.34    1.63
   0   4 -10   81.93    4.64
   0   4  -9   -0.88    4.21
   0   4  -8   57.76    3.07
   0   4  -7   -1.07    3.58
   0   4  -6   58.46    3.12
   0   4  -5    0.13    3.52
   0   4  -5   -0.01    4.76
   0   4  -4   18.04    4.58
   0   4  -4   19.22    3.23
   0  -3 -14   17.28    3.10
   0   3 -14   20.60    4.27
   0  -3 -13   -1.01    4.14
   0   3 -13   -0.22    2.91
   0  -3 -12   14.76    3.61
   0   3 -12   14.71    2.59
   0  -3 -11    0.73    2.41
   0   3 -11    0.40    2.48
   0  -3 -10   84.50    3.64
   0   3 -10   85.79    2.67
   0  -3  -9   -0.15    2.87
   0   3  -9   -0.11    2.11
   0  -3  -8   13.62    3.00
   0   3  -8   15.00    3.05
   0  -3  -7    0.08    2.37
   0   3  -7    0.11    1.77
   0   3  -6  444.61    5.05
   0  -3  -6  433.50    8.91
   0   3  -5    0.18    1.86
   0   3  -4  197.07    4.03
   0   3  -3   -0.18    2.73
   0   3  -2  106.78    4.99
   0   3  -2  110.29    4.44
   0   3  -1    0.08    4.00
   0   2 -16   49.95    4.33
   0  -2 -16   51.54    3.23
   0   2 -15    0.72    2.48
   0  -2 -15   -0.68    2.53
   0   2 -14   84.22    2.84
   0  -2 -14   87.75    2.98
   0   2 -13    0.03    2.07
   0  -2 -13   -0.06    2.91
   0   2 -12   98.37    3.36
   0  -2 -12   98.56    2.74
   0   2 -11   -0.17    1.72
   0  -2 -11   -0.05    1.71
   0   2 -10   32.12    2.69
   0  -2 -10   30.30    2.03
   0   2  -9    0.64    1.87
   0  -2  -9    0.98    2.53
   0   2  -8  168.47    3.15
   0  -2  -8  175.60    3.43
   0   2  -7   -0.12    2.20
   0  -2  -7    0.14    1.44
   0   2  -6   41.76    2.09
   0  -2  -6   41.07    2.22
   0  -2  -5    0.08    1.41
   0   2  -5    0.46    1.55
   0   2  -4  115.76    3.07
   0  -2  -4  113.70    4.12
   0   2  -3   -0.48    1.70
   0  -2  -3    0.17    2.56
   0   2  -2  713.11    8.37
   0   2  -1    0.13    2.43
   0   1 -18   66.36    3.63
   0  -1 -18   68.05    5.07
   0   1 -17    3.29    2.89
   0  -1 -17   -0.79    2.97
   0   1 -16    6.19    3.51
   0  -1 -16    5.88    2.56
   0   1 -15    0.98    2.06
   0  -1 -15    1.12    2.05
   0   1 -14   30.95    2.29
   0  -1 -14   31.47    2.27
   0   1 -13    0.36    2.69
   0  -1 -13   -0.62    2.06
   0   1 -12  226.41    3.07
   0  -1 -12  221.50    3.63
   0   1 -11    0.33    1.87
   0  -1 -11    0.31    2.62
   0   1 -10   22.16    2.85
   0  -1 -10   21.67    2.81
   0   1  -9   -0.23    1.57
   0  -1  -9    0.51    2.16
   0   1  -8  943.38    6.02
   0  -1  -8  951.47    6.59
   0   1  -7    0.44    2.26
   0  -1  -7   -1.08    2.18
   0   1  -6  159.09    3.14
   0  -1  -6  151.13    3.64
   0   1  -5    0.09    1.70
   0  -1  -5    0.01    2.24
   0  -1  -4 1692.13   11.87
   0   1  -4 1708.54   10.43
   0  -1  -3   -0.07    1.97
   0   1  -3   -0.09    2.32
   0   1  -2 1958.40   15.19
   0   1  -1    0.42    3.13
   0   0 -18   12.73    3.04
   0   0 -17    2.91    2.90
   0   0 -16   96.90    2.95
   0   0 -15   -0.09    2.93
   0   0 -14  338.64    3.69
   0   0 -13    0.15    1.75
   0   0 -12  391.29    3.83
   0   0 -11    0.59    1.93
   0   0 -10   75.80    2.23
   0   0  -9   -0.69    1.55
   0   0  -8   62.13    2.20
   0   0  -7    0.17    1.62
   0   0  -6  163.67    3.21
   0   0  -5   -0.42    1.50
   0   0  -4  179.29    4.06
   0   0  -3   -0.30    1.93
   0   0  -2  204.45    5.07
   0   0   2  215.95    5.32
   0   0   3    0.46    2.02
   0   0   4  187.73    4.30
   0   0   5    0.03    2.35
   0   0   6  166.43    3.43
   0   0   7    0.60    2.66
   0   0   8   69.68    2.48
   0   0   9    1.60    2.57
   0   0  10   73.73    2.47
   0   0  11    1.28    3.19
   0   0  12  371.71    4.10
   0   0  13   -0.68    2.07
   0   0  14  318.32    3.97
   0   0  15    0.56    2.47
   0   0  16   99.13    4.57
   0   0  17    1.02    3.02
   0   0  18   12.18    3.68
   0   1   0  454.12   13.35
   0  -1   1    0.88    3.45
   0  -1   2 1960.59   15.66
   0   1   3   -0.18    1.65
   0  -1   3   -0.42    1.83
   0  -1   4 1649.83   10.92
   0   1   4 1726.45   12.29
   0  -1   5   -1.37    2.83
   0   1   5    0.63    2.61
   0  -1   6  156.44    3.88
   0   1   6  156.25    3.97
   0  -1   7    0.40    1.87
   0   1   7    0.15    2.54
   0  -1   8  963.57    6.92
   0   1   8  949.39    6.80
   0   1   9   -0.44    1.83
   0  -1   9    0.30    2.69
   0   1  10   24.03    3.38
   0  -1  10   20.93    3.43
   0   1  11    1.37    2.30
   0  -1  11   -0.29    3.28
   0  -1  12  221.94    3.44
   0   1  12  220.06    3.53
   0  -1  13    2.70    2.51
   0   1  13    1.35    3.17
   0  -1  14   30.42    2.67
   0   1  14   25.73    2.63
   0  -1  15    0.81    3.57
   0   1  15    0.25    2.47
   0  -1  16    4.94    3.07
   0   1  16    7.79    3.03
   0  -1  17    0.38    5.09
   0   1  17    1.61    5.03
   0   1  18   64.49    4.41
   0  -1  18   64.41    4.36
   0   2   0  655.92   14.10
   0   2   0  632.65   13.90
   0   2   3   -0.01    2.63
   0  -2   3    0.41    2.79
   0  -2   4  118.75    3.97
   0   2   4  110.00    4.18
   0   2   5   -0.14    1.84
   0  -2   5   -0.11    1.97
   0  -2   6   43.23    3.14
   0   2   6   42.74    3.20
   0  -2   7    1.87    2.78
   0   2   7   -0.09    2.64
   0   2   8  174.57    4.57
   0  -2   8  176.38    3.67
   0  -2   9    1.96    2.38
   0   2   9    0.29    2.30
   0  -2  10   27.48    2.45
   0   2  10   27.52    2.48
   0  -2  11   -1.54    3.00
   0   2  11   -0.20    2.97
   0  -2  12   93.24    3.10
   0   2  12   93.58    3.19
   0   2  13    0.30    3.61
   0  -2  13    0.56    2.54
   0   2  14   85.77    3.60
   0  -2  14   81.10    3.48
   0   2  15    0.06    4.38
   0  -2  15    0.96    3.08
   0   2  16   48.82    3.95
   0  -2  16   50.51    3.86
   0   3   7    0.39    2.94
   0   3   8   13.96    3.72
   0  -3   9    1.08    3.63
   0   3   9   -0.25    3.58
   0   3  10   82.97    4.31
   0  -3  10   85.61    3.14
   0  -3  11   -1.79    4.34
   0   3  11   -0.20    4.31
   0  -3  12   15.77    4.38
   0   3  12   15.58    3.21
   0   3  13    0.89    3.64
   0  -3  13   -1.46    5.14
   0  -3  14   21.28    3.72
   0   3  14   17.81    3.83
   1   0   2   -0.09    1.43
  -1   0   2    0.38    1.64
   1   0   3    0.49    1.86
  -1   0   3    0.09    2.23
   1   0   4    0.20    1.90
  -1   0   4    1.07    2.18
  -1   0   5   -0.06    1.74
   1   0   5    0.03    1.99
  -1   0   6   -0.92    1.97
   1   0   6    0.63    1.83
  -1   0   7    1.07    1.92
   1   0   7    1.00    2.58
  -1   0   8   -0.47    2.60
   1   0   8    0.61    1.76
   1   0   9    0.38    1.76
  -1   0   9   -0.59    2.67
   1   0  10    0.12    1.83
  -1   0  10    0.29    2.68
   1   0  11    0.11    2.30
  -1   0  11   -2.31    3.33
   1   0  12   -2.49    3.14
  -1   0  12   -0.68    2.25
   1   0  13    1.30    2.91
  -1   0  13    0.72    2.09
  -1   0  14   -0.56    3.55
   1   0  14    3.11    2.48
  -1   0  15   -0.21    2.48
   1   0  15    0.05    2.48
  -1   0  16   -0.88    3.02
   1   0  16   -0.28    2.98
   1   0  17   -1.53    4.65
  -1   0  17    1.68    3.52
   1   0  18   -1.90    5.14
  -1   0  18   -1.45    3.65
   1   1   0  216.01    7.17
   1   1   1   52.95    3.91
   1  -1   1   53.60    3.79
  -1   1   2  208.45    7.48
   1  -1   2  194.00    5.44
   1   1   2  205.71    5.60
  -1  -1   2  191.98    5.03
   1   1   3 1016.44   10.24
   1  -1   3  990.98    9.37
  -1  -1   3 1018.90    9.55
  -1   1   3 1001.61   11.66
  -1   1   4  112.95    3.81
   1   1   4  112.93    3.39
  -1  -1   4  116.57    3.52
   1  -1   4  115.33    3.37
   1   1   5  337.50    4.94
  -1   1   5  340.91    5.66
   1  -1   5  339.50    4.67
  -1  -1   5  347.27    4.86
  -1   1   6  243.28    4.71
   1  -1   6  242.91    3.88
  -1  -1   6  244.69    4.03
   1   1   6  242.89    4.03
  -1   1   7   74.80    2.72
   1  -1   7   83.66    3.20
  -1  -1   7   84.31    3.33
   1   1   7   84.45    2.67
  -1   1   8  171.23    3.32
   1  -1   8  170.85    3.23
  -1  -1   8  178.09    3.83
   1   1   8  174.00    3.76
   1  -1   9   50.33    2.31
   1   1   9   48.28    2.31
  -1  -1   9   49.30    2.39
  -1   1   9   50.27    2.40
   1  -1  10   58.34    3.59
   1   1  10   55.76    2.71
  -1  -1  10   57.80    3.69
  -1   1  10   49.54    2.74
   1  -1  11    0.85    2.32
   1   1  11    3.85    2.27
  -1  -1  11    3.92    2.33
  -1   1  11    4.70    3.25
   1   1  12    1.23    2.12
  -1  -1  12    0.27    2.18
  -1   1  12    1.02    2.15
   1  -1  12    0.82    2.16
   1   1  13    3.53    2.04
  -1  -1  13    5.07    2.54
  -1   1  13    4.36    2.06
   1  -1  13    4.68    2.51
   1   1  14   13.69    2.54
  -1  -1  14   16.66    2.57
  -1   1  14   14.25    2.60
   1  -1  14   12.99    2.57
  -1  -1  15    7.54    3.98
  -1   1  15    8.63    2.53
   1  -1  15    8.55    2.55
   1   1  15    6.71    2.51
  -1   1  16   14.56    4.34
   1  -1  16   15.09    4.36
   1   1  16   15.79    3.08
  -1  -1  16   17.12    4.37
  -1  -1  17   26.58    3.74
   1  -1  17   29.24    3.70
   1   1  17   29.79    3.65
  -1   1  17   25.99    3.70
   1   1  18    8.68    5.91
  -1  -1  18    9.69    4.22
  -1   1  18    7.69    4.20
   1   2   0  170.64    5.59
   1   2   0  172.76    6.08
   1   2   1  227.44    7.37
   1   2   1  221.32    7.79
   1   2   2  290.31    7.75
   1  -2   2  302.01    6.45
   1   2   3  245.04    6.30
   1  -2   3  250.98    5.39
   1  -2   4  195.18    4.13
  -1   2   4  195.57    6.39
   1   2   4  195.55    5.10
   1   2   5   17.82    2.78
  -1   2   5   18.11    3.01
   1  -2   5   18.32    2.18
  -1  -2   5   17.33    2.93
  -1  -2   6   34.94    2.42
  -1   2   6   34.49    3.24
   1  -2   6   33.45    2.35
   1   2   6   35.39    2.98
  -1  -2   7   52.97    3.19
   1   2   7   50.95    2.56
  -1   2   7   52.45    3.32
   1  -2   7   54.24    3.15
   1   2   8   56.03    2.82
  -1  -2   8   56.76    3.80
  -1   2   8   53.24    3.85
   1  -2   8   57.77    3.72
   1   2   9   85.90    3.02
  -1   2   9   86.37    3.99
   1  -2   9   83.42    3.01
  -1  -2   9   82.90    2.98
   1   2  10   30.15    2.48
  -1   2  10   32.39    3.39
   1  -2  10   32.48    3.28
  -1  -2  10   32.62    2.51
   1   2  11   73.43    2.70
  -1   2  11   70.14    2.75
   1  -2  11   68.31    2.63
  -1  -2  11   70.35    2.65
   1   2  12   41.45    2.82
  -1   2  12   43.78    2.87
   1  -2  12   41.35    2.80
  -1  -2  12   41.58    3.83
  -1   2  13   22.15    3.77
   1  -2  13   19.44    2.65
  -1  -2  13   21.02    2.67
   1   2  13   22.69    3.67
  -1   2  14   23.62    4.43
   1  -2  14   21.34    3.13
  -1  -2  14   22.09    4.39
   1   2  14   22.32    4.39
   1  -2  15   19.24    3.15
  -1  -2  15   19.55    4.41
   1   2  15   20.95    4.42
  -1   2  15   19.68    3.24
   1   2  16    6.79    3.67
  -1   2  16    8.62    5.25
   1  -2  16    6.60    5.16
  -1  -2  16    6.19    5.19
   1   3   5   71.13    5.74
   1   3   6  171.19    6.11
   1   3   7   18.05    3.27
   1  -3   7   17.12    2.34
   1  -3   8   34.50    2.90
   1   3   8   34.94    3.95
  -1   3   9   23.97    3.78
   1   3   9   24.27    3.81
   1  -3   9   25.16    2.79
  -1   3  10   21.37    3.72
   1   3  10   21.34    2.78
   1  -3  10   23.66    3.74
   1   3  11   20.51    3.21
  -1   3  11   20.65    3.20
   1  -3  11   24.43    4.39
   1   3  12    9.70    3.13
  -1   3  12    9.19    3.10
   1  -3  12    7.34    4.39
   1   3  13    6.69    5.14
   1  -3  13    2.99    3.62
  -1   3  13    4.63    3.60
   1  -3  14    0.44    5.20
   1   3  14    0.18    3.72
  -1   3  14    1.38    3.67
   2   0   1   38.38    2.43
   2   0   2  452.02    6.71
  -2   0   3  219.37    5.11
   2   0   3  234.74    4.59
  -2   0   4  549.21    6.71
   2   0   4  525.77    6.05
   2   0   5 1677.16    9.83
  -2   0   5 1777.52   10.57
   2   0   6  227.35    4.10
  -2   0   6  223.49    4.47
  -2   0   7 1074.10    7.38
   2   0   7 1020.24    6.80
  -2   0   8   91.70    2.75
   2   0   8   90.39    2.57
  -2   0   9   10.56    2.01
   2   0   9    9.65    2.56
  -2   0  10   12.97    2.06
   2   0  10   12.82    1.92
  -2   0  11  838.07    6.48
   2   0  11  807.68    5.67
  -2   0  12    6.51    3.22
   2   0  12    5.91    2.20
  -2   0  13   76.87    3.36
   2   0  13   70.34    2.51
  -2   0  14    1.19    3.56
   2   0  14    1.91    2.45
   2   0  15   52.99    2.73
  -2   0  15   57.38    2.88
  -2   0  16    4.28    3.01
   2   0  16    0.02    2.97
  -2   0  17    2.17    5.06
   2   0  17    1.71    3.53
  -2   0  18    3.61    3.66
   2   0  18    2.20    3.62
  -2   1   0    0.33    2.25
   2   1   0    0.41    2.58
   2   1   1 1184.77   12.29
   2  -1   1 1223.47   13.40
   2  -1   2   10.66    1.99
   2   1   2   11.21    1.81
   2  -1   3  745.86    7.74
  -2   1   3  855.67   10.71
   2   1   3  811.73    8.59
   2   1   4   92.02    3.06
  -2  -1   4   87.99    3.91
   2  -1   4   89.74    3.54
  -2   1   4   92.56    3.57
   2   1   5   35.45    2.73
  -2   1   5   34.29    3.28
  -2  -1   5   37.19    2.54
   2  -1   5   38.04    2.26
   2   1   6   56.95    2.94
  -2   1   6   61.29    2.76
   2  -1   6   60.34    2.45
  -2  -1   6   61.18    2.67
   2   1   7  428.43    5.07
  -2  -1   7  428.95    4.82
  -2   1   7  424.78    5.01
   2  -1   7  418.74    4.57
  -2  -1   8   10.92    2.86
   2  -1   8   10.97    1.93
  -2   1   8   11.07    2.02
   2   1   8   11.30    1.85
  -2  -1   9  165.38    3.15
   2  -1   9  163.42    3.05
  -2   1   9  169.28    3.84
   2   1   9  168.99    3.13
  -2  -1  10   44.69    3.65
   2  -1  10   44.34    3.48
  -2   1  10   42.51    2.75
   2   1  10   44.99    2.53
  -2  -1  11   71.37    2.82
   2  -1  11   71.90    3.54
  -2   1  11   73.37    2.88
   2   1  11   71.16    2.67
  -2  -1  12    2.84    3.07
   2  -1  12    1.43    2.10
  -2   1  12    2.82    2.21
   2   1  12    4.47    2.91
   2  -1  13   10.79    2.55
  -2   1  13   11.53    2.62
   2   1  13   11.53    2.50
  -2  -1  13   11.22    2.61
  -2   1  14    2.00    2.51
   2   1  14    1.58    2.43
  -2  -1  14    0.99    2.58
   2  -1  14    1.26    3.51
   2   1  15  259.20    3.85
  -2  -1  15  259.56    3.86
   2  -1  15  262.82    3.75
  -2   1  15  264.01    3.90
  -2  -1  16    0.76    3.06
   2  -1  16    1.12    3.02
  -2   1  16   -1.54    4.33
   2   1  16    1.04    2.99
  -2  -1  17    2.93    5.09
  -2   1  17    2.88    3.65
   2  -1  17    3.15    3.59
   2   1  17    2.31    3.53
   2   1  18    4.09    4.18
   2   2   0   16.67    2.61
   2   2   0   17.63    3.14
   2   2   1  198.69    5.28
   2  -2   1  198.70    6.67
   2  -2   2    1.03    1.96
   2   2   2    1.19    2.10
   2   2   3  452.03    7.12
   2  -2   3  435.67    6.30
   2  -2   4   71.29    2.87
   2   2   4   72.10    3.36
   2  -2   5  109.25    3.69
   2   2   5  110.90    3.24
  -2   2   5  106.06    3.87
  -2   2   6    7.82    2.09
   2  -2   6    7.46    1.97
  -2  -2   6    8.00    2.07
   2   2   6    8.30    1.85
   2  -2   7   63.68    3.15
  -2   2   7   62.30    3.50
  -2  -2   7   60.87    2.59
   2   2   7   63.81    2.59
   2  -2   8   20.73    2.54
  -2  -2   8   21.11    2.62
  -2   2   8   20.50    3.61
   2   2   8   20.14    2.43
   2   2   9   77.32    2.92
  -2  -2   9   76.92    2.96
  -2   2   9   78.42    3.96
   2  -2   9   74.82    2.85
   2   2  10    1.06    2.09
  -2  -2  10    0.62    3.17
  -2   2  10    3.13    3.13
   2  -2  10    1.08    2.14
   2   2  11  122.17    3.70
  -2   2  11  116.47    3.20
   2  -2  11  117.71    2.90
  -2  -2  11  117.62    3.69
   2   2  12    7.34    2.53
   2  -2  12    6.73    2.56
  -2   2  12    6.58    3.68
  -2  -2  12    8.59    3.67
   2   2  13   82.27    3.07
  -2   2  13   82.22    4.10
   2  -2  13   78.97    2.96
  -2  -2  13   79.59    3.05
   2   2  14    6.96    3.02
  -2   2  14    7.51    4.41
  -2  -2  14    4.96    4.36
   2  -2  14    6.64    4.31
  -2   2  15    9.99    4.48
  -2  -2  15    8.31    3.15
   2  -2  15   12.02    3.09
   2   2  15    9.87    3.13
   2  -2  16    6.36    3.65
   2   2  16    8.39    3.67
  -2  -2  16    5.34    3.73
  -2   2  16    7.84    5.27
   2   3   0    1.08    2.52
   2   3   0    0.92    3.71
   2   3   1  111.32    8.45
   2   3   4   18.19    4.36
   2   3   5  164.67    5.66
   2  -3   5  167.30    4.69
   2   3   6   20.78    3.30
   2  -3   6   21.16    3.28
   2  -3   7   96.64    3.13
   2   3   7   94.02    4.11
   2   3   8    9.59    3.62
   2  -3   8   10.83    2.63
   2   3   9  112.88    4.50
   2  -3   9  118.95    4.27
   2  -3  10    0.35    2.58
   2   3  10    2.38    3.54
   2  -3  11    3.13    4.32
   2   3  11    3.74    3.04
   2  -3  12    4.95    3.09
   2   3  12    4.69    4.33
   2  -3  13   63.24    3.95
   2   3  13   50.16    3.92
   2  -3  14    5.22    3.69
   2   3  14    6.69    3.70
   3   0   0    0.26    1.44
   3   0   1    0.01    1.36
   3   0   2    0.19    1.58
   3   0   3   -0.47    2.59
   3   0   4    0.05    1.53
  -3   0   4    0.03    1.99
  -3   0   5    0.73    2.15
   3   0   5   -0.33    2.46
   3   0   6   -0.03    1.69
  -3   0   6   -0.02    2.87
   3   0   7    0.99    2.38
  -3   0   7    0.14    2.00
  -3   0   8   -1.23    2.74
   3   0   8    0.08    1.68
  -3   0   9   -0.54    1.95
   3   0   9   -0.41    1.73
  -3   0  10    0.02    1.93
   3   0  10    0.19    1.77
   3   0  11    0.80    3.14
  -3   0  11   -1.36    2.42
   3   0  12    0.97    2.12
  -3   0  12    0.61    2.23
   3   0  13   -1.26    2.03
  -3   0  13    1.59    2.10
   3   0  14   -0.16    3.46
  -3   0  14    0.37    2.50
   3   0  15   -0.65    3.48
  -3   0  15    0.05    2.52
   3   0  16   -1.32    2.96
  -3   0  16   -2.48    3.05
   3   0  17    0.43    3.47
  -3   0  17   -0.24    3.55
  -3   0  18    1.27    3.63
   3   0  18   -0.60    4.10
  -3   1   0   41.54    3.27
   3   1   0   40.14    2.67
   3   1   1  854.54    9.04
   3  -1   1  879.97   10.33
   3   1   2  964.21    9.13
   3  -1   2  959.03    9.39
   3  -1   3  178.01    4.31
   3   1   3  181.45    4.30
   3  -1   4   71.71    2.64
   3   1   4   75.98    3.16
   3  -1   5   30.15    2.15
   3   1   5   30.79    2.04
  -3   1   5   31.36    2.51
  -3  -1   5   31.45    2.41
   3   1   6    1.98    1.60
  -3   1   6    1.53    1.98
  -3  -1   6    2.18    2.03
   3  -1   6    2.53    1.70
  -3  -1   7   40.76    3.06
   3   1   7   40.08    2.08
  -3   1   7   40.15    2.40
   3  -1   7   41.13    2.13
   3   1   8   56.93    2.28
  -3  -1   8   56.29    2.44
   3  -1   8   55.57    2.86
  -3   1   8   57.32    2.50
  -3  -1   9   10.36    2.06
   3  -1   9    9.25    1.89
  -3   1   9    9.07    2.07
   3   1   9    9.04    2.48
  -3  -1  10   33.75    3.64
   3  -1  10   30.36    2.50
   3   1  10   30.84    3.25
  -3   1  10   33.61    2.67
  -3  -1  11   14.51    2.45
   3  -1  11   13.84    2.34
   3   1  11   12.70    3.15
  -3   1  11   14.24    2.47
   3  -1  12   50.74    2.42
  -3  -1  12   47.98    2.53
   3   1  12   48.44    2.38
  -3   1  12   50.88    2.54
   3  -1  13   16.61    2.55
  -3  -1  13   15.59    3.72
   3   1  13   17.96    3.45
  -3   1  13   18.89    3.69
   3  -1  14   25.61    2.64
  -3  -1  14   29.52    2.70
   3   1  14   30.78    2.60
  -3   1  14   28.84    3.72
   3  -1  15    9.30    3.03
   3   1  15   11.12    2.94
  -3   1  15   10.20    4.33
  -3  -1  15    9.62    3.06
  -3   1  16   11.35    4.34
   3   1  16   14.17    4.18
  -3  -1  16    8.86    3.11
   3  -1  16   10.71    4.27
  -3  -1  17    7.89    3.62
  -3   1  17    7.78    3.64
   3  -1  17   10.23    5.06
   3   1  17    9.98    5.00
   3   2   0  288.07    5.51
   3  -2   1   50.16    3.89
   3   2   1   47.91    2.89
   3   2   2  158.56    4.26
   3  -2   2  165.81    4.89
   3  -2   3   25.78    2.97
   3   2   3   25.28    2.03
   3  -2   4  177.43    4.30
   3   2   4  186.13    4.26
   3   2   5  190.70    3.87
   3  -2   5  191.67    3.72
   3   2   6  132.04    3.62
   3  -2   6  137.91    3.23
   3   2   7  190.21    3.95
   3  -2   7  185.01    3.42
   3  -2   8   10.23    2.39
  -3   2   8    9.78    2.54
   3   2   8    9.49    3.09
   3  -2   9   54.79    2.70
  -3   2   9   56.94    3.80
   3   2   9   57.88    2.67
  -3  -2   9   55.32    2.81
   3  -2  10  161.18    3.17
  -3   2  10  162.24    3.61
   3   2  10  169.75    3.38
  -3  -2  10  162.47    3.28
   3  -2  11   46.83    3.18
   3   2  11   42.45    3.16
  -3   2  11   44.64    2.56
  -3  -2  11   41.13    2.49
   3   2  12   41.05    2.75
  -3   2  12   40.66    2.91
  -3  -2  12   39.82    2.83
   3  -2  12   38.41    2.73
   3   2  13   55.42    3.73
  -3   2  13   59.04    3.95
   3  -2  13   56.98    3.74
  -3  -2  13   53.40    2.90
  -3   2  14   24.42    3.29
   3   2  14   24.68    3.15
   3  -2  14   26.89    3.10
  -3  -2  14   25.34    3.18
  -3  -2  15    4.77    3.16
   3   2  15    6.24    3.03
   3  -2  15    7.67    4.29
  -3   2  15    5.38    3.17
  -3  -2  16    9.64    3.74
   3  -2  16   13.59    3.65
  -3   2  16   10.63    3.80
   3   2  16    8.21    3.60
   3   3   0   37.14    3.80
   3   3   0   38.07    3.14
   3   3   1   34.56    4.62
   3   3   1   31.76    3.24
   3   3   2  100.56    5.64
   3   3   2  101.75    4.67
   3   3   3   35.57    4.08
   3   3   4   14.13    3.10
   3  -3   4   14.10    3.45
   3  -3   5    1.43    2.22
   3   3   5    0.96    2.87
   3   3   6   17.23    3.08
   3  -3   6   17.15    3.21
   3  -3   7   19.75    3.14
   3   3   7   19.92    3.09
   3  -3   8   20.65    2.75
   3   3   8   21.19    3.66
   3  -3   9    1.29    2.55
   3   3   9    2.16    3.50
   3  -3  10   11.10    2.62
   3   3  10   10.97    2.60
   3  -3  11   20.56    3.16
   3   3  11   19.81    3.14
   3   3  12   19.26    3.16
   3  -3  12   25.92    3.20
   3  -3  13   33.22    5.20
   3   3  13   20.57    3.73
   3   3  14   27.94    5.32
   3  -3  14   29.41    5.29
   4   0   0   87.48    3.20
   4   0   1  511.39    6.43
   4   0   2  458.52    6.13
   4   0   3   52.59    2.88
   4   0   4 1365.71    8.89
   4   0   5   66.16    2.40
   4   0   6  689.23    5.65
  -4   0   6  651.89    6.05
   4   0   7   85.65    2.94
  -4   0   7   87.52    2.80
   4   0   8 1354.42    7.51
  -4   0   8 1438.48    8.12
   4   0   9    4.36    1.74
  -4   0   9    6.06    2.02
  -4   0  10   29.84    2.21
   4   0  10   30.86    1.99
  -4   0  11    2.42    2.42
   4   0  11    1.98    2.22
  -4   0  12   91.97    2.84
   4   0  12   92.43    2.67
  -4   0  13   25.76    3.08
   4   0  13   21.93    2.09
   4   0  14   76.77    2.81
  -4   0  14   73.29    2.96
   4   0  15   16.82    2.54
  -4   0  15   16.12    2.62
  -4   0  16  120.01    3.56
   4   0  16  113.62    3.37
   4   0  17    4.19    4.91
  -4   0  17    0.15    3.58
  -4   0  18   70.01    4.44
   4   0  18   72.21    5.99
  -4   1   0 1098.44   11.11
   4   1   0 1073.36    9.55
   4   1   1    9.66    1.63
   4  -1   1   10.36    2.14
   4   1   2  762.46    7.47
   4  -1   2  826.07    8.17
   4  -1   3    6.31    1.79
   4   1   3    5.48    1.66
   4  -1   4 1473.42    9.04
   4   1   4 1430.83    9.13
   4  -1   5   -0.27    1.65
   4   1   5    0.62    1.57
   4  -1   6   24.84    1.97
   4   1   6   23.25    2.43
   4  -1   7    5.41    1.70
  -4  -1   7    5.02    2.79
   4   1   7    4.95    1.63
  -4   1   7    5.52    1.99
   4   1   8  136.83    2.78
  -4  -1   8  139.92    3.08
  -4   1   8  137.87    3.22
   4  -1   8  133.26    2.81
   4   1   9    0.76    1.66
  -4  -1   9    1.04    2.00
   4  -1   9   -1.04    1.76
  -4   1   9    1.08    1.97
  -4  -1  10  557.09    5.67
   4  -1  10  549.88    5.32
  -4   1  10  574.31    5.42
   4   1  10  547.08    5.38
  -4  -1  11    3.37    3.32
   4  -1  11    2.32    2.16
   4   1  11    3.88    2.06
  -4   1  11    4.38    2.32
  -4  -1  12   95.46    3.56
   4  -1  12   96.40    2.65
   4   1  12   96.93    2.66
  -4   1  12   93.64    2.84
  -4  -1  13   15.73    2.68
   4  -1  13   17.55    2.51
   4   1  13   18.32    3.45
  -4   1  13   18.06    3.70
  -4  -1  14   16.93    2.66
   4  -1  14   18.05    2.55
   4   1  14   18.26    2.50
  -4   1  14   17.22    2.67
  -4   1  15    4.20    3.08
   4  -1  15    4.17    2.98
   4   1  15    4.73    4.14
  -4  -1  15    5.07    3.06
   4  -1  16   61.13    3.25
   4   1  16   64.19    3.25
  -4  -1  16   66.24    4.51
  -4   1  16   53.14    3.32
  -4  -1  17   -1.43    5.12
   4   1  17    2.65    3.47
  -4   1  17    1.34    3.62
   4  -1  17    0.17    3.58
   4   2   0   69.38    2.73
  -4   2   0   70.14    4.73
   4   2   1   10.46    2.20
   4  -2   1   11.32    2.63
   4   2   2   86.17    3.21
   4  -2   2   83.30    3.67
   4  -2   3    8.20    2.54
   4   2   3    7.57    1.62
   4   2   4  229.21    4.06
   4  -2   4  220.72    4.03
   4   2   5   46.33    2.26
   4  -2   5   46.22    2.41
   4   2   6  206.05    3.99
   4  -2   6  200.68    4.02
   4   2   7   15.62    3.01
   4  -2   7   17.22    2.40
   4   2   8  283.25    4.07
   4  -2   8  285.30    4.09
   4  -2   9    1.69    2.17
   4   2   9    0.55    2.05
   4  -2  10   70.83    2.59
   4   2  10   70.43    3.27
   4  -2  11    6.73    3.53
   4   2  11    8.47    3.37
   4  -2  12    8.14    2.53
   4   2  12    6.49    3.45
   4  -2  13    5.21    2.49
   4   2  13    5.28    2.42
   4   2  14   33.32    3.10
   4  -2  14   26.58    3.13
   4   2  15    6.72    3.02
   4  -2  15    8.31    3.53
   4   2  16   33.33    5.17
   4  -2  16   30.81    5.17
   4   3   0   27.37    2.75
   4   3   0   27.64    2.33
   4   3   1    2.75    2.55
   4   3   1    2.78    3.28
   4   3   2  395.56    6.64
   4  -3   3   10.11    3.52
   4   3   3   10.16    2.81
   4  -3   4    5.94    3.28
   4   3   4    7.15    2.76
   4   3   5   12.19    2.86
   4  -3   5   12.35    2.34
   4   3   6   40.15    3.21
   4  -3   6   39.23    2.64
   4  -3   7    6.31    2.19
   4   3   7    6.04    2.79
   4  -3   8   25.01    2.72
   4   3   8   24.32    2.64
   4  -3   9    1.49    2.55
   4   3   9    1.59    3.39
   4  -3  10   99.97    3.26
   4   3  10   99.94    3.36
   4  -3  11    0.30    4.27
   4   3  11   -0.85    4.17
   4   3  12   80.72    3.59
   4  -3  12   81.69    3.52
   4   3  13    5.22    5.08
   4  -3  13    3.81    3.65
   4  -3  14   58.44    4.00
   4   3  14   63.52    4.06
   4   4   8    4.49    5.82
   4   4   9    0.44    5.83
   4   4  10   58.18    6.74
   5   0   0   -0.18    1.81
   5   0   1   -0.24    1.65
   5   0   2   -0.38    1.51
   5   0   3    0.19    1.36
   5   0   4    0.80    1.63
   5   0   5   -0.36    1.58
   5   0   6    0.89    1.58
   5   0   7   -0.01    1.59
   5   0   8   -0.47    2.25
  -5   0   8    1.37    1.93
   5   0   9    0.54    1.66
  -5   0   9    0.18    1.95
   5   0  10    0.54    2.07
  -5   0  10   -2.09    2.45
  -5   0  11   -0.91    2.41
   5   0  11    1.07    2.06
  -5   0  12   -0.66    2.18
   5   0  12   -1.17    2.00
  -5   0  13   -1.11    2.54
   5   0  13   -2.83    3.12
  -5   0  14    0.22    2.50
   5   0  14   -0.89    2.41
   5   0  15   -0.21    3.42
  -5   0  15    0.16    2.51
   5   0  16   -0.09    2.93
  -5   0  16    0.84    4.27
   5   0  17    0.57    3.45
   5   0  18   -1.29    5.73
   5   1   0  101.89    3.14
  -5   1   0   99.91    3.33
   5  -1   1   86.72    3.38
   5   1   1   88.16    2.83
   5   1   2    9.88    1.71
   5  -1   2    9.83    2.35
   5   1   3   40.52    2.09
   5  -1   3   44.18    2.20
   5  -1   4   53.98    2.31
   5   1   4   53.10    2.21
   5   1   5   17.32    1.74
   5  -1   5   14.70    2.42
   5  -1   6   32.13    1.97
   5   1   6   33.35    2.46
   5  -1   7   12.61    1.77
   5   1   7   11.32    1.68
   5  -1   8   27.80    1.96
   5   1   8   27.15    1.90
   5   1   9   79.66    2.33
   5  -1   9   79.53    2.30
   5   1  10  108.74    2.79
   5  -1  10  105.27    2.85
  -5   1  10  110.01    4.05
  -5  -1  11   64.67    2.71
  -5   1  11   67.28    2.77
   5  -1  11   69.13    2.56
   5   1  11   68.29    3.22
  -5  -1  12    8.24    2.16
   5  -1  12    8.20    2.02
  -5   1  12    7.97    2.18
   5   1  12    9.84    1.97
   5  -1  13   49.90    3.62
  -5   1  13   53.12    2.88
   5   1  13   51.98    2.63
  -5  -1  13   51.75    2.86
  -5   1  14    8.73    3.65
  -5  -1  14   10.24    2.60
   5  -1  14   11.53    2.48
   5   1  14   10.34    3.39
   5  -1  15   20.34    3.03
   5   1  15   22.17    2.98
  -5   1  15   20.07    3.12
   5  -1  16    9.17    3.03
   5   1  16    9.29    4.16
   5  -1  17    6.24    3.56
   5   1  17    6.45    3.55
   5   2   0  138.02    3.67
  -5   2   0  140.60    4.88
   5   2   1  203.19    3.88
   5  -2   1  223.26    5.18
   5   2   2  233.49    4.10
   5  -2   2  240.84    4.93
   5   2   3   12.22    1.65
   5  -2   3   11.37    2.49
   5  -2   4  102.68    3.41
   5   2   4  101.92    3.16
   5   2   5  256.60    4.24
   5  -2   5  244.69    3.90
   5   2   6   62.28    2.31
   5  -2   6   61.83    2.98
   5   2   7  291.82    4.13
   5  -2   7  291.21    4.12
   5   2   8    3.81    2.85
   5  -2   8    4.12    2.23
   5   2   9    0.84    1.95
   5  -2   9    1.31    2.13
   5   2  10    5.20    2.70
   5  -2  10    6.60    2.88
   5  -2  11    0.21    3.44
   5   2  11    1.27    2.33
   5  -2  12   44.86    2.70
   5   2  12   48.34    2.69
   5  -2  13   60.32    2.79
   5   2  13   59.87    2.84
   5  -2  14   52.17    3.21
   5   2  14   59.62    3.19
   5   2  15   19.52    4.99
   5  -2  15   16.61    5.06
   5   2  16   16.22    3.65
   5  -2  16   13.34    5.12
   5   3   0   51.35    3.18
   5   3   0   49.92    3.77
   5   3   1   49.91    3.16
   5   3   2   71.67    2.91
   5  -3   2   76.65    5.32
   5  -3   3   43.77    3.83
   5   3   3   43.51    3.10
   5   3   4    3.54    2.54
   5  -3   4    3.20    3.08
   5   3   5   33.03    2.32
   5  -3   5   32.02    3.32
   5   3   6    0.03    1.81
   5  -3   6    1.18    2.05
   5   3   7   23.53    2.50
   5  -3   7   22.86    2.68
   5  -3   8   17.74    2.65
   5   3   8   18.89    3.40
   5  -3   9   69.95    3.03
   5   3   9   66.28    2.99
   5   3  10   15.46    3.45
   5  -3  10   16.77    3.62
   5   3  11   26.71    4.25
   5  -3  11   26.46    4.36
   5   3  12    7.38    4.23
   5  -3  12    6.89    4.31
   5   3  13    5.30    3.55
   5  -3  13    4.60    5.12
   5   3  14   16.54    5.86
   5  -3  14   18.66    4.22
   5   4   0    0.22    3.88
   5   4   0    0.68    2.87
   5   4   1    3.01    4.24
   5   4   1    3.53    4.53
   5   4   6   11.37    5.16
   5   4   7    7.88    5.06
   5   4   8    6.72    4.81
   5  -4   9   -0.45    3.62
   5   4   9   -0.89    5.89
   5  -4  10    7.84    5.91
   5   4  10    6.91    5.56
   6   0   0    6.99    2.22
   6   0   1  570.07    5.97
  -6   0   1  600.68    6.65
   6   0   2    2.37    1.35
   6   0   3 1869.61    9.77
   6   0   4   25.24    1.88
   6   0   5 1151.68    7.10
   6   0   6    8.93    1.64
   6   0   7  585.26    4.75
   6   0   8   69.60    2.22
   6   0   9   13.62    1.73
   6   0  10   21.16    3.01
   6   0  11   87.58    2.58
   6   0  12   15.34    2.05
   6   0  13  154.07    3.18
   6   0  14   14.83    2.46
   6   0  15  197.29    3.69
   6   0  16    3.90    2.92
   6   0  17    6.97    3.49
   6   1   0   10.62    1.89
  -6   1   0   10.95    1.83
   6  -1   1  771.86    7.08
   6   1   1  791.47    6.89
  -6   1   1  793.66    7.96
   6   1   2   73.59    2.87
   6  -1   2   70.43    2.49
   6   1   3  380.51    4.54
   6  -1   3  371.54    4.63
   6  -1   4  123.44    2.88
   6   1   4  122.10    2.77
   6  -1   5   19.41    1.78
   6   1   5   17.46    1.70
   6  -1   6   70.34    2.76
   6   1   6   70.99    2.69
   6  -1   7  246.68    3.44
   6   1   7  273.65    3.86
   6  -1   8   18.09    2.47
   6   1   8   18.42    2.36
   6  -1   9   94.62    2.75
   6   1   9   92.49    2.65
   6   1  10   18.68    2.13
   6  -1  10   19.03    2.22
   6   1  11  501.09    4.93
   6  -1  11  494.57    4.42
   6  -1  12    4.81    2.81
   6   1  12    4.51    1.91
   6  -1  13  134.36    3.14
   6   1  13  133.59    3.11
   6  -1  14   -0.31    2.39
   6   1  14   -0.37    2.35
   6  -1  15   81.30    4.39
   6   1  15   79.15    4.29
   6  -1  16   10.10    3.52
   6   1  16    9.41    2.96
   6  -1  17    6.74    3.53
   6   1  17    4.82    3.50
   6   2   0    1.38    1.56
  -6   2   0    2.25    2.33
   6   2   1   72.94    2.47
   6  -2   1   75.08    3.25
   6   2   2   18.77    2.24
   6  -2   2   17.79    2.50
   6   2   3  165.42    3.55
   6  -2   3  167.75    3.91
   6  -2   4    6.61    2.38
   6   2   4    6.91    1.58
   6  -2   5  197.63    3.54
   6   2   5  193.32    3.43
   6  -2   6    3.00    2.13
   6   2   6    2.47    2.44
   6   2   7  100.70    3.42
   6  -2   7   98.51    2.91
   6   2   8    3.58    2.74
   6  -2   8    1.47    2.11
   6   2   9  112.79    2.80
   6  -2   9  114.86    3.55
   6   2  10    6.59    1.91
   6  -2  10    5.20    2.82
   6   2  11   16.68    3.28
   6  -2  11   15.06    2.48
   6  -2  12   -2.78    3.45
   6   2  12    1.09    2.30
   6  -2  13   24.55    4.22
   6   2  13   23.72    2.95
   6  -2  14    0.68    4.18
   6   2  14    2.08    2.81
   6  -2  15   82.43    5.21
   6   2  15   78.72    3.82
   6   2  16    5.10    5.32
   6  -2  16   -0.62    5.79
   6   3   0    6.48    2.64
   6  -3   1  154.57    7.88
   6   3   1  155.12    3.97
   6   3   2   16.60    2.65
   6  -3   2   15.82    3.45
   6  -3   3  113.43    4.39
   6   3   3  111.19    3.63
   6  -3   4    9.18    3.06
   6   3   4    8.59    1.87
   6  -3   5  102.08    3.24
   6   3   5  100.78    2.99
   6  -3   6    5.39    2.13
   6   3   6    5.75    2.56
   6  -3   7    5.08    3.52
   6   3   7    3.80    3.13
   6  -3   8    3.09    3.51
   6   3   8    1.08    3.20
   6   3   9  200.56    4.59
   6  -3   9  208.62    4.65
   6   3  10    2.40    3.95
   6  -3  10    1.38    4.22
   6   3  11   16.04    4.12
   6  -3  11   14.11    4.29
   6   3  12    1.62    2.91
   6  -3  12    2.16    3.01
   6   3  13   52.84    3.82
   6  -3  13   52.46    3.84
   6   4   0    4.30    3.59
   6   4   0    5.04    4.03
   6   4   1   59.53    5.25
   6   4   1   60.70    4.79
   6   4   2    2.88    3.61
   6   4   2    3.10    4.00
   6   4   3   23.82    5.20
   6   4   3   23.20    4.78
   6   4   4    3.98    3.81
   6   4   4    4.55    4.07
   6   4   5  151.70    5.86
   6   4   6    0.65    3.92
   6  -4   7   74.21    4.25
   6   4   7   71.72    5.13
   6  -4   8   -0.49    5.12
   6   4   8    0.85    4.70
   6   4   9   37.63    3.83
   6  -4   9   40.94    3.99
   7   0   0   -0.29    2.39
   7   0   1   -0.73    2.38
  -7   0   1   -0.47    1.80
   7   0   2   -0.01    1.54
   7   0   3    0.29    1.49
   7   0   4    0.52    1.45
   7   0   5    0.04    2.11
   7   0   6   -0.88    2.12
   7   0   7    0.84    1.49
   7   0   8    0.52    2.19
   7   0   9    0.02    1.57
   7   0  10   -0.07    2.00
   7   0  11   -0.31    1.95
   7   0  12    0.14    2.70
   7   0  13    1.70    3.27
   7   0  14   -1.25    3.32
   7   0  15   -1.74    2.85
   7   0  16   -1.26    2.93
   7   0  17   -0.99    3.47
   7   1   0   80.19    2.58
  -7   1   0   76.73    2.66
   7  -1   1   38.26    2.53
   7   1   1   37.15    2.66
  -7   1   1   37.12    2.97
   7  -1   2   59.41    2.72
   7   1   2   61.47    2.24
   7   1   3   41.08    2.48
   7  -1   3   39.73    2.08
   7   1   4  125.68    2.73
   7  -1   4  130.89    2.85
   7  -1   5   58.41    2.14
   7   1   5   60.26    2.57
   7  -1   6  124.33    2.65
   7   1   6  129.73    2.64
   7  -1   7   13.10    1.70
   7   1   7   12.63    1.64
   7  -1   8   79.44    2.28
   7   1   8   80.16    2.27
   7  -1   9   59.27    2.48
   7   1   9   60.24    2.39
   7  -1  10   92.72    2.66
   7   1  10   89.67    2.58
   7   1  11   26.76    2.84
   7  -1  11   26.60    2.15
   7   1  12    3.92    2.25
   7  -1  12    5.99    2.35
   7  -1  13    7.24    3.37
   7   1  13    6.45    3.25
   7  -1  14    6.88    2.38
   7   1  14    5.90    3.30
   7  -1  15   58.74    4.26
   7   1  15   61.50    4.17
   7  -1  16    2.53    3.48
   7   1  16    2.18    3.40
   7  -1  17    4.18    3.57
   7   1  17    4.25    4.00
   7   2   0   44.36    2.17
  -7   2   0   47.86    3.01
   7   2   1    6.63    2.13
   7  -2   1    6.58    2.17
   7   2   2  112.58    2.74
   7  -2   2  115.33    3.06
   7   2   3  160.15    3.13
   7  -2   3  164.77    3.42
   7  -2   4   71.91    2.95
   7   2   4   68.71    2.27
   7  -2   5   50.01    2.78
   7   2   5   52.25    2.57
   7  -2   6  206.32    3.58
   7   2   6  211.84    3.44
   7  -2   7   84.18    2.74
   7   2   7   87.37    2.66
   7   2   8   46.75    2.31
   7  -2   8   47.81    3.13
   7   2   9   28.84    2.77
   7  -2   9   27.11    2.17
   7   2  10    6.98    1.89
   7  -2  10    6.43    2.40
   7   2  11   19.47    3.28
   7  -2  11   19.37    2.47
   7   2  12   52.64    2.61
   7  -2  12   52.50    2.75
   7  -2  13    6.47    2.90
   7   2  13    5.38    3.95
   7  -2  14   40.90    4.29
   7   2  14   37.64    4.16
   7  -2  15    5.23    4.95
   7   2  15    1.43    4.79
   7   2  16   13.96    4.03
   7   3   0   13.65    1.97
   7   3   1   16.10    1.99
   7  -3   1   17.22    3.98
   7   3   2   30.95    2.19
   7  -3   2   30.33    3.44
   7  -3   3   23.16    3.18
   7   3   3   22.98    2.65
   7  -3   4   13.70    2.22
   7   3   4   13.97    2.56
   7  -3   5   23.20    2.38
   7   3   5   24.18    2.70
   7  -3   6   37.32    2.84
   7   3   6   37.45    2.53
   7  -3   7    9.35    2.52
   7   3   7    9.91    3.12
   7   3   8   25.57    2.46
   7  -3   8   26.26    2.66
   7   3   9   43.55    3.49
   7  -3   9   40.67    2.79
   7   3  10   35.42    4.08
   7  -3  10   36.02    4.34
   7  -3  11    6.21    3.03
   7   3  11    6.12    2.88
   7   3  12    3.68    4.72
   7  -3  12    3.73    4.98
   7   3  13    5.58    4.88
   7  -3  13    6.14    3.58
   7   4   0    4.67    3.55
   7   4   0    4.04    4.01
   7   4   1    3.09    4.00
   7   4   1    2.45    3.50
   7   4   2    3.30    3.53
   7   4   2    3.09    4.06
   7   4   3    4.20    4.11
   7   4   3    4.76    3.58
   7   4   4    0.58    3.60
   7   4   5    3.43    3.78
   7  -4   6   13.64    4.47
   7   4   6   13.19    3.95
   7  -4   7    2.59    3.61
   7   4   7    2.08    4.58
   7  -4   8    2.16    5.06
   7   4   8    0.88    4.61
   7  -4   9    0.06    3.68
   7   4   9   -0.31    3.36
   8   0   0 1445.19    8.51
   8   0   1    1.13    1.56
  -8   0   1    1.42    1.70
   8   0   2  596.57    5.46
   8   0   3   25.67    1.82
   8   0   4  275.94    3.55
   8   0   5    2.70    2.08
   8   0   6    9.32    1.55
   8   0   7    6.99    1.55
   8   0   8  287.35    3.42
   8   0   9   -0.71    1.96
   8   0  10    3.79    2.00
   8   0  11    2.26    2.68
   8   0  12  681.21    4.83
   8   0  13   31.63    2.49
   8   0  14  127.75    2.98
   8   0  15    6.96    2.88
   8   0  16   33.11    3.48
   8   0  17    8.52    4.87
   8   1   0 1360.62    8.32
  -8   1   0 1288.59    8.44
   8  -1   1   43.89    2.59
   8   1   1   46.09    2.61
  -8   1   1   44.67    2.29
   8  -1   2   26.42    2.36
   8   1   2   27.33    2.32
   8   1   3   38.42    1.92
   8  -1   3   40.60    2.44
   8   1   4  451.73    4.44
   8  -1   4  466.36    4.79
   8  -1   5   30.90    1.84
   8   1   5   30.47    1.78
   8  -1   6   55.35    2.57
   8   1   6   54.85    2.52
   8  -1   7    7.61    1.65
   8   1   7    7.33    1.58
   8  -1   8  264.83    3.46
   8   1   8  258.75    3.41
   8  -1   9   14.48    2.09
   8   1   9   15.29    2.06
   8  -1  10   35.50    2.20
   8   1  10   37.03    2.16
   8  -1  11    3.59    2.70
   8   1  11    3.94    1.86
   8   1  12   71.06    3.45
   8  -1  12   65.25    3.57
   8   1  13   19.21    2.37
   8  -1  13   18.33    2.44
   8  -1  14   82.94    3.19
   8   1  14   79.69    3.15
   8  -1  15    3.29    4.05
   8   1  15    3.65    2.80
   8  -1  16   42.94    3.62
   8   1  16   42.33    3.57
   8   1  17    1.18    3.92
   8   2   0  205.16    3.48
  -8   2   0  205.81    4.07
   8   2   1    0.91    2.11
   8  -2   1    0.95    1.47
   8   2   2   87.24    2.42
   8  -2   2   87.95    2.66
   8   2   3    0.81    1.44
   8  -2   3    0.93    1.54
   8   2   4  224.03    3.68
   8  -2   4  231.28    3.63
   8  -2   5    1.67    2.79
   8   2   5    1.80    2.56
   8  -2   6  124.58    2.98
   8   2   6  129.28    2.88
   8  -2   7    5.30    2.88
   8   2   7    7.49    1.91
   8  -2   8   52.66    3.05
   8   2   8   50.77    2.27
   8   2   9    4.15    2.55
   8  -2   9    6.78    2.69
   8   2  10   72.90    2.66
   8  -2  10   73.63    2.75
   8   2  11   -0.31    2.21
   8  -2  11    0.64    3.30
   8   2  12   28.05    3.31
   8  -2  12   29.93    2.51
   8  -2  13    1.47    2.84
   8   2  13    2.01    2.72
   8  -2  14   26.33    3.02
   8   2  14   25.01    2.93
   8  -2  15    2.01    4.96
   8   2  15    3.83    3.40
   8   3   0    4.77    2.53
   8   3   1    4.14    2.51
   8  -3   1    4.53    2.81
   8   3   2  163.32    3.33
   8  -3   2  164.68    4.66
   8   3   3   -0.02    1.72
   8  -3   3    0.06    2.75
   8  -3   4    0.56    2.74
   8   3   4    1.29    1.70
   8  -3   5   10.40    2.45
   8   3   5    9.91    2.16
   8   3   6  133.99    3.23
   8  -3   6  139.93    4.32
   8   3   7    0.09    3.03
   8  -3   7    1.09    2.39
   8   3   8   26.16    3.24
   8  -3   8   26.40    2.63
   8   3   9   13.68    2.32
   8  -3   9   13.06    2.52
   8   3  10   73.51    3.21
   8  -3  10   74.00    3.39
   8   3  11    0.36    2.73
   8  -3  11   -0.06    4.17
   8  -3  12   40.69    3.68
   8   3  12   40.36    4.85
   8  -3  13    1.23    5.40
   8   3  13    1.24    3.42
   8   4   0   15.40    2.68
   8   4   0   14.49    4.14
   8   4   1    2.93    3.56
   8   4   1    3.30    4.06
   8   4   2  135.44    5.17
   8   4   2  131.32    4.71
   8   4   3    6.75    3.57
   8   4   4    7.82    3.65
   8   4   5    1.25    2.59
   8  -4   5    2.01    4.28
   8   4   6  122.16    5.28
   8  -4   6  121.50    5.99
   8   4   7    0.71    4.46
   8  -4   7    0.57    5.07
   8  -4   8   25.21    5.28
   8   4   8   23.27    3.44
   8   4   9    0.74    3.72
   8  -4   9   -0.94    4.18
   9   0   0   -0.35    1.58
   9   0   1    0.32    1.52
  -9   0   1    0.20    1.68
   9   0   2   -0.67    2.15
   9   0   3    0.06    2.05
   9   0   4   -0.14    1.44
   9   0   5   -0.20    1.41
   9   0   6   -0.37    1.47
   9   0   7    2.67    2.11
   9   0   8    0.09    1.51
   9   0   9    0.60    1.92
   9   0  10   -0.13    1.90
   9   0  11    0.88    1.81
   9   0  12   -0.90    2.24
   9   0  13   -0.39    2.27
   9   0  14    0.50    2.29
   9   0  15   -1.53    2.80
   9   0  16    0.41    3.34
   9   0  17   -2.15    3.93
   9   1   0    3.43    1.64
  -9   1   0    3.93    1.56
   9  -1   1   80.15    2.77
   9   1   1   78.69    2.38
  -9   1   1   78.54    3.05
   9  -1   2  107.22    2.91
   9   1   2  103.98    2.48
   9   1   3  242.32    3.37
   9  -1   3  229.96    3.40
   9   1   4  130.19    2.61
   9  -1   4  132.17    3.04
   9  -1   5   97.78    2.82
   9   1   5   95.40    2.32
   9  -1   6   53.84    2.05
   9   1   6   53.93    2.02
   9  -1   7   10.62    2.23
   9   1   7    9.89    1.63
   9  -1   8   15.81    2.84
   9   1   8   14.72    2.00
   9  -1   9   59.26    3.08
   9   1   9   59.81    2.98
   9  -1  10   56.94    2.29
   9   1  10   58.19    2.23
   9  -1  11   68.37    2.33
   9   1  11   66.93    2.86
   9  -1  12   31.59    2.45
   9   1  12   34.05    2.39
   9   1  13    1.44    2.24
   9  -1  13    1.69    2.33
   9   1  14    1.05    2.69
   9  -1  14    1.98    2.79
   9  -1  15   40.14    3.07
   9   1  15   42.32    3.04
   9  -1  16    5.58    3.43
   9   1  16    4.45    3.32
   9   2   0   39.55    2.08
  -9   2   0   39.79    2.75
   9   2   1   97.75    2.97
   9  -2   1   94.66    2.67
   9   2   2   25.55    1.81
   9  -2   2   26.52    1.87
   9   2   3   71.11    2.64
   9  -2   3   70.22    2.34
   9   2   4   23.53    2.01
   9  -2   4   22.29    2.88
   9  -2   5   57.48    2.44
   9   2   5   56.06    2.91
   9  -2   6   43.34    2.31
   9   2   6   42.23    2.84
   9  -2   7   26.49    2.16
   9   2   7   29.10    2.04
   9  -2   8   37.46    2.86
   9   2   8   36.33    2.73
   9  -2   9  112.01    3.29
   9   2   9  120.32    2.66
   9   2  10   60.07    3.37
   9  -2  10   59.89    3.53
   9   2  11   85.18    3.49
   9  -2  11   83.08    2.83
   9   2  12    2.88    2.67
   9  -2  12    2.32    3.97
   9   2  13   41.53    4.00
   9  -2  13   40.67    3.08
   9  -2  14   13.17    3.41
   9   2  14   10.19    3.36
   9  -2  15    6.08    5.00
   9   2  15    9.76    3.38
   9   3   0   20.53    2.04
   9  -3   1   21.09    2.89
   9   3   1   21.62    1.99
   9  -3   2   13.88    2.82
   9   3   2   14.37    2.58
   9  -3   3   73.48    3.50
   9   3   3   70.64    2.99
   9   3   4   25.88    2.31
   9  -3   4   30.12    3.50
   9   3   5   18.77    2.25
   9  -3   5   18.14    2.51
   9   3   6   22.33    2.30
   9  -3   6   21.76    2.57
   9   3   7   40.86    3.26
   9  -3   7   43.29    2.77
   9   3   8    4.41    3.05
   9  -3   8    4.60    3.34
   9   3   9    7.69    2.67
   9  -3   9    6.18    4.09
   9   3  10   13.98    2.75
   9  -3  10   12.83    3.01
   9   3  11    8.16    2.79
   9  -3  11    9.16    3.46
   9  -3  12    4.24    3.52
   9   3  12    2.32    3.30
   9   3  13   12.19    3.92
   9   4   0    2.43    3.63
   9   4   0    3.72    4.04
   9   4   1    5.90    2.55
   9   4   1    6.24    4.12
   9   4   2    3.76    2.52
   9   4   2    3.15    2.93
   9   4   3   -0.43    2.53
   9   4   4    0.72    3.56
   9  -4   4    0.86    4.27
   9   4   5    2.53    4.21
   9  -4   5    2.58    5.04
   9  -4   6    3.14    5.08
   9   4   6    3.43    4.31
   9   4   7    8.56    3.20
   9  -4   7   10.57    5.14
   9   4   8    0.48    4.80
   9  -4   8    0.12    4.10
  10   0   0   46.60    2.10
  10   0   1  931.16    6.46
 -10   0   1  945.66    6.34
  10   0   2   10.21    1.59
  10   0   3    1.75    1.43
  10   0   4   24.94    1.71
  10   0   5  125.61    2.86
  10   0   6  211.33    2.98
  10   0   7 1155.39    6.04
  10   0   8  126.54    2.69
  10   0   9    0.98    2.66
  10   0  10   63.98    2.90
  10   0  11  339.17    3.52
  10   0  12   12.14    2.27
  10   0  13   30.70    2.43
  10   0  14   18.58    2.81
  10   0  15   32.59    4.05
  10   0  16   14.03    3.38
  10   1   0    0.95    1.55
 -10   1   0    0.42    1.49
  10  -1   1   27.10    1.80
  10   1   1   26.27    2.35
 -10   1   1   26.23    1.90
  10  -1   2   12.84    1.58
  10   1   2   12.85    1.61
  10  -1   3  752.16    5.54
  10   1   3  773.67    5.45
  10   1   4   23.96    1.69
  10  -1   4   22.60    2.25
  10   1   5  383.75    3.81
  10  -1   5  386.66    3.94
  10  -1   6    1.86    1.54
  10   1   6    2.17    1.47
  10  -1   7  150.80    2.89
  10   1   7  153.57    2.87
  10  -1   8   10.43    1.97
  10   1   8   11.51    1.95
  10  -1   9   34.63    2.13
  10   1   9   31.52    2.06
  10  -1  10   13.65    1.89
  10   1  10   13.31    2.56
  10  -1  11   65.62    2.57
  10   1  11   72.00    3.35
  10  -1  12   -1.41    2.27
  10   1  12    0.10    2.20
  10  -1  13    2.62    2.30
  10   1  13    2.31    2.23
  10   1  14    2.96    2.73
  10  -1  14    3.83    2.77
  10  -1  15  132.40    3.83
  10   1  15  127.89    5.01
  10  -1  16   -1.13    4.82
  10   1  16    0.32    4.70
  10   2   0    0.35    1.58
 -10   2   0   -0.34    2.24
  10   2   1  284.01    3.85
  10  -2   1  273.18    4.55
  10   2   2   13.59    1.98
  10  -2   2   13.20    1.98
  10   2   3   52.51    2.90
  10  -2   3   54.95    2.41
  10   2   4   24.57    2.05
  10  -2   4   26.86    2.11
  10  -2   5   20.52    2.09
  10   2   5   19.93    1.94
  10  -2   6    0.63    1.85
  10   2   6    0.91    2.48
  10  -2   7   78.75    3.05
  10   2   7   79.24    2.37
  10  -2   8   22.59    2.02
  10   2   8   21.57    1.91
  10  -2   9   76.70    2.76
  10   2   9   81.72    2.64
  10  -2  10    1.18    2.28
  10   2  10    0.89    2.16
  10   2  11   75.36    2.63
  10  -2  11   76.87    2.75
  10   2  12    3.56    2.65
  10  -2  12    4.26    3.92
  10   2  13   51.87    4.04
  10  -2  13   52.18    3.10
  10   2  14    1.95    3.27
  10  -2  14    6.06    4.78
  10  -2  15   46.97    4.10
  10   2  15   43.71    4.00
  10   3   0    7.76    1.91
  10   3   1   77.82    2.51
  10  -3   1   82.89    3.56
  10   3   2    1.10    2.97
  10  -3   2    1.39    3.09
  10   3   3   33.47    2.37
  10  -3   3   36.12    3.43
  10  -3   4    6.89    3.22
  10   3   4    6.34    2.14
  10  -3   5  201.21    3.89
  10   3   5  198.22    3.58
  10   3   6    4.18    2.99
  10  -3   6    4.10    3.33
  10   3   7   77.29    2.76
  10  -3   7   79.03    3.77
  10   3   8    2.99    2.56
  10  -3   8    3.61    2.82
  10   3   9   36.04    3.84
  10  -3   9   35.29    3.04
  10   3  10    0.40    3.74
  10  -3  10    1.38    2.86
  10   3  11    7.02    4.47
  10  -3  11    8.09    3.44
  10   3  12    0.64    3.31
  10  -3  12    2.08    4.99
  10   4   0    3.28    3.71
  10   4   0    4.82    2.91
  10   4   1   99.86    4.32
  10   4   1   96.43    4.77
  10   4   2    0.40    3.56
  10  -4   3   76.80    7.33
  10   4   3   74.06    3.26
  10  -4   4    6.67    4.98
  10   4   4    5.83    4.21
  10  -4   5   23.07    5.20
  10   4   5   23.22    4.37
  10   4   6    7.21    3.07
  10  -4   6    9.03    5.02
  10   4   7    7.01    3.13
  10  -4   7    6.57    3.65
  11   0   0    0.19    1.51
  11   0   1   -1.17    1.54
 -11   0   1   -1.39    2.28
  11   0   2    0.14    1.44
  11   0   3    0.62    2.00
  11   0   4    0.60    1.42
  11   0   5    0.03    1.43
  11   0   6    0.71    2.06
  11   0   7   -0.04    2.59
  11   0   8    1.20    1.80
  11   0   9   -1.35    2.54
  11   0  10    0.05    1.76
  11   0  11    1.59    3.04
  11   0  12    1.33    2.16
  11   0  13   -0.52    2.21
  11   0  14    3.49    3.79
  11   0  15   -0.34    3.24
  11   0  16    0.11    3.33
  11   1   0    1.20    2.18
 -11   1   0    1.80    2.13
  11  -1   1   22.60    2.23
  11   1   1   22.95    1.74
 -11   1   1   21.96    1.88
  11  -1   2    7.96    1.50
  11   1   2    7.82    1.56
  11  -1   3   60.55    2.06
  11   1   3   62.12    2.55
  11   1   4  133.73    2.57
  11  -1   4  128.16    2.57
  11   1   5   10.56    1.54
  11  -1   5   10.58    1.56
  11  -1   6   21.26    2.02
  11   1   6   21.85    1.99
  11  -1   7   47.60    2.21
  11   1   7   47.56    2.17
  11  -1   8   67.27    2.34
  11   1   8   67.54    2.29
  11  -1   9    7.28    1.85
  11   1   9    9.24    2.47
  11  -1  10   77.65    2.28
  11   1  10   76.20    2.28
  11  -1  11   28.50    2.34
  11   1  11   27.55    2.30
  11  -1  12    6.34    3.15
  11   1  12    4.52    3.06
  11  -1  13   29.83    3.93
  11   1  13   33.49    2.79
  11   1  14   29.81    3.90
  11  -1  14   29.30    3.97
  11   1  15    9.97    4.57
  11  -1  15    9.41    3.33
  11  -1  16   34.64    3.98
  11   1  16   39.40    3.90
  11   2   0  191.88    3.35
 -11   2   0  195.93    4.19
  11  -2   1   79.24    3.20
  11   2   1   81.02    2.61
  11   2   2  227.65    3.93
  11  -2   2  222.84    3.62
  11   2   3   20.68    2.03
  11  -2   3   22.03    2.73
  11   2   4   18.88    1.92
  11  -2   4   21.78    2.74
  11  -2   5   31.55    2.10
  11   2   5   29.39    2.66
  11  -2   6   15.21    2.62
  11   2   6   15.79    1.82
  11  -2   7    8.17    1.85
  11   2   7    8.01    1.75
  11  -2   8   44.85    2.47
  11   2   8   48.73    2.39
  11  -2   9   38.62    2.43
  11   2   9   37.96    2.36
  11  -2  10   31.29    2.44
  11   2  10   33.32    2.32
  11  -2  11   43.83    2.95
  11   2  11   46.00    2.80
  11   2  12   47.60    2.86
  11  -2  12   43.65    4.09
  11   2  13   12.07    4.17
  11  -2  13   12.27    3.33
  11   2  14   24.83    3.34
  11  -2  14   25.65    3.52
  11   3   0    3.30    3.16
  11   3   1   49.04    3.34
  11  -3   1   48.62    3.46
  11   3   2   40.71    2.48
  11  -3   2   41.88    2.66
  11   3   3    2.22    2.12
  11  -3   3    2.84    3.07
  11  -3   4   99.62    3.88
  11   3   4   98.97    3.58
  11  -3   5   28.21    3.37
  11   3   5   26.69    2.34
  11  -3   6   39.87    3.50
  11   3   6   40.95    3.21
  11   3   7    8.48    2.17
  11  -3   7    8.06    2.38
  11   3   8    6.53    3.61
  11  -3   8    6.88    2.82
  11   3   9    5.19    2.61
  11  -3   9    5.32    4.01
  11   3  10   20.31    3.21
  11  -3  10   25.45    4.83
  11   3  11    0.23    4.45
  11  -3  11    1.96    4.80
  11   3  12    3.43    3.69
  11  -3  12    3.54    3.98
  11   4   0   -0.14    2.68
  11   4   0   -0.10    4.14
  11   4   1   10.80    2.72
  11   4   2    3.04    4.30
  11  -4   3   12.14    5.07
  11   4   3   11.00    3.07
  11  -4   4    4.41    4.92
  11   4   4    4.47    2.98
  11   4   5   -0.01    4.26
  11  -4   5    1.93    4.96
  11   4   6    0.87    3.03
  11  -4   6   -0.03    4.95
  11   4   7    0.17    3.51
  11  -4   7   -0.52    5.71
  12   0   0 1925.64    8.53
  12   0   1  108.82    2.89
 -12   0   1  105.78    2.51
  12   0   2   20.25    1.70
  12   0   3   79.15    2.19
  12   0   4  810.70    5.30
  12   0   5   20.32    1.63
  12   0   6   11.43    1.85
  12   0   7    7.23    1.85
  12   0   8   11.27    1.87
  12   0   9    3.73    1.78
  12   0  10  267.11    3.25
  12   0  11  127.69    2.85
  12   0  12  139.88    3.62
  12   0  13   34.24    2.79
  12   0  14   27.51    2.83
  12   0  15   24.57    3.26
  12   0  16   47.94    3.92
  12   1   0    8.19    1.64
 -12   1   0    8.11    1.62
  12  -1   1   15.43    1.64
  12   1   1   16.40    1.70
 -12   1   1   16.61    1.79
  12  -1   2    6.18    2.07
  12   1   2    6.34    1.54
  12  -1   3    9.02    1.52
  12   1   3    8.10    1.54
  12   1   4  266.06    3.20
  12  -1   4  261.44    3.58
  12   1   5    1.13    1.79
  12  -1   5    1.42    1.80
  12  -1   6  194.19    3.55
  12   1   6  189.01    3.51
  12  -1   7   18.40    1.95
  12   1   7   17.11    2.63
  12  -1   8  719.42    5.28
  12   1   8  712.89    5.25
  12  -1   9   12.64    1.84
  12   1   9   13.81    1.85
  12  -1  10   13.31    2.25
  12   1  10   14.68    2.20
  12  -1  11    5.92    3.10
  12   1  11    8.15    2.18
  12  -1  12   16.81    2.29
  12   1  12   18.13    2.24
  12  -1  13    8.67    2.72
  12   1  13    6.45    3.72
  12  -1  14   29.69    3.34
  12   1  14   26.65    3.26
  12   1  15    2.77    3.20
  12  -1  15    2.69    3.32
  12   2   0   64.24    2.49
 -12   2   0   63.41    3.20
  12  -2   1    7.08    2.60
  12   2   1    8.13    1.98
  12   2   2  158.93    3.00
  12  -2   2  158.75    3.08
  12   2   3    8.79    1.84
  12  -2   3    7.98    2.59
  12   2   4  120.74    3.20
  12  -2   4  121.74    3.30
  12   2   5   13.29    1.84
  12  -2   5   13.92    1.87
  12  -2   6   50.33    2.16
  12   2   6   46.64    2.06
  12  -2   7    7.84    2.20
  12   2   7    8.35    2.11
  12  -2   8   20.07    3.16
  12   2   8   20.86    3.04
  12  -2   9    0.14    2.19
  12   2   9    0.86    2.08
  12  -2  10   59.41    2.59
  12   2  10   61.37    3.29
  12  -2  11    1.56    2.70
  12   2  11    4.45    3.61
  12   2  12   95.53    3.05
  12  -2  12   91.34    3.22
  12   2  13    4.65    3.13
  12  -2  13    3.07    4.65
  12   2  14   17.76    3.31
  12  -2  14   25.23    3.95
  12   3   0   94.88    2.95
  12   3   1    2.20    2.21
  12  -3   1    3.32    2.14
  12   3   2   73.77    3.47
  12  -3   2   73.72    3.62
  12   3   3    0.77    3.00
  12  -3   3    0.41    2.17
  12   3   4   58.64    2.57
  12  -3   4   60.65    3.54
  12  -3   5   14.96    3.29
  12   3   5   13.74    2.23
  12  -3   6  153.57    4.12
  12   3   6  150.35    3.19
  12  -3   7    0.67    2.70
  12   3   7    0.80    2.51
  12   3   8    8.44    3.61
  12  -3   8    7.90    2.79
  12   3   9    1.66    2.58
  12  -3   9    1.27    2.81
  12   3  10   89.08    4.72
  12  -3  10   90.20    5.12
  12   3  11    5.37    4.45
  12  -3  11    3.74    3.45
  12   4   0    4.43    4.52
  12   4   0    4.49    4.88
  12   4   1   16.75    4.51
  12   4   2  153.74    5.18
  12  -4   2  154.05    9.19
  12   4   3    0.30    3.03
  12  -4   3    0.97    4.88
  12  -4   4    3.54    4.94
  12   4   4    3.07    3.04
  12  -4   5    0.31    3.51
  12   4   5    1.93    4.25
  12  -4   6   35.90    5.86
  12   4   6   38.62    5.09
  13   0   0   -0.94    1.62
  13   0   1    0.50    1.51
  13   0   2   -0.51    1.48
  13   0   3   -0.37    1.44
  13   0   4    0.15    2.04
  13   0   5   -0.12    1.78
  13   0   6   -0.40    1.79
  13   0   7   -0.63    1.78
  13   0   8    0.19    1.71
  13   0   9    0.86    2.42
  13   0  10    0.78    2.95
  13   0  11    2.02    2.99
  13   0  12    0.79    2.14
  13   0  13   -1.44    2.63
  13   0  14   -2.65    4.13
  13   0  15    0.33    3.21
  13   1   0    0.51    1.53
 -13   1   0    0.72    1.49
  13  -1   1   39.28    2.35
  13   1   1   35.69    1.90
  13  -1   2    4.88    1.85
  13   1   2    5.17    2.64
  13  -1   3   64.77    2.32
  13   1   3   67.13    2.30
  13   1   4    4.41    1.86
  13  -1   4    4.77    2.56
  13   1   5  103.28    2.48
  13  -1   5  106.78    3.13
  13  -1   6   37.37    2.07
  13   1   6   38.83    2.72
  13  -1   7   56.69    2.18
  13   1   7   55.90    2.72
  13  -1   8   38.07    2.03
  13   1   8   36.81    2.00
  13  -1   9   55.03    2.39
  13   1   9   55.78    3.19
  13  -1  10   10.77    3.03
  13   1  10   10.12    2.15
  13  -1  11    0.54    2.18
  13   1  11    2.41    2.09
  13  -1  12   20.73    2.70
  13   1  12   17.88    3.67
  13  -1  13    2.10    2.68
  13   1  13    2.34    2.62
  13  -1  14    3.04    4.57
  13   1  14    4.93    4.46
  13   1  15    4.56    3.69
  13  -1  15    5.40    5.31
  13   2   0  116.32    2.78
 -13   2   0  114.15    3.44
  13  -2   1  106.53    3.23
  13   2   1  107.16    3.29
  13   2   2   64.39    2.31
  13  -2   2   62.99    2.35
  13   2   3   49.60    2.78
  13  -2   3   47.74    2.16
  13   2   4    3.31    1.78
  13  -2   4    5.15    1.75
  13   2   5   61.24    2.78
  13  -2   5   59.50    2.83
  13  -2   6   14.62    3.05
  13   2   6   15.08    2.14
  13  -2   7   87.00    2.71
  13   2   7   86.63    3.34
  13  -2   8    0.95    2.17
  13   2   8    1.13    2.07
  13  -2   9   12.35    2.23
  13   2   9   12.40    2.17
  13  -2  10    2.96    2.64
  13   2  10    2.35    2.53
  13  -2  11   30.57    2.79
  13   2  11   31.05    2.74
  13  -2  12   13.11    3.25
  13   2  12   14.50    3.13
  13   2  13   48.21    4.61
  13  -2  13   45.52    3.49
  13   3   0    1.39    2.30
  13   3   1   17.41    2.35
  13  -3   1   18.05    2.31
  13   3   2   16.16    3.16
  13  -3   2   15.86    3.14
  13   3   3    4.82    2.21
  13  -3   3    6.14    3.08
  13   3   4   12.47    3.08
  13  -3   4   11.98    2.30
  13  -3   5   37.66    2.88
  13   3   5   39.54    3.75
  13  -3   6   26.21    2.87
  13   3   6   28.25    3.70
  13  -3   7   14.86    2.78
  13   3   7   14.60    3.67
  13  -3   8    5.71    3.85
  13   3   8    3.25    2.61
  13   3   9   37.79    4.39
  13  -3   9   34.05    3.47
  13   3  10   20.84    4.49
  13  -3  10   21.42    4.80
  13  -3  11    7.62    3.89
  13   4   0    0.54    4.60
  13   4   0    1.62    3.43
  13   4   1   10.25    3.25
  13   4   2   16.26    4.51
  13  -4   2   16.14    6.09
  13  -4   3    7.74    4.88
  13   4   3    8.32    3.11
  13  -4   4    6.06    5.54
  13   4   4    5.43    3.55
  14   0   0    1.95    2.18
  14   0   1   56.17    2.04
  14   0   2    3.11    2.64
  14   0   3  111.18    2.61
  14   0   4    6.05    1.84
  14   0   5   47.42    2.11
  14   0   6   12.94    1.83
  14   0   7  318.09    3.42
  14   0   8   50.06    2.02
  14   0   9  309.73    4.11
  14   0  10   12.73    2.18
  14   0  11  125.51    2.78
  14   0  12    0.57    2.58
  14   0  13    2.34    2.63
  14   0  14    4.80    3.12
  14   0  15  187.31    5.67
  14   1   0   14.58    2.06
 -14   1   0   13.12    2.03
  14  -1   1  233.98    3.87
  14   1   1  241.14    3.93
  14  -1   2   33.70    2.08
  14   1   2   32.86    2.13
  14  -1   3  356.71    4.21
  14   1   3  353.78    3.69
  14   1   4   23.13    2.73
  14  -1   4   22.02    1.94
  14   1   5   55.21    2.16
  14  -1   5   56.03    2.77
  14  -1   6    6.93    1.76
  14   1   6    6.59    1.73
  14  -1   7   20.36    2.53
  14   1   7   19.88    2.50
  14  -1   8   21.16    3.02
  14   1   8   21.73    2.19
  14  -1   9    0.23    2.95
  14   1   9    1.99    2.95
  14  -1  10    5.93    2.19
  14   1  10    7.63    2.99
  14  -1  11  231.95    4.44
  14   1  11  228.13    4.32
  14  -1  12   11.46    2.67
  14   1  12   11.86    2.62
  14  -1  13   29.12    3.22
  14   1  13   32.96    3.18
  14  -1  14    6.65    3.18
  14   1  14    3.74    3.14
  14   2   0    0.71    1.88
 -14   2   0    1.22    2.54
  14  -2   1  103.95    3.17
  14   2   1  110.85    2.63
  14   2   2    6.72    2.56
  14  -2   2    4.55    1.75
  14   2   3  103.11    3.08
  14  -2   3   99.50    2.54
  14   2   4    4.02    1.76
  14  -2   4    3.88    2.43
  14   2   5   58.11    2.49
  14  -2   5   60.39    2.51
  14  -2   6    1.18    2.11
  14   2   6    0.72    2.08
  14  -2   7  127.42    2.90
  14   2   7  127.43    3.52
  14  -2   8    2.30    2.15
  14   2   8    3.16    2.09
  14  -2   9   54.70    3.88
  14   2   9   57.29    3.76
  14  -2  10    6.80    2.66
  14   2  10    7.11    2.55
  14  -2  11   11.31    2.74
  14   2  11   14.56    3.68
  14  -2  12    6.44    3.24
  14   2  12    2.97    4.39
  14   2  13    6.63    3.61
  14  -2  13    9.34    5.29
  14   3   0    2.28    3.27
  14   3   1   60.20    3.48
  14  -3   1   56.21    2.70
  14   3   2    2.46    3.12
  14  -3   2    2.53    2.14
  14   3   3   99.33    3.84
  14  -3   3   95.95    3.28
  14   3   4   16.04    2.70
  14  -3   4   15.10    3.74
  14  -3   5   69.87    3.13
  14   3   5   66.11    2.95
  14  -3   6    0.14    2.64
  14   3   6   -0.19    3.60
  14  -3   7    9.53    2.76
  14   3   7    9.71    3.66
  14  -3   8    3.52    4.46
  14   3   8    0.12    3.04
  14   3   9   64.37    3.41
  14  -3   9   68.14    4.87
  14   3  10   10.38    3.60
  14  -3  10   12.36    3.87
  14   4   0    0.54    5.07
  14   4   1   43.76    5.16
  14  -4   1   40.40    7.05
  14   4   2    4.76    3.65
  14  -4   2    5.25    6.63
  14   4   3   16.79    3.73
  15   0   0    1.80    2.71
  15   0   1   -0.47    2.68
  15   0   2   -0.01    1.87
  15   0   3    1.04    1.81
  15   0   4   -0.23    1.79
  15   0   5   -0.41    1.76
  15   0   6   -0.20    2.45
  15   0   7   -0.37    1.70
  15   0   8   -0.32    2.91
  15   0   9   -0.90    2.96
  15   0  10   -1.09    2.10
  15   0  11    0.74    2.52
  15   0  12    0.27    3.62
  15   0  13    0.64    3.03
  15   0  14    0.24    3.11
  15   1   0   14.38    2.81
 -15   1   0   14.62    2.72
  15  -1   1   67.78    2.38
  15   1   1   66.50    3.05
  15  -1   2  165.42    2.89
  15   1   2  165.18    3.46
  15  -1   3   46.18    2.10
  15   1   3   48.66    2.83
  15  -1   4   24.55    1.88
  15   1   4   24.33    2.66
  15   1   5   12.27    2.51
  15  -1   5   11.46    1.80
  15  -1   6    5.37    1.73
  15   1   6    4.55    1.75
  15  -1   7    5.25    2.91
  15   1   7    4.75    2.09
  15  -1   8   24.42    3.03
  15   1   8   20.79    2.20
  15  -1   9   10.93    2.19
  15   1   9   13.41    2.99
  15  -1  10   17.30    2.23
  15   1  10   20.37    3.04
  15  -1  11    0.83    3.65
  15   1  11    1.31    3.57
  15  -1  12   40.39    2.80
  15   1  12   39.50    2.78
  15  -1  13    0.81    3.17
  15   1  13    3.77    4.36
  15  -1  14   17.60    3.75
  15   1  14   20.17    3.65
  15   2   0   61.10    2.37
  15  -2   1   17.11    1.88
  15   2   1   17.35    1.97
  15   2   2   21.57    2.36
  15  -2   2   22.01    2.21
  15   2   3   11.62    2.26
  15  -2   3   11.88    2.15
  15   2   4   64.89    3.32
  15  -2   4   61.75    3.26
  15   2   5   74.19    3.34
  15  -2   5   74.74    3.34
  15  -2   6  261.42    4.20
  15   2   6  262.44    4.18
  15  -2   7   16.41    3.06
  15   2   7   16.62    2.21
  15  -2   8   49.21    2.82
  15   2   8   51.47    2.76
  15  -2   9   26.41    2.73
  15   2   9   27.38    3.69
  15  -2  10   38.74    3.84
  15   2  10   36.84    3.75
  15  -2  11    4.84    4.44
  15   2  11    6.10    4.28
  15  -2  12    1.66    4.53
  15   2  12    1.06    3.08
  15   3   0   15.59    2.91
  15   3   1    6.19    2.76
  15  -3   1    6.53    2.58
  15   3   2   81.93    4.18
  15  -3   2   84.43    4.13
  15   3   3   27.12    3.85
  15  -3   3   25.75    2.74
  15   3   4   39.69    3.89
  15  -3   4   43.23    2.89
  15  -3   5    0.43    2.60
  15   3   5   -1.86    2.62
  15  -3   6    6.68    2.64
  15   3   6    6.85    2.61
  15  -3   7    7.85    3.17
  15   3   7    8.48    3.07
  15  -3   8    6.02    3.19
  15   3   8    4.14    4.33
  15  -3   9    3.60    3.74
  15   3   9    3.60    3.55
  16   0   0   83.39    2.49
  16   0   1   48.00    2.90
  16   0   2  455.63    4.06
  16   0   3   53.23    2.19
  16   0   4  440.61    3.97
  16   0   5   28.89    2.59
  16   0   6  113.28    2.42
  16   0   7   27.00    3.04
  16   0   8  227.00    3.80
  16   0   9    2.08    2.98
  16   0  10    9.24    3.57
  16   0  11    7.04    2.54
  16   0  12   79.23    3.92
  16   0  13    0.82    3.05
  16   0  14   16.03    3.65
  16   1   0  766.88    5.22
 -16   1   0  756.57    5.28
  16  -1   1   73.49    2.95
  16   1   1   64.83    2.27
  16  -1   2  111.99    2.56
  16   1   2  111.68    2.58
  16  -1   3    7.80    1.78
  16   1   3    8.07    1.87
  16  -1   4   80.49    2.28
  16   1   4   80.96    2.92
  16   1   5   15.81    1.84
  16  -1   5   14.17    1.82
  16  -1   6    4.29    2.89
  16   1   6    3.25    2.10
  16  -1   7    5.53    2.10
  16   1   7    5.80    2.12
  16  -1   8   50.03    3.18
  16   1   8   49.05    3.18
  16  -1   9   29.56    3.11
  16   1   9   31.54    2.30
  16  -1  10   57.81    2.82
  16   1  10   59.63    2.75
  16  -1  11    5.00    3.66
  16   1  11    5.60    3.62
  16  -1  12   76.44    3.35
  16   1  12   74.67    3.33
  16  -1  13    2.58    3.16
  16   1  13    4.02    4.36
  16   2   0    4.11    2.32
  16  -2   1    7.53    2.15
  16   2   1    6.90    2.30
  16   2   2   35.82    3.28
  16  -2   2   35.13    2.34
  16   2   3   12.74    2.28
  16  -2   3   13.85    2.18
  16   2   4  116.35    2.82
  16  -2   4  112.59    3.51
  16   2   5   21.14    3.14
  16  -2   5   22.58    2.26
  16  -2   6  100.46    3.45
  16   2   6   92.08    2.71
  16  -2   7    2.25    2.51
  16   2   7    1.38    2.52
  16  -2   8   77.81    2.94
  16   2   8   77.64    3.87
  16  -2   9   -0.12    2.59
  16   2   9   -0.82    2.55
  16  -2  10   22.02    3.15
  16   2  10   23.11    3.10
  16  -2  11   -0.21    4.48
  16   2  11    3.72    4.31
  16   3   0   22.97    2.95
  16   3   1    0.55    3.93
  16  -3   1   -0.17    2.56
  16   3   2  162.50    3.65
  16  -3   2  162.29    3.71
  16   3   3   33.21    3.93
  16  -3   3   30.10    3.82
  16   3   4   10.92    2.67
  16  -3   4    9.76    2.66
  16  -3   5   -0.12    4.34
  16   3   5    0.92    3.09
  16  -3   6   23.98    3.23
  16   3   6   26.73    3.19
  16  -3   7    1.27    4.42
  16   3   7   -0.06    4.33
  16  -3   8   38.11    5.00
  16   3   8   36.19    3.72
  17   0   0    0.89    1.82
  17   0   1   -0.06    1.83
  17   0   2    0.79    1.84
  17   0   3    1.11    2.50
  17   0   4   -0.21    1.76
  17   0   5   -1.04    2.99
  17   0   6    0.27    2.09
  17   0   7   -0.49    2.10
  17   0   8    0.22    2.10
  17   0   9   -0.89    2.49
  17   0  10   -1.24    2.53
  17   0  11    1.79    2.53
  17   0  12    0.81    3.04
  17   0  13    0.19    3.10
  17   1   0    9.56    1.97
 -17   1   0    9.76    1.87
  17  -1   1   35.17    2.05
  17   1   1   33.51    2.08
  17  -1   2    0.84    2.51
  17   1   2    1.77    1.85
  17  -1   3   50.18    2.42
  17   1   3   50.09    2.45
  17  -1   4   14.83    3.03
  17   1   4   15.16    2.28
  17   1   5    6.62    2.18
  17  -1   5    7.99    2.11
  17  -1   6    3.57    2.10
  17   1   6    3.60    2.14
  17  -1   7   12.70    2.17
  17   1   7   12.02    2.17
  17  -1   8    9.40    2.16
  17   1   8    8.30    2.21
  17  -1   9   53.41    3.77
  17   1   9   54.39    2.82
  17  -1  10   12.58    2.61
  17   1  10   14.46    2.62
  17  -1  11   20.25    4.33
  17   1  11   16.05    3.12
  17  -1  12    3.41    3.11
  17   1  12    1.88    3.07
  17   2   0    0.79    3.26
  17  -2   1   75.40    2.64
  17   2   1   77.18    3.54
  17   2   2   16.12    2.33
  17  -2   2   16.72    3.05
  17   2   3   43.64    3.36
  17  -2   3   45.32    2.40
  17   2   4   28.84    2.37
  17  -2   4   26.59    2.29
  17   2   5   64.95    3.65
  17  -2   5   67.41    2.89
  17  -2   6   10.49    2.55
  17   2   6    9.78    2.63
  17  -2   7   15.54    3.65
  17   2   7   15.82    2.62
  17  -2   8    2.82    2.57
  17   2   8    2.19    2.58
  17  -2   9    6.71    3.08
  17   2   9    7.90    3.03
  17  -2  10    5.95    3.13
  17   2  10    7.76    3.08
  17   2  11   21.59    3.60
  17   3   0    3.71    2.88
  17   3   1   29.93    2.98
  17  -3   1   29.70    2.81
  17   3   2   22.13    4.37
  17  -3   2   23.21    3.15
  17   3   3   12.90    4.57
  17  -3   3   14.24    4.33
  17   3   4    7.34    3.20
  17  -3   4    6.52    3.10
  17  -3   5   18.45    4.40
  17   3   5   14.95    4.51
  17  -3   6   -2.33    4.43
  17   3   6    0.42    3.14
  17  -3   7    9.49    5.15
  17   3   7    9.50    3.63
  18   0   0   38.50    2.13
  18   0   1  178.70    2.85
  18   0   2    9.44    3.14
  18   0   3   70.00    2.55
  18   0   4   72.28    2.55
  18   0   5  239.51    3.93
  18   0   6   49.20    2.40
  18   0   7  142.96    2.84
  18   0   8    5.93    3.58
  18   0   9    0.27    3.58
  18   0  10    4.10    2.59
  18   0  11   49.60    3.18
  18   0  12   11.93    3.08
  18   1   0    0.91    2.24
 -18   1   0    0.21    2.11
  18  -1   1   33.16    2.38
  18   1   1   31.48    2.41
  18  -1   2    9.83    2.24
  18   1   2   10.57    3.19
  18  -1   3   79.80    2.59
  18   1   3   84.23    2.69
  18  -1   4   13.55    3.06
  18   1   4   13.54    2.25
  18   1   5   31.04    3.18
  18  -1   5   29.44    2.28
  18  -1   6    2.21    2.11
  18   1   6    2.25    2.13
  18  -1   7  202.26    4.26
  18   1   7  206.94    3.43
  18  -1   8    5.40    2.56
  18   1   8    4.82    2.62
  18  -1   9    9.53    2.59
  18   1   9   11.30    2.58
  18  -1  10    4.96    4.24
  18   1  10    3.47    4.24
  18  -1  11  116.25    3.55
  18   1  11  113.53    3.56
  18  -1  12    8.37    3.58
  18   2   0    0.36    3.31
  18  -2   1   56.57    2.54
  18   2   1   60.58    3.49
  18   2   2    9.23    2.32
  18  -2   2   10.32    3.03
  18   2   3   56.96    2.94
  18  -2   3   54.30    3.82
  18   2   4    2.52    2.69
  18  -2   4    3.07    3.59
  18   2   5   35.07    3.86
  18  -2   5   37.41    3.74
  18  -2   6    3.87    2.53
  18   2   6    3.58    3.68
  18  -2   7   40.23    3.76
  18   2   7   39.63    3.84
  18  -2   8    5.71    3.03
  18   2   8    5.51    3.07
  18  -2   9   22.08    4.41
  18   2   9   20.25    4.40
  18  -2  10    1.97    5.05
  18   2  10    3.36    4.99
  18   3   0   -1.00    3.43
  18   3   1   48.12    3.57
  18  -3   1   44.67    3.35
  18   3   2   15.53    3.37
  18  -3   2   16.25    3.15
  18   3   3   12.99    3.33
  18  -3   3   10.45    4.41
  18   3   4    2.04    3.22
  18  -3   4    1.07    3.09
  18  -3   5   59.65    3.48
  18   3   5   58.33    5.08
  19   0   0   -1.96    2.29
  19   0   1    0.47    2.21
  19   0   2   -0.10    2.21
  19   0   3   -0.23    3.11
  19   0   4    0.22    3.05
  19   0   5   -0.51    2.19
  19   0   6   -1.65    2.16
  19   0   7    0.28    3.62
  19   0   8    0.17    3.62
  19   0   9    0.46    2.57
  19   0  10   -0.68    3.03
  19   0  11    0.40    3.05
  19   1   0    6.30    3.24
  19  -1   1   33.51    3.22
  19   1   1   28.56    2.42
  19  -1   2   32.69    3.22
  19   1   2   31.91    3.33
  19  -1   3    6.81    3.06
  19   1   3    9.79    3.16
  19  -1   4  110.93    2.77
  19   1   4  119.79    3.59
  19   1   5   14.73    3.12
  19  -1   5   12.95    2.17
  19  -1   6   20.06    3.66
  19   1   6   17.45    2.67
  19  -1   7    0.94    2.54
  19   1   7    2.03    2.58
  19  -1   8   18.17    2.65
  19   1   8   15.79    3.74
  19  -1   9    1.56    4.24
  19   1   9    2.90    4.24
  19  -1  10   25.10    3.16
  19   1  10   28.59    3.15
  19  -1  11    1.23    3.52
  19   1  11    3.93    4.98
  19   2   0   29.66    4.09
  19  -2   1    8.38    3.70
  19   2   1    9.17    3.93
  19   2   2   77.39    4.18
  19  -2   2   78.47    3.97
  19   2   3   10.03    3.87
  19  -2   3   11.18    3.66
  19   2   4   36.69    3.93
  19  -2   4   34.21    2.73
  19   2   5    0.56    3.75
  19  -2   5    1.17    2.54
  19  -2   6   20.63    4.31
  19   2   6   20.69    4.40
  19  -2   7    4.66    3.07
  19   2   7    5.48    4.39
  19  -2   8   11.52    4.41
  19   2   8    9.61    4.45
  19  -2   9    1.41    5.02
  19   2   9    0.72    3.55
  19   3   0    4.92    4.93
  19   3   1    0.31    4.88
  19  -3   1    2.06    4.34
  19   3   2    2.32    5.14
  19  -3   2    2.31    4.69
  19   3   3    0.86    3.88
  19  -3   3    4.22    3.54
  20   0   0  212.95    3.30
  20   0   1  120.39    2.90
  20   0   2   27.81    2.40
  20   0   3   11.90    2.28
  20   0   4   65.28    2.56
  20   0   5    7.56    2.65
  20   0   6    8.76    2.61
  20   0   7   14.54    3.70
  20   0   8   87.74    3.01
  20   0   9    4.22    3.08
  20   0  10   43.49    4.52
  20   1   0   48.83    3.43
  20  -1   1    2.15    2.21
  20   1   1    2.43    3.22
  20  -1   2   27.59    2.34
  20   1   2   28.91    2.44
  20  -1   3   16.76    2.68
  20   1   3   17.35    2.77
  20  -1   4  178.83    3.46
  20   1   4  188.88    3.50
  20   1   5    3.46    2.63
  20  -1   5    2.02    2.58
  20  -1   6   18.86    3.66
  20   1   6   17.11    2.70
  20  -1   7    5.20    2.60
  20   1   7    4.52    2.63
  20  -1   8  100.93    3.44
  20   1   8  115.99    4.71
  20  -1   9    5.19    3.08
  20   1   9    4.36    3.11
  20  -1  10   11.74    5.01
  20   1  10    9.39    3.60
  20   2   0  121.44    3.44
  20  -2   1    5.95    2.64
  20   2   1    9.03    3.99
  20   2   2   35.95    2.96
  20  -2   2   34.20    2.80
  20   2   3    4.35    2.80
  20  -2   3    4.78    3.68
  20   2   4   31.72    3.32
  20  -2   4   32.61    3.21
  20   2   5    1.03    3.16
  20  -2   5   -0.28    3.04
  20  -2   6   18.15    3.14
  20   2   6   14.71    3.26
  20  -2   7    3.98    4.37
  20   2   7    4.00    4.50
  21   0   0   -1.22    3.88
  21   0   1   -0.15    2.74
  21   0   2    0.84    2.71
  21   0   3    0.50    3.78
  21   0   4    0.95    3.73
  21   0   5    1.41    2.63
  21   0   6   -0.39    2.64
  21   0   7   -1.69    4.37
  21   0   8    0.81    3.10
  21   0   9   -0.21    3.13
  21   1   0   19.07    2.84
  21  -1   1    2.75    2.67
  21   1   1    1.75    3.90
  21  -1   2    3.02    2.66
  21   1   2    0.77    2.76
  21  -1   3   30.05    3.81
  21   1   3   26.62    2.87
  21  -1   4    5.34    2.62
  21   1   4    2.90    3.86
  21   1   5   22.75    3.91
  21  -1   5   24.90    2.76
  21  -1   6   17.11    4.38
  21   1   6   12.35    3.19
  21  -1   7   27.64    3.20
  21   1   7   29.71    3.24
  21  -1   8   -1.94    4.39
  21   1   8    0.35    4.46
  21   2   0    0.02    3.36
  21  -2   1   38.99    4.54
  21   2   1   40.35    4.86
  21   2   2    5.19    3.37
  21  -2   2    5.74    3.14
  21   2   3    7.21    3.33
  21  -2   3    7.81    4.36
  21   2   4   -0.46    4.62
  21  -2   4    1.66    3.07
  21   2   5   24.16    3.37
  21  -2   5   18.63    3.19
  21  -2   6   -0.39    3.53
  21   2   6   -0.90    3.69
  22   0   0    4.91    2.77
  22   0   1   91.34    3.14
  22   0   2    3.93    2.74
  22   0   3  122.18    3.25
  22   0   4    7.52    2.77
  22   0   5   -0.02    3.17
  22   0   6   23.46    3.27
  22   0   7   81.30    3.45
  22   0   8   10.66    3.68
  22   1   0    4.59    2.87
  22  -1   1   50.38    3.00
  22   1   1   51.28    4.16
  22  -1   2    4.04    4.13
  22   1   2    4.16    2.78
  22  -1   3   84.87    3.48
  22   1   3   88.27    4.82
  22   1   4   17.26    3.28
  22  -1   4   12.25    3.18
  22   1   5   26.94    3.32
  22  -1   5   27.00    3.24
  22  -1   6    0.87    4.42
  22   1   6   -0.79    4.53
  22  -1   7   40.41    3.74
  22   1   7   36.31    3.85
  22   2   0   -0.33    3.42
  22  -2   1   26.37    3.27
  22   2   1   25.53    4.90
  22   2   2    1.72    3.36
  22  -2   2   -0.36    4.78
  22   2   3   26.51    5.49
  22  -2   3   24.04    3.70
  23   0   0    2.16    3.25
  23   0   1    0.04    3.25
  23   0   2   -1.65    3.28
  23   0   3    0.45    3.25
  23   0   4    4.63    4.52
  23   0   5    0.63    3.21
  23   0   6    0.38    3.65
  23   1   0   11.91    3.38
  23  -1   1    2.47    3.23
  23   1   1    0.39    3.37
  23  -1   2   12.88    3.25
  23   1   2   14.34    3.30
  23  -1   3   -0.53    3.20
  23   1   3    3.51    4.64
  23   1   4    9.92    3.37
  23  -1   4   11.65    3.25
  23   1   5    1.52    5.31
  23  -1   5    1.08    5.17
  24   0   0  207.44    4.16
  24   0   1   22.83    4.78
  24   0   2   14.07    4.76
  24   0   3    1.64    3.74
  24   1   0   19.32    5.50
  24  -1   1    2.35    3.75
  24   1   1    0.17    3.85
  24  -1   2   24.87    3.83
  24   1   2   24.05    3.93
   0   0   0    0.00    0.00
;
_shelx_hkl_checksum     37679
_shelx_res_file
;
TITL 1957_pca21 in Pca2(1)
    ip1-1957m.res
    created by SHELXL-2019/3 at 09:26:00 on 29-Dec-2025
CELL  0.71073  18.7276   3.7683  13.9808   90.000   90.000   90.000
ZERR     4.00   0.0019   0.0003   0.0013    0.000    0.000    0.000
LATT  -1
SYMM  - X, - Y, 1/2 + Z
SYMM  1/2 + X, - Y,   Z
SYMM  1/2 - X,   Y, 1/2 + Z
SFAC  C    H    N    O    K
UNIT  24   8    24   16   8
MERG   2
TWIN
FMAP   2
PLAN   20
SIZE     0.18   0.21   0.22
EQIV $1 -X+0.5, Y, Z-0.5
EQIV $2 X+0.5, -Y, Z
EQIV $3 -X+0.5, Y+1, Z+0.5
EQIV $4 -X, -Y, 0.5+Z
RTAB XHY C4 H4 O3_$4
RTAB H..O H4 O3_$4
RTAB O..O C4 O3_$4
FREE K1 N2
FREE K1 N3_$1
FREE K1 N4_$2
FREE K2 N1
FREE K2 N5_$2
FREE K2 N6_$3
ACTA
BOND   $H
CONF
LIST   4
L.S.   4
TEMP   -60.00
WGHT    0.027200
BASF   0.41259
FVAR       0.34003
K1    5    0.375445   -0.490869    0.058114    11.00000    0.01643    0.02287 =
         0.02138    0.00511    0.00002    0.00038
K2    5    0.378800    0.379810    0.323661    11.00000    0.02006    0.02043 =
         0.02057   -0.00042   -0.00162   -0.00033
O1    4    0.238111   -0.411506    0.399132    11.00000    0.02956    0.04430 =
         0.02534    0.01159   -0.00595    0.00933
O2    4    0.136826   -0.141831    0.388706    11.00000    0.02158    0.07638 =
         0.02733    0.02020    0.00912    0.01133
O3    4    0.008858   -0.366975   -0.022852    11.00000    0.02666    0.04496 =
         0.01865   -0.00766   -0.00240   -0.01118
O4    4    0.114953   -0.144685   -0.017755    11.00000    0.02031    0.05386 =
         0.02266   -0.01122    0.00679   -0.00651
N1    3    0.284533    0.026653    0.146969    11.00000    0.01458    0.02399 =
         0.02439    0.00018    0.00253   -0.00213
N2    3    0.281726   -0.108489    0.236558    11.00000    0.01139    0.02293 =
         0.02156   -0.00073    0.00069   -0.00132
N3    3    0.195155   -0.226880    0.354234    11.00000    0.01815    0.03022 =
         0.01776    0.00159   -0.00237   -0.00198
N4    3   -0.026705    0.131461    0.225214    11.00000    0.01429    0.02532 =
         0.01869   -0.00187    0.00273    0.00201
N5    3   -0.027178   -0.013407    0.135946    11.00000    0.01536    0.02186 =
         0.02067   -0.00054   -0.00161    0.00014
N6    3    0.055582   -0.196248    0.019386    11.00000    0.01842    0.02583 =
         0.01673    0.00158   -0.00118    0.00145
C1    1    0.217167    0.104382    0.118278    11.00000    0.01730    0.02243 =
         0.01859    0.00162    0.00199   -0.00142
AFIX  43
H1    2    0.205558    0.199449    0.058094    11.00000   -1.20000
AFIX   0
C2    1    0.167610    0.026262    0.188683    11.00000    0.01332    0.01501 =
         0.01909   -0.00219   -0.00208   -0.00019
C3    1    0.212480   -0.103968    0.261229    11.00000    0.01385    0.01833 =
         0.01634    0.00021   -0.00024   -0.00097
C4    1    0.041685    0.166272    0.253610    11.00000    0.01508    0.02176 =
         0.01894   -0.00208    0.00042    0.00226
AFIX  43
H4    2    0.055404    0.256931    0.313491    11.00000   -1.20000
AFIX   0
C5    1    0.089711    0.052452    0.184016    11.00000    0.01488    0.01607 =
         0.01273    0.00253    0.00198   -0.00050
C6    1    0.041759   -0.053619    0.111583    11.00000    0.01232    0.01699 =
         0.01671    0.00085   -0.00039    0.00074
HKLF 4
REM  1957_pca21 in Pca2(1)
REM wR2 = 0.0479, GooF = S = 0.910, Restrained GooF = 0.910 for all data
REM R1 = 0.0213 for 1849 Fo > 4sig(Fo) and 0.0276 for all 2285 data
REM 164 parameters refined using 1 restraints
END
WGHT      0.0272      0.0000
REM Highest difference peak  0.224,  deepest hole -0.186,  1-sigma level  0.050
Q1    1   0.0709 -0.0157  0.1437  11.00000  0.05    0.22
Q2    1   0.1865 -0.0622  0.2252  11.00000  0.05    0.21
Q3    1   0.1891  0.1480  0.1610  11.00000  0.05    0.19
Q4    1   0.0651  0.0705  0.2240  11.00000  0.05    0.19
Q5    1  -0.0532 -0.0837  0.0991  11.00000  0.05    0.19
Q6    1   0.1239 -0.3474  0.0176  11.00000  0.05    0.19
Q7    1   0.1892 -0.0261  0.1439  11.00000  0.05    0.18
Q8    1   0.2081 -0.1111  0.2987  11.00000  0.05    0.17
Q9    1   0.1926 -0.0286 -0.1036  11.00000  0.05    0.16
Q10   1   0.3051 -0.0486  0.2804  11.00000  0.05    0.15
Q11   1  -0.0082 -0.4442 -0.0394  11.00000  0.05    0.15
Q12   1   0.0714  0.1074  0.4282  11.00000  0.05    0.15
Q13   1   0.2994  0.0443  0.0013  11.00000  0.05    0.15
Q14   1   0.2490 -0.1414  0.2427  11.00000  0.05    0.14
Q15   1  -0.0362  0.0108 -0.0336  11.00000  0.05    0.14
Q16   1   0.1511 -0.0661  0.3981  11.00000  0.05    0.14
Q17   1   0.0623 -0.0611 -0.1218  11.00000  0.05    0.14
Q18   1   0.3045 -0.1553  0.0759  11.00000  0.05    0.14
Q19   1   0.0954  0.4570  0.2353  11.00000  0.05    0.14
Q20   1   0.0477 -0.1001  0.0772  11.00000  0.05    0.13
;
_shelx_res_checksum     56853
data_2
_audit_creation_method     'SHELXL-2019/3'
_chemical_name_systematic
;
Poly[[\m-3,3'-dinitro-4,4'-bipyrazole-1,1'-diido]dirubidium]
;
_chemical_name_common     ?
_chemical_formula_moiety     '2(Rb +), C6 H2 N6 O4 2-'
_chemical_formula_sum     'C6 H2 N6 O4 Rb2'
_chemical_formula_iupac     '[Rb2 (C6 H2 N6 O4)]'
_chemical_formula_weight     393.08
_chemical_melting_point     ?
_space_group_crystal_system     monoclinic
_space_group_name_H-M_alt     'P 21/n'
_space_group_name_Hall     '-P 2yn'
loop_
    _space_group_symop_operation_xyz
    'x, y, z'
    '-x+1/2, y+1/2, -z+1/2'
    '-x, -y, -z'
    'x-1/2, -y-1/2, z-1/2'
_cell_length_a     3.9669(2)
_cell_length_b     14.2020(4)
_cell_length_c     18.6685(6)
_cell_angle_alpha     90
_cell_angle_beta     95.776(3)
_cell_angle_gamma     90
_cell_volume     1046.40(7)
_cell_formula_units_Z     4
_cell_measurement_reflns_used     10655
_cell_measurement_theta_min     3.918
_cell_measurement_theta_max     79.870
_cell_measurement_temperature     173(2)
_exptl_crystal_description     prism
_exptl_crystal_colour     red
_exptl_crystal_size_max     0.050
_exptl_crystal_size_mid     0.030
_exptl_crystal_size_min     0.030
_exptl_crystal_density_diffrn     2.495
_exptl_crystal_F_000     744
_exptl_absorpt_coefficient_mu     12.383
_exptl_absorpt_correction_type     multi-scan
_exptl_absorpt_process_details
;
(Stoe <i>LANA</i>; Koziskova <i>et al.</i>,  2016)
;
_exptl_absorpt_correction_T_min     0.4694
_exptl_absorpt_correction_T_max     0.6605
_diffrn_ambient_temperature     173(2)
_diffrn_source     'GeniX 3D HF Cu'
_diffrn_source_power     0.030
_diffrn_source_voltage     50
_diffrn_source_current     0.600
_diffrn_radiation_type     'Cu K\a'
_diffrn_radiation_wavelength     1.54186
_diffrn_radiation_monochromator     'Graded multilayer mirror'
_diffrn_measurement_device_type     'Stoe Stadivari'
_diffrn_measurement_device     'Eulerian 4-circle diffractometer'
_diffrn_measurement_method     'rotation method, \w scans'
_diffrn_detector     'Pilatus300K'
_diffrn_detector_area_resol_mean     5.81
_diffrn_reflns_number     10655
_diffrn_reflns_av_R_equivalents     0.0299
_diffrn_reflns_av_unetI/netI     0.0171
_diffrn_reflns_theta_min     3.918
_diffrn_reflns_theta_max     79.870
_diffrn_reflns_theta_full     67.686
_diffrn_measured_fraction_theta_max     0.984
_diffrn_measured_fraction_theta_full     0.994
_diffrn_reflns_limit_h_min     -4
_diffrn_reflns_limit_h_max     5
_diffrn_reflns_limit_k_min     -16
_diffrn_reflns_limit_k_max     18
_diffrn_reflns_limit_l_min     -23
_diffrn_reflns_limit_l_max     13
_diffrn_radiation_probe     x-ray
_refine_special_details     ?
_reflns_number_total     2234
_reflns_number_gt     2156
_reflns_threshold_expression     'I > 2\s(I)'
_refine_ls_structure_factor_coef     Fsqd
_refine_ls_matrix_type     full
_refine_ls_R_factor_all     0.0490
_refine_ls_R_factor_gt     0.0476
_refine_ls_wR_factor_gt     0.1416
_refine_ls_wR_factor_ref     0.1478
_refine_ls_goodness_of_fit_ref     1.143
_refine_ls_restrained_S_all     1.143
_refine_ls_number_reflns     2234
_refine_ls_number_parameters     164
_refine_ls_number_restraints     0
_refine_ls_hydrogen_treatment     constr
_refine_ls_weighting_scheme     calc
_refine_ls_weighting_details
              'w=1/[\s^2^(Fo^2^)+(0.1033P)^2^+1.4588P] where P=(Fo^2^+2Fc^2^)/3'
_atom_sites_solution_hydrogens     geom
_atom_sites_solution_primary     direct
_atom_sites_solution_secondary     difmap
_refine_ls_shift/su_max     0.000
_refine_ls_shift/su_mean     0.000
_refine_diff_density_max     0.858
_refine_diff_density_min     -0.725
_refine_ls_extinction_method
;
SHELXL-2019/2 (Sheldrick 2015)
;
_refine_ls_extinction_coef     0.0053(6)
_refine_ls_extinction_expression
                                  'Fc^*^=kFc[1+0.001xFc^2^\l^3^/sin(2\q)]^-1/4^'
loop_
    _atom_type_symbol
    _atom_type_description
    _atom_type_scat_dispersion_real
    _atom_type_scat_dispersion_imag
    _atom_type_scat_source
    'C' 'C' 0.0181 0.0091
                         'International Tables Vol C Tables 4.2.6.8 and 6.1.1.4'
    'H' 'H' 0.0000 0.0000
                         'International Tables Vol C Tables 4.2.6.8 and 6.1.1.4'
    'N' 'N' 0.0311 0.0180
                         'International Tables Vol C Tables 4.2.6.8 and 6.1.1.4'
    'O' 'O' 0.0492 0.0322
                         'International Tables Vol C Tables 4.2.6.8 and 6.1.1.4'
    'Rb' 'Rb' -0.4688 1.6079
                         'International Tables Vol C Tables 4.2.6.8 and 6.1.1.4'
_computing_data_collection
;
X-Area 1.76 (Stoe & Cie, 2016)
;
_computing_cell_refinement
;
X-Area 1.76 (Stoe & Cie, 2016)
;
_computing_data_reduction
;
X-Area 1.76 (Stoe & Cie, 2016)
;
_computing_structure_solution
;
SHELXS97 (Sheldrick, 2008)
;
_computing_structure_refinement
;
<i>SHELXL2019/3</i> (Sheldrick, 2015)
;
_computing_molecular_graphics
;
DIAMOND 3.0 (Brandenburg, 1999)
;
_computing_publication_material
;
WinGX 1.70.01 (Farrugia, 2012)
;
loop_
    _atom_site_type_symbol
    _atom_site_label
    _atom_site_fract_x
    _atom_site_fract_y
    _atom_site_fract_z
    _atom_site_U_iso_or_equiv
    _atom_site_adp_type
    _atom_site_calc_flag
    _atom_site_occupancy
    _atom_site_disorder_assembly
    _atom_site_disorder_group
    Rb Rb1 0.45494(11) 0.14140(3) 0.16029(2) 0.0392(2) Uani d 1 . .
    Rb Rb2 0.58119(11) 0.41180(3) 0.12337(2) 0.0362(2) Uani d 1 . .
    O O1 0.7633(14) 0.0654(3) 0.4780(2) 0.0632(13) Uani d 1 . .
    O O2 0.4337(10) 0.0869(2) 0.38057(19) 0.0455(9) Uani d 1 . .
    O O3 0.5123(11) 0.5029(3) 0.2664(2) 0.0462(8) Uani d 1 . .
    O O4 0.6039(13) 0.4655(3) 0.3786(2) 0.0551(10) Uani d 1 . .
    N N1 0.4128(11) 0.3078(3) 0.5487(2) 0.0402(9) Uani d 1 . .
    N N2 0.5224(10) 0.2195(3) 0.5384(2) 0.0365(8) Uani d 1 . .
    N N3 0.5540(11) 0.1145(3) 0.4407(2) 0.0393(8) Uani d 1 . .
    N N4 -0.0293(10) 0.2675(3) 0.2376(2) 0.0380(8) Uani d 1 . .
    N N5 0.1348(11) 0.3503(3) 0.2363(2) 0.0369(8) Uani d 1 . .
    N N6 0.4738(11) 0.4480(3) 0.3171(2) 0.0377(8) Uani d 1 . .
    C C1 0.2944(14) 0.3447(4) 0.4844(3) 0.0402(10) Uani d 1 . .
    H H1 0.208345 0.406910 0.477873 0.048 Uiso calc 1 . .
    C C2 0.3144(12) 0.2798(3) 0.4285(2) 0.0357(9) Uani d 1 . .
    C C3 0.4585(11) 0.2026(3) 0.4670(2) 0.0345(9) Uani d 1 . .
    C C4 0.0201(13) 0.2325(3) 0.3057(2) 0.0376(9) Uani d 1 . .
    H H4 -0.068538 0.174024 0.319981 0.045 Uiso calc 1 . .
    C C5 0.2154(11) 0.2923(3) 0.3518(2) 0.0344(9) Uani d 1 . .
    C C6 0.2779(12) 0.3658(3) 0.3039(2) 0.0348(9) Uani d 1 . .
loop_
    _atom_site_aniso_label
    _atom_site_aniso_U_11
    _atom_site_aniso_U_22
    _atom_site_aniso_U_33
    _atom_site_aniso_U_12
    _atom_site_aniso_U_13
    _atom_site_aniso_U_23
    Rb1 0.0390(3) 0.0381(3) 0.0404(3) -0.00137(15) 0.0037(2) 0.00171(16)
    Rb2 0.0402(3) 0.0377(3) 0.0304(3) -0.00063(15) 0.0022(2) 0.00187(14)
    O1 0.084(3) 0.052(2) 0.048(2) 0.029(2) -0.023(2) -0.0114(18)
    O2 0.059(2) 0.0404(19) 0.0355(19) 0.0052(14) -0.0054(17) -0.0062(13)
    O3 0.062(2) 0.0378(17) 0.0398(19) -0.0062(15) 0.0081(16) 0.0001(14)
    O4 0.081(3) 0.048(2) 0.0340(18) -0.0181(19) -0.0040(17) 0.0008(15)
    N1 0.049(2) 0.041(2) 0.0309(19) 0.0016(17) 0.0047(16) -0.0012(15)
    N2 0.0413(19) 0.0389(19) 0.0291(17) 0.0016(15) 0.0028(14) 0.0023(15)
    N3 0.042(2) 0.039(2) 0.036(2) 0.0027(17) 0.0001(16) -0.0006(16)
    N4 0.040(2) 0.043(2) 0.0309(18) -0.0046(16) 0.0015(15) -0.0033(15)
    N5 0.038(2) 0.042(2) 0.0306(19) 0.0019(15) -0.0001(15) 0.0029(14)
    N6 0.047(2) 0.0336(18) 0.0325(19) 0.0019(16) 0.0056(16) -0.0013(15)
    C1 0.052(3) 0.039(2) 0.029(2) 0.006(2) 0.0005(19) -0.0017(17)
    C2 0.042(2) 0.033(2) 0.032(2) 0.0000(17) 0.0021(17) 0.0007(17)
    C3 0.036(2) 0.036(2) 0.030(2) -0.0015(17) 0.0008(16) 0.0014(16)
    C4 0.047(2) 0.037(2) 0.029(2) 0.0017(18) 0.0019(18) 0.0003(17)
    C5 0.037(2) 0.036(2) 0.030(2) 0.0036(16) 0.0013(16) 0.0004(16)
    C6 0.038(2) 0.038(2) 0.029(2) 0.0017(16) 0.0037(17) 0.0017(16)
_geom_special_details
;
 All esds (except the esd in the dihedral angle between two l.s. planes)
 are estimated using the full covariance matrix.  The cell esds are taken
 into account individually in the estimation of esds in distances, angles
 and torsion angles; correlations between esds in cell parameters are only
 used when they are defined by crystal symmetry.  An approximate (isotropic)
 treatment of cell esds is used for estimating esds involving l.s. planes.
;
loop_
    _geom_bond_atom_site_label_1
    _geom_bond_atom_site_label_2
    _geom_bond_site_symmetry_2
    _geom_bond_distance
    _geom_bond_publ_flag
    Rb1 N1 4_565 2.930(4) y
    Rb1 N4 1_655 2.980(4) y
    Rb1 N1 4_665 2.987(4) y
    Rb1 N4 . 3.088(4) y
    Rb1 O3 2_645 3.103(4) y
    Rb1 O3 2_545 3.113(4) y
    Rb1 O4 2_645 3.175(4) y
    Rb1 O4 2_545 3.370(5) y
    Rb2 O1 4_565 2.893(4) y
    Rb2 O1 2_655 2.993(4) y
    Rb2 O3 . 3.004(4) y
    Rb2 N5 . 3.016(4) y
    Rb2 N5 1_655 3.017(4) y
    Rb2 N2 4_665 3.101(4) y
    Rb2 O2 2_655 3.150(4) y
    Rb2 N2 4_565 3.194(4) y
    Rb2 O2 2 3.214(4) y
    O1 N3 . 1.243(6) ?
    O2 N3 . 1.238(5) ?
    O3 N6 . 1.247(5) ?
    O4 N6 . 1.235(6) ?
    N1 N2 . 1.347(6) ?
    N1 C1 . 1.350(6) ?
    N2 C3 . 1.353(6) ?
    N3 C3 . 1.410(6) ?
    N4 N5 . 1.345(6) ?
    N4 C4 . 1.361(6) ?
    N5 C6 . 1.348(6) ?
    N6 C6 . 1.410(6) ?
    C1 C2 . 1.401(6) ?
    C1 H1 . 0.9500 ?
    C2 C3 . 1.401(6) ?
    C2 C5 . 1.456(6) ?
    C4 C5 . 1.389(6) ?
    C4 H4 . 0.9500 ?
    C5 C6 . 1.413(6) ?
loop_
    _geom_angle_atom_site_label_1
    _geom_angle_atom_site_label_2
    _geom_angle_atom_site_label_3
    _geom_angle_site_symmetry_1
    _geom_angle_site_symmetry_3
    _geom_angle
    _geom_angle_publ_flag
    N1 Rb1 N4 4_565 1_655 127.98(12) ?
    N1 Rb1 N1 4_565 4_665 84.19(10) ?
    N4 Rb1 N1 1_655 4_665 75.92(11) ?
    N1 Rb1 N4 4_565 . 75.11(11) ?
    N4 Rb1 N4 1_655 . 81.61(10) ?
    N1 Rb1 N4 4_665 . 129.52(11) ?
    N1 Rb1 O3 4_565 2_645 152.66(11) ?
    N4 Rb1 O3 1_655 2_645 76.33(11) ?
    N1 Rb1 O3 4_665 2_645 91.48(11) ?
    N4 Rb1 O3 . 2_645 126.14(10) ?
    N1 Rb1 O3 4_565 2_545 92.37(11) ?
    N4 Rb1 O3 1_655 2_545 125.25(10) ?
    N1 Rb1 O3 4_665 2_545 152.88(10) ?
    N4 Rb1 O3 . 2_545 74.65(10) ?
    O3 Rb1 O3 2_645 2_545 79.32(9) ?
    N1 Rb1 O4 4_565 2_645 114.40(11) ?
    N4 Rb1 O4 1_655 2_645 102.48(12) ?
    N1 Rb1 O4 4_665 2_645 69.07(12) ?
    N4 Rb1 O4 . 2_645 161.07(11) ?
    O3 Rb1 O4 2_645 2_645 40.13(9) ?
    O3 Rb1 O4 2_545 2_645 88.25(11) ?
    N1 Rb1 O4 4_565 2_545 67.01(10) ?
    N4 Rb1 O4 1_655 2_545 162.62(10) ?
    N1 Rb1 O4 4_665 2_545 117.51(11) ?
    N4 Rb1 O4 . 2_545 95.96(11) ?
    O3 Rb1 O4 2_645 2_545 91.67(10) ?
    O3 Rb1 O4 2_545 2_545 38.57(9) ?
    O4 Rb1 O4 2_645 2_545 74.55(8) ?
    O1 Rb2 O1 4_565 2_655 54.79(14) ?
    O1 Rb2 O3 4_565 . 135.69(14) ?
    O1 Rb2 O3 2_655 . 106.93(12) ?
    O1 Rb2 N5 4_565 . 117.20(13) ?
    O1 Rb2 N5 2_655 . 145.70(14) ?
    O3 Rb2 N5 . . 52.47(11) ?
    O1 Rb2 N5 4_565 1_655 154.94(14) ?
    O1 Rb2 N5 2_655 1_655 118.11(12) ?
    O3 Rb2 N5 . 1_655 68.18(11) ?
    N5 Rb2 N5 . 1_655 82.23(10) ?
    O1 Rb2 N2 4_565 4_665 78.61(14) ?
    O1 Rb2 N2 2_655 4_665 87.26(14) ?
    O3 Rb2 N2 . 4_665 145.10(11) ?
    N5 Rb2 N2 . 4_665 125.79(11) ?
    N5 Rb2 N2 1_655 4_665 76.98(11) ?
    O1 Rb2 O2 4_565 2_655 95.71(10) ?
    O1 Rb2 O2 2_655 2_655 40.92(10) ?
    O3 Rb2 O2 . 2_655 77.95(10) ?
    N5 Rb2 O2 . 2_655 130.39(11) ?
    N5 Rb2 O2 1_655 2_655 80.87(10) ?
    N2 Rb2 O2 4_665 2_655 94.89(11) ?
    O1 Rb2 N2 4_565 4_565 51.99(11) ?
    O1 Rb2 N2 2_655 4_565 106.77(10) ?
    O3 Rb2 N2 . 4_565 124.90(11) ?
    N5 Rb2 N2 . 4_565 75.59(11) ?
    N5 Rb2 N2 1_655 4_565 126.74(11) ?
    N2 Rb2 N2 4_665 4_565 78.11(9) ?
    O2 Rb2 N2 2_655 4_565 147.62(9) ?
    O1 Rb2 O2 4_565 2 71.10(13) ?
    O1 Rb2 O2 2_655 2 65.94(13) ?
    O3 Rb2 O2 . 2 64.71(10) ?
    N5 Rb2 O2 . 2 79.84(10) ?
    N5 Rb2 O2 1_655 2 131.02(10) ?
    N2 Rb2 O2 4_665 2 147.53(10) ?
    O2 Rb2 O2 2_655 2 77.11(8) ?
    N2 Rb2 O2 4_565 2 91.88(10) ?
    N3 O1 Rb2 . 4_666 131.8(3) ?
    N3 O1 Rb2 . 2_645 102.9(3) ?
    Rb2 O1 Rb2 4_666 2_645 125.21(14) ?
    N3 O2 Rb2 . 2_645 95.2(3) ?
    N3 O2 Rb2 . 2_545 116.9(3) ?
    Rb2 O2 Rb2 2_645 2_545 77.11(8) ?
    N6 O3 Rb2 . . 115.7(3) ?
    N6 O3 Rb1 . 2_655 101.0(3) ?
    Rb2 O3 Rb1 . 2_655 123.10(13) ?
    N6 O3 Rb1 . 2 86.4(3) ?
    Rb2 O3 Rb1 . 2 140.74(14) ?
    Rb1 O3 Rb1 2_655 2 79.32(9) ?
    N6 O4 Rb1 . 2_655 97.8(3) ?
    N6 O4 Rb1 . 2 75.3(3) ?
    Rb1 O4 Rb1 2_655 2 74.55(8) ?
    N2 N1 C1 . . 108.9(4) ?
    N2 N1 Rb1 . 4_666 96.1(3) ?
    C1 N1 Rb1 . 4_666 134.5(3) ?
    N2 N1 Rb1 . 4_566 123.5(3) ?
    C1 N1 Rb1 . 4_566 110.2(3) ?
    Rb1 N1 Rb1 4_666 4_566 84.18(10) ?
    N1 N2 C3 . . 105.9(4) ?
    N1 N2 Rb2 . 4_566 106.3(3) ?
    C3 N2 Rb2 . 4_566 109.8(3) ?
    N1 N2 Rb2 . 4_666 133.7(3) ?
    C3 N2 Rb2 . 4_666 116.0(3) ?
    Rb2 N2 Rb2 4_566 4_666 78.11(9) ?
    N1 N2 Rb1 . 4_666 60.4(2) ?
    C3 N2 Rb1 . 4_666 143.7(3) ?
    Rb2 N2 Rb1 4_566 4_666 106.49(11) ?
    Rb2 N2 Rb1 4_666 4_666 74.02(8) ?
    O2 N3 O1 . . 120.4(4) ?
    O2 N3 C3 . . 120.3(4) ?
    O1 N3 C3 . . 119.3(4) ?
    O2 N3 Rb2 . 2_645 64.1(2) ?
    O1 N3 Rb2 . 2_645 56.8(3) ?
    C3 N3 Rb2 . 2_645 170.9(3) ?
    N5 N4 C4 . . 108.2(4) ?
    N5 N4 Rb1 . 1_455 145.7(3) ?
    C4 N4 Rb1 . 1_455 105.0(3) ?
    N5 N4 Rb1 . . 100.0(3) ?
    C4 N4 Rb1 . . 100.8(3) ?
    Rb1 N4 Rb1 1_455 . 81.61(10) ?
    N5 N4 Rb2 . 1_455 68.6(2) ?
    C4 N4 Rb2 . 1_455 149.5(3) ?
    Rb1 N4 Rb2 1_455 1_455 78.61(9) ?
    Rb1 N4 Rb2 . 1_455 109.73(11) ?
    N4 N5 C6 . . 106.6(4) ?
    N4 N5 Rb2 . . 125.8(3) ?
    C6 N5 Rb2 . . 112.7(3) ?
    N4 N5 Rb2 . 1_455 86.9(3) ?
    C6 N5 Rb2 . 1_455 144.6(3) ?
    Rb2 N5 Rb2 . 1_455 82.23(10) ?
    O4 N6 O3 . . 120.5(4) ?
    O4 N6 C6 . . 120.1(4) ?
    O3 N6 C6 . . 119.4(4) ?
    O4 N6 Rb1 . 2 83.4(3) ?
    O3 N6 Rb1 . 2 71.3(3) ?
    C6 N6 Rb1 . 2 115.6(3) ?
    O4 N6 Rb1 . 2_655 62.1(3) ?
    O3 N6 Rb1 . 2_655 58.8(2) ?
    C6 N6 Rb1 . 2_655 173.1(3) ?
    Rb1 N6 Rb1 2 2_655 70.77(8) ?
    N1 C1 C2 . . 111.5(4) ?
    N1 C1 H1 . . 124.3 ?
    C2 C1 H1 . . 124.3 ?
    C1 C2 C3 . . 100.5(4) ?
    C1 C2 C5 . . 128.5(4) ?
    C3 C2 C5 . . 131.0(4) ?
    N2 C3 C2 . . 113.2(4) ?
    N2 C3 N3 . . 118.1(4) ?
    C2 C3 N3 . . 128.7(4) ?
    N4 C4 C5 . . 112.0(4) ?
    N4 C4 H4 . . 124.0 ?
    C5 C4 H4 . . 124.0 ?
    C4 C5 C6 . . 100.5(4) ?
    C4 C5 C2 . . 127.8(4) ?
    C6 C5 C2 . . 131.7(4) ?
    N5 C6 N6 . . 118.2(4) ?
    N5 C6 C5 . . 112.8(4) ?
    N6 C6 C5 . . 129.0(4) ?
loop_
    _geom_torsion_atom_site_label_1
    _geom_torsion_atom_site_label_2
    _geom_torsion_atom_site_label_3
    _geom_torsion_atom_site_label_4
    _geom_torsion_site_symmetry_1
    _geom_torsion_site_symmetry_2
    _geom_torsion_site_symmetry_3
    _geom_torsion_site_symmetry_4
    _geom_torsion
    _geom_torsion_publ_flag
    C1 N1 N2 C3 . . . . -1.9(5) ?
    Rb1 N1 N2 C3 4_666 . . . -143.3(3) ?
    Rb1 N1 N2 C3 4_566 . . . 129.7(3) ?
    C1 N1 N2 Rb2 . . . 4_566 -118.5(4) ?
    Rb1 N1 N2 Rb2 4_666 . . 4_566 100.03(16) ?
    Rb1 N1 N2 Rb2 4_566 . . 4_566 13.0(4) ?
    C1 N1 N2 Rb2 . . . 4_666 152.5(4) ?
    Rb1 N1 N2 Rb2 4_666 . . 4_666 11.1(4) ?
    Rb1 N1 N2 Rb2 4_566 . . 4_666 -76.0(4) ?
    C1 N1 N2 Rb1 . . . 4_666 141.4(4) ?
    Rb1 N1 N2 Rb1 4_566 . . 4_666 -87.0(3) ?
    Rb2 O2 N3 O1 2_645 . . . -8.1(5) ?
    Rb2 O2 N3 O1 2_545 . . . 70.1(6) ?
    Rb2 O2 N3 C3 2_645 . . . 171.0(4) ?
    Rb2 O2 N3 C3 2_545 . . . -110.9(4) ?
    Rb2 O2 N3 Rb2 2_545 . . 2_645 78.17(18) ?
    Rb2 O1 N3 O2 4_666 . . . -174.8(4) ?
    Rb2 O1 N3 O2 2_645 . . . 8.7(6) ?
    Rb2 O1 N3 C3 4_666 . . . 6.1(8) ?
    Rb2 O1 N3 C3 2_645 . . . -170.4(3) ?
    Rb2 O1 N3 Rb2 4_666 . . 2_645 176.5(6) ?
    C4 N4 N5 C6 . . . . -1.0(5) ?
    Rb1 N4 N5 C6 1_455 . . . 164.3(4) ?
    Rb1 N4 N5 C6 . . . . -106.0(3) ?
    Rb2 N4 N5 C6 1_455 . . . 146.6(4) ?
    C4 N4 N5 Rb2 . . . . 134.2(3) ?
    Rb1 N4 N5 Rb2 1_455 . . . -60.5(6) ?
    Rb1 N4 N5 Rb2 . . . . 29.3(3) ?
    Rb2 N4 N5 Rb2 1_455 . . . -78.1(2) ?
    C4 N4 N5 Rb2 . . . 1_455 -147.7(3) ?
    Rb1 N4 N5 Rb2 1_455 . . 1_455 17.6(5) ?
    Rb1 N4 N5 Rb2 . . . 1_455 107.40(13) ?
    Rb1 O4 N6 O3 2_655 . . . -8.0(5) ?
    Rb1 O4 N6 O3 2 . . . 63.7(4) ?
    Rb1 O4 N6 C6 2_655 . . . 172.5(4) ?
    Rb1 O4 N6 C6 2 . . . -115.8(4) ?
    Rb1 O4 N6 Rb1 2_655 . . 2 -71.71(13) ?
    Rb1 O4 N6 Rb1 2 . . 2_655 71.71(13) ?
    Rb2 O3 N6 O4 . . . . 143.7(4) ?
    Rb1 O3 N6 O4 2_655 . . . 8.3(5) ?
    Rb1 O3 N6 O4 2 . . . -70.1(5) ?
    Rb2 O3 N6 C6 . . . . -36.8(5) ?
    Rb1 O3 N6 C6 2_655 . . . -172.2(3) ?
    Rb1 O3 N6 C6 2 . . . 109.4(4) ?
    Rb2 O3 N6 Rb1 . . . 2 -146.2(3) ?
    Rb1 O3 N6 Rb1 2_655 . . 2 78.39(12) ?
    Rb2 O3 N6 Rb1 . . . 2_655 135.4(3) ?
    Rb1 O3 N6 Rb1 2 . . 2_655 -78.39(12) ?
    N2 N1 C1 C2 . . . . 1.5(6) ?
    Rb1 N1 C1 C2 4_666 . . . 121.1(4) ?
    Rb1 N1 C1 C2 4_566 . . . -136.8(4) ?
    N1 C1 C2 C5 . . . . -179.6(5) ?
    N1 N2 C3 C2 . . . . 1.6(5) ?
    Rb2 N2 C3 C2 4_566 . . . 115.9(4) ?
    Rb2 N2 C3 C2 4_666 . . . -158.0(3) ?
    Rb1 N2 C3 C2 4_666 . . . -59.7(6) ?
    N1 N2 C3 N3 . . . . 179.0(4) ?
    Rb2 N2 C3 N3 4_566 . . . -66.7(4) ?
    Rb2 N2 C3 N3 4_666 . . . 19.4(5) ?
    Rb1 N2 C3 N3 4_666 . . . 117.7(5) ?
    C1 C2 C3 N2 . . . . -0.7(6) ?
    C5 C2 C3 N2 . . . . 178.4(5) ?
    C1 C2 C3 N3 . . . . -177.8(5) ?
    C5 C2 C3 N3 . . . . 1.3(9) ?
    O2 N3 C3 N2 . . . . 163.0(4) ?
    O1 N3 C3 N2 . . . . -17.9(7) ?
    O2 N3 C3 C2 . . . . -20.0(8) ?
    O1 N3 C3 C2 . . . . 159.1(5) ?
    N5 N4 C4 C5 . . . . 0.9(6) ?
    Rb1 N4 C4 C5 1_455 . . . -170.6(3) ?
    Rb1 N4 C4 C5 . . . . 105.3(4) ?
    Rb2 N4 C4 C5 1_455 . . . -77.6(7) ?
    N5 N4 C4 Rb1 . . . 1_455 171.5(4) ?
    Rb1 N4 C4 Rb1 . . . 1_455 -84.11(17) ?
    Rb2 N4 C4 Rb1 1_455 . . 1_455 93.1(6) ?
    N5 N4 C4 Rb1 . . . . -104.4(4) ?
    Rb1 N4 C4 Rb1 1_455 . . . 84.11(17) ?
    Rb2 N4 C4 Rb1 1_455 . . . 177.2(7) ?
    N4 C4 C5 C6 . . . . -0.4(5) ?
    N4 C4 C5 C2 . . . . 178.5(4) ?
    C1 C2 C5 C4 . . . . -131.9(6) ?
    C3 C2 C5 C4 . . . . 49.3(8) ?
    C1 C2 C5 C6 . . . . 46.6(8) ?
    C3 C2 C5 C6 . . . . -132.2(6) ?
    N4 N5 C6 N6 . . . . 178.6(4) ?
    Rb2 N5 C6 N6 . . . . 36.8(5) ?
    Rb2 N5 C6 N6 1_455 . . . -72.7(7) ?
    N4 N5 C6 C5 . . . . 0.9(5) ?
    Rb2 N5 C6 C5 . . . . -140.9(3) ?
    Rb2 N5 C6 C5 1_455 . . . 109.6(5) ?
    O4 N6 C6 N5 . . . . 178.7(5) ?
    O3 N6 C6 N5 . . . . -0.8(7) ?
    Rb1 N6 C6 N5 2 . . . 81.2(4) ?
    O4 N6 C6 C5 . . . . -4.0(8) ?
    O3 N6 C6 C5 . . . . 176.5(5) ?
    Rb1 N6 C6 C5 2 . . . -101.5(5) ?
    C4 C5 C6 N5 . . . . -0.3(5) ?
    C2 C5 C6 N5 . . . . -179.1(5) ?
    C4 C5 C6 N6 . . . . -177.7(5) ?
    C2 C5 C6 N6 . . . . 3.5(8) ?
loop_
    _geom_hbond_atom_site_label_D
    _geom_hbond_atom_site_label_H
    _geom_hbond_atom_site_label_A
    _geom_hbond_site_symmetry_A
    _geom_hbond_distance_DH
    _geom_hbond_distance_HA
    _geom_hbond_distance_DA
    _geom_hbond_angle_DHA
    _geom_hbond_publ_flag
    C4 H4 O2 1_455 0.95 2.68 3.506(6) 146 no
_shelx_space_group_comment
;
The symmetry employed for this shelxl refinement is uniquely defined
by the following loop, which should always be used as a source of
symmetry information in preference to the above space-group names.
They are only intended as comments.
;
_shelx_estimated_absorpt_T_min     0.576
_shelx_estimated_absorpt_T_max     0.708
_shelx_hkl_file
;
   5   0  -1  387.43   11.56
   5   0  -1  649.82   14.15
   5   0  -1  205.27    7.85
   5   0  -1  336.48   10.46
   5   0  -1  759.49   15.86
   5   0  -1  464.21   12.97
   5   0  -2    1.67    2.01
   5   0  -2    5.43    3.34
   5   0  -2    1.27    3.31
   5   0  -2    0.13    3.30
   5   0  -2    3.96    3.89
   5   0  -2    0.21    2.85
   5   0  -3  127.90    7.24
   5   0  -3  126.45    7.93
   5   0  -3  116.13    6.66
   5   0  -3  121.12    7.24
   5   0  -4   -2.41    3.10
   5   0  -4    2.48    2.07
   5   0  -4    0.41    2.82
   5   0  -4    0.96    1.69
   5   0  -4    0.55    3.23
   5   0  -4    5.47    4.18
   5   0  -4    3.16    3.29
   5   0  -5 1271.98   20.94
   5   0  -5 1141.16   19.49
   5   0  -5 1199.84   19.64
   5   0  -5 1038.68   19.09
   5   1  -1    5.24    3.28
   5   1  -1    9.58    3.63
   5   1  -1    1.88    3.41
   5  -1  -1   12.25    3.94
   5  -1  -1   12.86    4.03
   5  -1  -1    8.19    3.32
   5   1  -1    3.29    1.67
   5   1  -1    5.46    2.38
   5   1  -1    5.61    2.88
   5   1  -2  553.85   12.66
   5  -1  -2  654.94   14.77
   5  -1  -2  627.45   15.31
   5  -1  -2  671.43   14.90
   5   1  -2  645.07   15.66
   5  -1  -2  681.42   15.55
   5   1  -3   87.91    5.32
   5   1  -3  162.94    7.53
   5  -1  -3  100.20    6.31
   5  -1  -3   87.36    5.29
   5  -1  -3  273.32   10.34
   5  -1  -3  195.81    9.12
   5   1  -3  290.81   10.38
   5   1  -3  280.69   10.55
   5  -1  -3  161.31    7.53
   5   1  -3  257.83   10.35
   5   1  -3  303.38   11.13
   5   1  -4   58.97    5.25
   5  -1  -4   64.10    5.70
   5   1  -4   40.19    4.57
   5   1  -4   42.98    4.67
   5  -1  -4   53.83    5.58
   5  -1  -4   62.90    5.31
   5   1  -4   62.78    5.81
   5  -1  -4   59.25    5.64
   5   1  -4   43.14    3.90
   5   1  -5  111.58    5.74
   5  -1  -5  217.90    8.99
   5   1  -5   50.64    3.79
   5   1  -5   25.68    3.24
   5   1  -5  210.10    8.16
   5  -1  -5  141.04    7.05
   5  -1  -5  180.02    7.86
   5   1  -5  215.97    8.54
   5  -1  -5   59.44    4.56
   5  -1  -5  157.21    7.34
   5   2  -1    2.32    1.36
   5  -2  -1    1.87    1.67
   5   2  -1    4.51    1.98
   5  -2  -1    4.79    2.43
   5  -2  -2   40.33    3.60
   5   2  -2  130.91    7.25
   5   2  -2   41.30    3.66
   5   2  -2   86.13    5.29
   5   2  -2   44.28    3.66
   5   2  -2   84.70    5.51
   5   2  -2   99.37    5.93
   5   2  -3  378.82   11.14
   5   2  -3  407.48   11.85
   5   2  -3  363.01   11.36
   5   2  -3  392.04   10.79
   5  -2  -3  364.53   10.82
   5  -2  -4  159.74    7.28
   5  -2  -4  381.51   11.76
   5  -2  -4  258.17   10.40
   5   2  -4  470.14   12.19
   5   2  -4  226.10    8.14
   5  -2  -4  463.29   12.55
   5   2  -4  569.73   13.36
   5   2  -4  682.59   14.67
   5  -2  -4  223.11    8.38
   5   2  -4  647.87   13.38
   5  -2  -4  697.40   14.45
   5  -2  -5   24.95    3.93
   4   0  -1    8.53   16.89
   4   0  -2  201.77   26.19
   4   0  -2  200.00   25.15
   4   0  -3   -1.90   16.17
   4   0  -3    8.00   17.45
   4   0  -4 2732.78   72.26
   4   0  -5    4.97   15.76
   4   0  -5    4.70   15.23
   4   0  -6  249.02   25.11
   4   0  -6  255.06   25.53
   4   0  -6  227.83   23.53
   4   0  -7    3.94   14.94
   4   0  -7   13.30   15.13
   4   0  -7   17.04   14.58
   4   0  -7    8.08   14.29
   4   0  -8 4725.86   86.88
   4   0  -8 4671.11   79.07
   4   0  -8 4618.04   83.05
   4   0  -8 4758.31   92.04
   4   0  -9    3.58   12.16
   4   0  -9   10.47   11.97
   4   0  -9    9.57   13.45
   4   0  -9   10.65   11.93
   4   0 -10 2704.69   62.07
   4   0 -10 2937.80   60.86
   4   0 -10 2853.55   61.69
   4   0 -10 2777.07   57.85
   4   0 -10 2739.13   57.97
   4   0 -10 2735.15   56.83
   4   0 -11   -0.87    7.13
   4   0 -11    3.53   10.62
   4   0 -11    6.53    7.85
   4   0 -11    1.16    7.51
   4   0 -12 3462.97   58.73
   4   0 -12 3344.48   55.43
   4   0 -12 3403.08   58.25
   4   0 -13    0.92    5.92
   4   0 -13    3.72    6.02
   4   0 -13    3.34    6.26
   4   0 -14 4051.73   53.68
   4   0 -15    4.86    4.34
   4   0 -15    1.23    3.39
   4   0 -15    3.21    2.95
   4   0 -16  242.70    8.77
   4  -1  -1 1337.76   53.08
   4   1  -1 1318.88   52.30
   4   1  -2  794.28   42.25
   4  -1  -2  869.31   43.72
   4   1  -2  828.85   41.04
   4  -1  -2  869.35   44.59
   4   1  -3 5024.84   99.83
   4  -1  -3 5289.91  103.45
   4   1  -3 4979.17   95.17
   4   1  -3 4873.55   98.09
   4  -1  -3 5220.80  103.00
   4   1  -4   51.57   17.46
   4   1  -4   52.09   18.69
   4  -1  -4   57.88   19.48
   4  -1  -4   52.12   18.60
   4   1  -5 2690.35   70.59
   4   1  -5 2788.33   72.09
   4   1  -5 2588.31   66.10
   4  -1  -5 2775.04   72.93
   4  -1  -6 1367.39   48.21
   4   1  -6 1402.59   50.27
   4   1  -6 1348.66   46.64
   4   1  -6 1403.28   51.72
   4   1  -6 1335.38   47.90
   4  -1  -6 1434.73   51.79
   4  -1  -7  809.01   38.50
   4  -1  -7  745.15   36.48
   4   1  -7  734.43   35.98
   4   1  -7  749.27   36.46
   4   1  -7  773.77   39.43
   4   1  -7  745.25   34.97
   4  -1  -8   17.78   14.45
   4   1  -8   18.57   13.30
   4  -1  -8   21.27   12.17
   4   1  -8   20.86   11.63
   4  -1  -8   23.45   13.56
   4   1  -8   14.07   13.47
   4  -1  -8   22.97   13.61
   4  -1  -9  972.18   36.65
   4   1  -9  880.77   37.16
   4   1  -9  867.13   39.31
   4  -1  -9  980.12   37.56
   4  -1  -9  910.62   37.99
   4  -1  -9  894.98   36.10
   4   1 -10 2781.01   57.21
   4  -1 -10 2732.07   60.10
   4  -1 -10 3030.52   63.05
   4  -1 -10 2754.29   57.23
   4  -1 -10 2595.08   55.69
   4   1 -10 2585.81   54.89
   4   1 -10 2840.18   58.37
   4   1 -10 2806.48   65.80
   4  -1 -10 2988.95   61.68
   4  -1 -10 2829.56   57.73
   4  -1 -10 2666.07   61.56
   4  -1 -11  255.93   17.82
   4   1 -11  262.32   17.37
   4   1 -11  255.05   17.60
   4   1 -11  234.15   16.28
   4  -1 -11  253.20   17.54
   4  -1 -11  272.49   21.05
   4   1 -11  260.12   20.92
   4   1 -11  225.17   16.67
   4  -1 -11  256.08   17.08
   4  -1 -11  259.76   18.17
   4   1 -11  273.43   20.83
   4  -1 -12  919.72   28.66
   4   1 -12  992.45   30.77
   4  -1 -12  974.47   30.80
   4  -1 -12  979.81   30.63
   4   1 -12  954.43   30.39
   4   1 -13   70.80    8.89
   4   1 -13   72.13    9.23
   4  -1 -13   73.58    9.26
   4  -1 -13   67.04    9.14
   4  -1 -13   69.30    8.72
   4   1 -13   75.79    9.52
   4  -1 -14  376.46   16.02
   4  -1 -14  298.19   13.51
   4  -1 -15   83.78    7.73
   4   1 -15   36.38    5.28
   4   1 -15   17.33    3.60
   4   1 -15   66.14    7.67
   4  -1 -15   53.50    6.67
   4   1 -16 1157.23   19.90
   4  -1 -16 1444.32   22.44
   4   2  -1 7183.31  119.79
   4   2  -1 6845.07  116.02
   4  -2  -1 7273.41  121.74
   4   2  -2 1018.05   45.54
   4   2  -2 1045.13   46.66
   4  -2  -2  965.53   45.13
   4  -2  -2  961.86   45.91
   4   2  -2  973.03   44.82
   4  -2  -3 3221.11   80.35
   4   2  -3 2946.99   75.29
   4   2  -3 2856.85   72.80
   4   2  -3 3149.05   78.05
   4   2  -4   54.00   19.33
   4  -2  -4   59.86   19.13
   4   2  -4   40.41   16.51
   4   2  -5 1974.89   59.33
   4   2  -5 1940.55   57.02
   4   2  -5 2007.68   61.00
   4  -2  -5 1965.29   60.91
   4   2  -6  606.12   33.73
   4  -2  -6  598.45   33.82
   4   2  -6  586.20   34.99
   4   2  -6  581.18   31.38
   4   2  -6  587.54   32.96
   4  -2  -6  608.34   35.60
   4   2  -7 1812.59   53.24
   4  -2  -7 1851.46   52.56
   4   2  -7 1729.82   52.74
   4   2  -7 1788.88   51.78
   4   2  -7 1861.68   58.56
   4  -2  -7 1772.88   55.19
   4  -2  -7 1817.45   53.94
   4  -2  -8  181.10   21.20
   4   2  -8  154.63   20.92
   4   2  -8  152.69   18.20
   4  -2  -9    3.49    9.05
   4  -2  -9    0.90   11.49
   4  -2  -9    2.31   11.17
   4   2  -9    4.44   14.26
   4  -2  -9    9.03    8.56
   4   2  -9    6.09   11.97
   4   2  -9    4.40   12.04
   4   2  -9    5.35    7.91
   4  -2  -9    6.31   11.71
   4   2  -9    0.07    7.96
   4  -2  -9    8.17    7.94
   4  -2  -9    4.93    8.78
   4  -2  -9   19.17   10.01
   4  -2  -9   10.28   12.61
   4  -2 -10   52.04   11.07
   4   2 -10   60.11   15.08
   4  -2 -10   65.95   11.93
   4  -2 -10   53.96   13.90
   4  -2 -10   56.98   11.31
   4   2 -10   72.37   11.73
   4  -2 -10   74.32   14.06
   4  -2 -10   61.51   10.61
   4   2 -10   59.94   11.05
   4  -2 -10   63.99   10.74
   4   2 -10   67.48   13.59
   4  -2 -10   60.09   14.43
   4   2 -10   62.95   11.22
   4  -2 -10   58.07   11.41
   4  -2 -11  728.40   27.57
   4  -2 -11  705.17   27.31
   4   2 -11  740.20   27.37
   4   2 -11  737.08   27.82
   4  -2 -11  745.44   27.61
   4  -2 -11  727.82   26.96
   4   2 -11  717.25   27.53
   4   2 -11  733.04   26.51
   4  -2 -12   94.53   10.91
   4  -2 -12   83.51    9.64
   4   2 -12   89.97   10.69
   4   2 -12   84.35   10.02
   4  -2 -12   97.73   10.77
   4  -2 -12   95.09   11.02
   4   2 -12  113.69   11.75
   4   2 -13   17.00    6.15
   4   2 -13   26.05    6.87
   4  -2 -13   19.12    6.41
   4  -2 -13   25.05    6.81
   4  -2 -13   22.18    6.59
   4   2 -13   22.94    6.48
   4  -2 -14   70.15    7.94
   4  -2 -14   55.13    7.32
   4   2 -14   61.88    8.20
   4   2 -15   67.69    5.96
   4  -2 -15   26.70    4.11
   4  -2 -15   55.13    5.83
   4   2 -15   19.75    3.34
   4  -2 -15   79.35    7.09
   4  -2 -16   14.92    3.06
   4  -2 -16   14.99    2.83
   4  -3  -1  767.93   40.50
   4   3  -1  782.04   40.69
   4   3  -2  557.76   35.32
   4   3  -2  651.96   37.46
   4   3  -2  580.86   34.83
   4  -3  -2  593.91   36.20
   4   3  -3 1417.92   51.90
   4   3  -3 1452.91   51.90
   4   3  -3 1409.70   51.76
   4   3  -4  196.14   24.00
   4   3  -4  198.92   21.47
   4  -3  -4  194.93   24.36
   4   3  -4  190.79   23.66
   4   3  -4  184.17   22.98
   4  -3  -5 1343.28   51.16
   4   3  -5 1296.31   47.70
   4   3  -5 1344.99   50.32
   4   3  -5 1229.98   43.51
   4   3  -5 1279.30   46.16
   4   3  -6  975.92   42.94
   4   3  -6 1042.88   39.93
   4  -3  -6 1007.61   40.09
   4   3  -6  985.07   40.41
   4   3  -6 1057.52   41.90
   4  -3  -6 1049.21   44.59
   4   3  -7  271.95   25.58
   4  -3  -7  302.63   25.22
   4   3  -7  294.56   23.58
   4  -3  -7  286.56   25.20
   4  -3  -7  298.47   23.55
   4   3  -7  313.93   24.53
   4   3  -7  292.97   22.84
   4  -3  -7  292.73   24.13
   4  -3  -8 1196.49   43.22
   4   3  -8 1192.76   45.75
   4  -3  -8 1263.84   42.84
   4   3  -8 1141.50   41.29
   4  -3  -8 1131.49   41.49
   4   3  -8 1160.22   40.30
   4   3  -9  415.23   27.90
   4   3  -9  349.73   20.10
   4   3  -9  371.67   21.68
   4  -3  -9  463.82   27.91
   4  -3  -9  401.55   22.43
   4  -3  -9  395.31   23.35
   4   3  -9  381.97   21.13
   4  -3  -9  408.91   24.17
   4  -3  -9  392.53   25.50
   4   3  -9  395.26   21.39
   4  -3  -9  427.87   23.50
   4  -3  -9  402.92   22.36
   4   3  -9  340.54   20.71
   4  -3  -9  357.91   20.37
   4   3  -9  414.26   22.94
   4  -3 -10 1149.00   35.67
   4  -3 -10 1090.52   35.15
   4  -3 -10 1136.79   35.35
   4  -3 -10 1054.64   32.21
   4  -3 -10 1078.79   33.22
   4  -3 -10 1186.63   40.04
   4   3 -10 1141.73   34.73
   4   3 -10 1129.34   40.67
   4  -3 -10 1195.24   37.19
   4   3 -10 1016.14   30.03
   4   3 -10 1138.44   35.21
   4  -3 -10 1077.43   33.40
   4   3 -10 1142.78   34.75
   4   3 -10 1156.75   34.58
   4  -3 -10 1223.51   40.84
   4   3 -11  577.34   22.67
   4   3 -11  614.68   24.09
   4   3 -11  639.69   25.06
   4  -3 -11  592.40   23.79
   4  -3 -11  607.00   24.89
   4  -3 -11  566.94   23.33
   4  -3 -11  648.93   25.51
   4  -3 -11  654.40   25.64
   4  -3 -11  575.83   22.69
   4  -3 -12 1630.72   35.71
   4  -3 -12 1702.37   37.16
   4   3 -12 1848.38   39.19
   4  -3 -12 1596.29   35.99
   4  -3 -12 1707.03   38.21
   4   3 -12 1619.20   35.20
   4   3 -12 1778.00   38.99
   4  -3 -13    5.78    5.22
   4   3 -13    2.08    6.36
   4  -3 -13    4.00    5.31
   4   3 -13    6.74    5.77
   4  -3 -13    8.29    6.08
   4  -3 -14  450.58   15.73
   4  -3 -14  448.66   14.10
   4  -3 -15  156.29    8.48
   4   3 -15   45.12    4.34
   4   3 -15  115.72    6.99
   4   3 -15  108.95    6.16
   4  -3 -15  149.46    7.42
   4   4  -1  476.76   31.83
   4  -4  -1  483.57   32.60
   4   4  -1  452.00   32.29
   4  -4  -2  144.17   21.63
   4   4  -2  120.31   21.21
   4   4  -2  126.69   18.31
   4   4  -2  137.81   21.17
   4   4  -3  377.89   27.15
   4   4  -3  375.79   28.98
   4  -4  -3  422.58   31.47
   4   4  -3  409.02   29.62
   4   4  -3  407.66   29.88
   4   4  -4  395.23   27.46
   4   4  -4  371.35   28.32
   4   4  -4  385.41   25.72
   4  -4  -4  399.91   26.79
   4  -4  -4  449.28   31.89
   4   4  -4  401.12   28.63
   4   4  -4  398.62   28.70
   4  -4  -5  619.43   35.67
   4   4  -5  592.19   31.45
   4   4  -5  597.51   33.86
   4   4  -5  627.84   31.15
   4   4  -5  618.58   32.96
   4  -4  -6   14.83   12.51
   4   4  -6    5.88   14.87
   4   4  -6    0.15   11.61
   4   4  -6   23.03   13.30
   4  -4  -6    7.48   11.80
   4  -4  -6    4.12   14.44
   4   4  -6    7.48   12.86
   4   4  -7  177.51   18.29
   4   4  -7  158.28   20.47
   4  -4  -7  186.43   19.90
   4  -4  -7  135.59   15.48
   4  -4  -7  136.48   18.87
   4   4  -8 3756.32   65.93
   4  -4  -8 5019.32   86.80
   4  -4  -8 4609.50   80.09
   4   4  -8 4236.75   71.75
   4   4  -8 4565.96   85.53
   4   4  -8 4304.90   73.76
   4  -4  -8 4043.09   72.77
   4  -4  -8 4107.73   72.66
   4  -4  -8 4982.19   83.78
   4   4  -8 4475.12   74.61
   4   4  -8 4234.72   68.16
   4  -4  -8 3849.16   65.99
   4  -4  -8 4505.65   79.51
   4  -4  -8 4056.17   72.06
   4   4  -8 3916.76   66.02
   4   4  -8 4630.48   79.60
   4  -4  -9 2458.10   50.96
   4  -4  -9 2606.11   54.32
   4   4  -9 2581.88   51.70
   4   4  -9 2341.28   48.41
   4   4  -9 2533.76   51.75
   4  -4  -9 2665.83   55.88
   4  -4  -9 2678.04   53.11
   4  -4  -9 2599.47   54.00
   4  -4  -9 2591.62   57.21
   4   4  -9 2573.93   51.61
   4   4  -9 2634.68   54.45
   4   4 -10 1173.44   34.11
   4  -4 -10 1196.62   35.06
   4  -4 -10 1198.51   34.07
   4  -4 -10 1203.03   35.46
   4  -4 -10 1149.40   33.55
   4   4 -10 1050.35   31.87
   4  -4 -10 1102.95   32.49
   4   4 -10 1076.67   30.03
   4  -4 -10 1117.36   33.09
   4   4 -10 1272.15   34.44
   4  -4 -10 1234.00   36.72
   4  -4 -11   26.36    7.70
   4  -4 -11   24.66    7.49
   4   4 -11   25.65    8.06
   4   4 -11   27.74    7.46
   4   4 -11   28.08    7.65
   4  -4 -11   18.21    7.57
   4  -4 -11   20.44    7.24
   4   4 -11   26.83    7.40
   4  -4 -11   20.77    8.07
   4  -4 -11   16.40    7.19
   4   4 -12  988.12   26.07
   4  -4 -12 1080.86   27.13
   4  -4 -12 1116.15   28.61
   4  -4 -12 1022.47   26.35
   4  -4 -12 1106.39   27.02
   4  -4 -12 1151.46   29.20
   4  -4 -12 1161.00   29.31
   4  -4 -13 1603.27   31.52
   4  -4 -13 1566.63   30.08
   4  -4 -13 1519.72   29.10
   4   4 -13 1520.25   30.27
   4  -4 -14  814.88   17.63
   4  -4 -14  940.68   20.14
   4  -4 -15   71.50    4.53
   4  -4 -15   31.56    3.04
   4  -4 -15  134.11    6.93
   4  -5  -1  203.28   23.10
   4   5  -1  180.14   21.50
   4   5  -1  181.25   22.08
   4   5  -1  205.10   23.26
   4   5  -2   78.64   18.34
   4  -5  -2   58.81   17.84
   4  -5  -2   70.93   16.07
   4   5  -2   59.40   16.59
   4   5  -3 1003.88   37.46
   4   5  -3 1076.77   40.36
   4   5  -3 1094.70   43.36
   4   5  -3 1116.87   43.67
   4  -5  -3 1141.09   41.56
   4   5  -3 1021.74   43.15
   4  -5  -3 1120.91   45.67
   4   5  -4 3265.24   68.80
   4   5  -4 3393.55   75.15
   4   5  -4 3361.30   67.00
   4   5  -4 3164.62   69.65
   4   5  -4 3560.72   74.45
   4  -5  -4 3632.04   80.07
   4  -5  -4 3533.56   73.32
   4   5  -5 2066.43   55.01
   4   5  -5 1947.09   50.62
   4  -5  -5 2074.13   56.50
   4  -5  -5 2169.68   55.84
   4   5  -5 1821.48   53.56
   4   5  -5 1868.30   51.44
   4   5  -6  431.74   24.84
   4   5  -6  404.66   25.79
   4  -5  -6  393.80   27.64
   4  -5  -6  374.28   21.92
   4   5  -6  351.37   20.04
   4   5  -6  325.68   17.88
   4   5  -6  402.16   25.18
   4   5  -6  348.64   26.47
   4  -5  -6  455.73   27.49
   4   5  -7 1778.86   48.16
   4   5  -7 1620.53   44.08
   4   5  -7 1676.50   50.95
   4  -5  -7 1877.16   53.06
   4  -5  -7 1871.42   51.11
   4   5  -7 1558.60   42.63
   4  -5  -7 1640.77   44.69
   4   5  -7 1512.79   37.90
   4   5  -7 1581.58   44.48
   4  -5  -7 1520.04   39.96
   4   5  -7 1616.78   43.93
   4  -5  -7 1727.90   48.87
   4   5  -7 1541.82   38.66
   4  -5  -7 1737.84   50.85
   4   5  -7 1398.56   33.83
   4  -5  -7 1703.31   46.18
   4  -5  -7 1664.88   45.46
   4  -5  -8  548.88   25.61
   4   5  -8  602.13   26.03
   4  -5  -8  551.48   26.27
   4   5  -8  556.36   29.91
   4  -5  -8  629.63   29.96
   4  -5  -8  556.51   26.09
   4   5  -8  564.22   25.54
   4   5  -8  580.81   26.88
   4   5  -8  600.54   26.26
   4   5  -8  533.06   23.74
   4  -5  -8  636.61   31.32
   4   5  -8  510.35   23.91
   4  -5  -8  577.65   27.27
   4   5  -8  589.74   27.82
   4  -5  -8  531.09   25.56
   4   5  -9  319.90   17.81
   4   5  -9  319.80   18.30
   4   5  -9  298.37   17.38
   4  -5  -9  318.93   18.97
   4  -5  -9  268.66   17.93
   4  -5  -9  317.28   19.28
   4  -5  -9  291.94   18.72
   4  -5  -9  301.50   18.78
   4   5  -9  284.71   16.80
   4  -5  -9  306.65   19.26
   4   5  -9  281.43   17.74
   4   5  -9  299.98   17.82
   4  -5 -10 1766.85   40.14
   4   5 -10 1738.11   39.23
   4   5 -10 1703.45   37.42
   4   5 -10 1642.64   36.23
   4  -5 -10 1782.31   41.99
   4  -5 -10 1746.21   39.91
   4  -5 -10 1679.52   39.79
   4  -5 -10 1729.20   39.76
   4   5 -11  796.66   24.52
   4  -5 -11  803.56   25.06
   4   5 -11  697.15   22.87
   4   5 -11  706.97   20.86
   4  -5 -11  728.49   22.74
   4  -5 -11  733.92   23.91
   4  -5 -11  724.81   23.59
   4  -5 -11  745.71   23.70
   4  -5 -12  193.77   11.88
   4  -5 -12  193.25   11.99
   4   5 -12  226.98   12.50
   4   5 -12  202.04   12.15
   4  -5 -12  196.76   11.98
   4   5 -12  221.08   12.88
   4  -5 -13   34.87    6.04
   4   5 -13   35.24    5.85
   4  -5 -13   38.25    5.38
   4  -5 -13   38.66    6.58
   4   5 -13   25.17    5.06
   4  -5 -13   37.13    6.09
   4  -5 -13   27.60    5.22
   4   5 -14    6.81    3.15
   4  -5 -14   14.92    4.18
   4  -6  -1 1687.18   46.37
   4   6  -1 1879.00   56.02
   4   6  -1 1845.19   55.14
   4  -6  -1 1780.72   54.63
   4  -6  -1 1712.55   44.83
  -4   6   1 1689.54   42.75
   4  -6  -1 1601.47   41.58
   4   6  -1 1642.77   42.91
   4   6  -1 1683.54   46.32
   4   6  -1 1799.77   53.21
   4   6  -1 1791.49   48.07
   4   6  -1 1765.65   48.27
   4   6  -2 3756.31   66.69
   4   6  -2 3518.51   66.30
   4  -6  -2 3720.14   69.40
   4  -6  -2 3656.34   65.69
   4   6  -2 3639.43   70.00
   4   6  -2 4011.60   78.71
   4   6  -2 3536.44   68.28
   4   6  -2 3745.50   67.74
   4   6  -2 3938.33   80.89
   4  -6  -2 4068.41   81.73
   4   6  -2 3673.55   69.45
   4   6  -2 3914.24   78.45
   4  -6  -2 3820.30   68.39
   4  -6  -2 3446.68   60.65
   4  -6  -2 3694.30   69.91
   4  -6  -3  543.62   26.83
   4   6  -3  562.62   30.61
   4  -6  -3  494.45   24.48
   4  -6  -3  516.98   25.76
   4   6  -3  501.44   25.40
   4  -6  -3  559.66   28.56
   4  -6  -3  559.80   26.44
   4  -6  -3  610.05   33.62
   4   6  -3  517.35   25.64
   4  -6  -3  516.04   23.42
   4   6  -3  584.07   31.29
   4   6  -3  566.42   27.36
   4  -6  -3  511.83   26.98
   4  -6  -3  609.30   31.03
   4   6  -3  510.21   25.19
   4  -6  -3  613.79   29.38
   4   6  -3  536.57   27.99
   4   6  -3  564.98   31.91
   4   6  -4  104.82   14.37
   4   6  -4  117.28   13.23
   4   6  -4  114.57   17.54
   4   6  -4  124.50   15.57
   4   6  -4   93.42   11.03
   4  -6  -4  123.90   14.37
   4  -6  -4  146.51   17.29
   4  -6  -4  127.95   19.14
   4   6  -4  126.70   15.19
   4  -6  -4  134.01   15.23
   4  -6  -4  130.90   15.71
   4  -6  -4  140.38   18.95
   4   6  -4  123.96   14.74
   4  -6  -4  156.53   16.65
   4   6  -4  107.62   15.31
   4   6  -4  124.06   15.46
   4  -6  -4  130.98   15.01
   4  -6  -4  124.98   14.29
   4   6  -4  140.45   17.87
   4   6  -4  110.12   15.89
   4  -6  -5  299.46   21.38
   4  -6  -5  288.07   20.24
   4  -6  -5  287.95   20.81
   4   6  -5  262.58   20.59
   4   6  -5  259.37   19.63
   4   6  -5  233.67   16.51
   4   6  -5  262.76   19.25
   4  -6  -5  285.55   19.40
   4   6  -5  254.33   15.51
   4  -6  -5  319.42   22.73
   4   6  -5  283.02   20.85
   4   6  -5  273.07   22.77
   4  -6  -5  246.71   18.59
   4  -6  -5  272.98   18.77
   4  -6  -5  265.92   18.39
   4   6  -5  281.33   19.92
   4   6  -5  298.71   21.74
   4   6  -6 2722.53   56.37
   4  -6  -6 2739.06   58.86
   4  -6  -6 2675.64   56.98
   4   6  -6 2354.28   43.20
   4   6  -6 2565.69   55.75
   4  -6  -6 2667.49   56.10
   4   6  -6 2556.75   48.80
   4  -6  -6 3077.67   65.96
   4  -6  -6 2611.52   54.82
   4   6  -6 2767.61   56.69
   4  -6  -6 2795.38   63.77
   4  -6  -6 2462.83   50.08
   4  -6  -6 2673.75   55.19
   4   6  -7  685.04   27.18
   4  -6  -7  707.76   29.39
   4   6  -7  722.27   28.19
   4  -6  -7  770.42   30.84
   4  -6  -7  702.54   27.95
   4  -6  -7  717.75   29.13
   4  -6  -7  723.17   28.56
   4  -6  -7  696.94   28.17
   4   6  -8    1.49    7.20
   4  -6  -8   15.77    7.82
   4   6  -8   11.88    7.60
   4  -6  -8    5.57    7.43
   4  -6  -8   10.75    8.22
   4  -6  -8    2.01    7.40
   4   6  -8    7.54    6.21
   4   6  -8    7.03    7.10
   4   6  -8   11.21    7.31
   4   6  -8   10.48    7.46
   4  -6  -8    7.95    7.87
   4  -6  -8   15.33    8.09
   4  -6  -9   68.45   10.24
   4  -6  -9   76.50   10.07
   4   6  -9   71.48    9.79
   4  -6  -9   84.21   10.57
   4   6  -9   91.51   10.18
   4   6  -9   70.13    8.86
   4   6  -9   70.89    8.80
   4   6  -9   68.99    9.23
   4  -6  -9   80.75   11.02
   4   6  -9   68.08    8.84
   4   6 -10  754.91   23.90
   4  -6 -10  769.19   24.99
   4   6 -10  711.68   22.24
   4  -6 -10  741.25   24.75
   4   6 -10  674.56   21.48
   4   6 -10  752.54   23.28
   4  -6 -10  721.57   24.13
   4   6 -10  768.14   23.09
   4  -6 -10  747.19   25.46
   4  -6 -11  487.97   18.64
   4   6 -11  473.30   17.52
   4   6 -11  444.02   16.40
   4   6 -11  389.45   16.45
   4   6 -11  390.09   14.94
   4  -6 -11  451.24   17.61
   4  -6 -12   22.02    6.45
   4  -6 -12   48.83    7.20
   4  -6 -12   13.29    3.87
   4  -6 -12   31.38    5.82
   4  -6 -12   45.20    7.31
   4  -6 -12   41.17    5.36
   4  -6 -12   36.31    6.73
   4  -6 -12   56.40    7.24
   4   6 -12   29.86    5.27
   4   6 -12   13.59    5.75
   4   6 -12   30.87    5.67
   4   6 -12   13.42    3.54
   4   6 -12   35.13    5.37
   4  -6 -13  414.08   11.03
   4  -6 -13  433.36   12.84
   4  -6 -13  465.42   12.92
   4  -6 -13  327.12   11.03
   4  -6 -13  371.08   11.04
   4   7  -1   65.98   10.53
   4   7  -1   72.33   10.72
   4   7  -1   78.33   15.13
   4  -7  -1   74.21   11.03
   4   7  -1   83.89   15.87
   4  -7  -1   75.96   10.40
   4   7  -1   53.49    8.91
   4  -7  -1   71.59   11.92
   4   7  -1   74.50   11.72
   4   7  -1   80.58   12.06
   4   7  -1   66.49   11.99
   4   7  -1   68.09   10.96
   4   7  -1   76.68   11.16
   4  -7  -2  284.27   18.60
   4  -7  -2  303.51   23.20
   4   7  -2  280.86   21.83
   4   7  -2  252.82   17.92
   4   7  -2  262.74   17.27
   4   7  -2  285.67   19.64
   4   7  -2  235.51   21.60
   4   7  -2  268.76   18.65
   4   7  -2  223.02   14.77
   4  -7  -2  268.51   18.93
   4   7  -2  269.76   17.75
   4  -7  -2  253.35   17.20
   4  -7  -2  249.98   15.83
   4   7  -3  481.85   22.98
   4  -7  -3  491.06   23.48
   4  -7  -3  485.04   24.67
   4  -7  -3  430.07   19.60
   4  -7  -3  514.62   24.40
   4  -7  -3  505.18   24.13
   4   7  -3  471.22   23.72
   4   7  -3  445.27   23.81
   4  -7  -3  492.16   22.90
   4  -7  -4  369.59   19.68
   4  -7  -4  388.02   20.51
   4  -7  -4  369.98   21.68
   4   7  -4  313.27   19.62
   4   7  -4  310.57   16.05
   4  -7  -4  369.76   20.91
   4   7  -4  314.88   19.24
   4   7  -4  343.72   18.64
   4   7  -4  347.37   20.37
   4   7  -4  369.48   20.89
   4  -7  -4  402.08   21.96
   4   7  -4  321.45   19.93
   4  -7  -4  366.74   21.03
   4   7  -5 2412.29   45.90
   4   7  -5 2450.85   51.06
   4   7  -5 2174.73   39.85
   4  -7  -5 2408.19   52.86
   4  -7  -5 2636.27   54.02
   4  -7  -5 2546.05   51.15
   4   7  -5 2297.95   50.52
   4  -7  -5 2565.78   50.53
   4   7  -5 2276.12   48.43
   4   7  -5 2224.22   49.67
   4   7  -5 2302.56   49.14
   4   7  -6  309.43   18.39
   4  -7  -6  304.97   18.91
   4   7  -6  268.25   13.58
   4  -7  -6  319.52   19.44
   4  -7  -6  322.01   19.36
   4   7  -6  268.88   14.49
   4   7  -6  303.38   18.72
   4   7  -6  287.16   15.54
   4  -7  -6  333.36   19.95
   4  -7  -6  286.27   17.73
   4   7  -6  285.76   17.72
   4   7  -6  273.23   16.81
   4   7  -7 2239.29   41.01
   4  -7  -7 2345.18   47.16
   4   7  -7 2260.72   45.60
   4   7  -7 2312.76   47.01
   4  -7  -7 2281.96   48.81
   4  -7  -7 2291.25   48.07
   4  -7  -7 2422.64   49.50
   4  -7  -8   14.69    6.67
   4   7  -8    7.07    5.26
   4   7  -8    1.85    3.33
   4   7  -8    4.26    6.18
   4   7  -8    6.69    5.98
   4  -7  -8    9.44    6.89
   4  -7  -8   10.95    6.63
   4  -7  -8   13.82    7.06
   4   7  -8    5.61    6.05
   4  -7  -8    5.00    6.81
   4   7  -8    1.98    4.70
   4   7  -8    1.87    5.90
   4  -7  -9  180.18   13.14
   4   7  -9  163.46   10.97
   4   7  -9  169.05   11.41
   4  -7  -9  174.08   13.02
   4   7  -9  167.76   11.03
   4  -7  -9  176.58   12.43
   4   7  -9  176.87   12.04
   4  -7  -9  176.83   12.84
   4   7 -10  100.25    9.06
   4  -7 -10  104.96    9.56
   4   7 -10   85.07    8.72
   4   7 -10   97.39    8.42
   4   7 -10   89.98    9.13
   4   7 -10   72.28    8.61
   4  -7 -10   97.54   10.10
   4  -7 -10  115.61   10.22
   4  -7 -11 1797.37   29.53
   4   7 -11 1458.23   26.08
   4  -7 -11 1748.31   30.54
   4  -7 -11 1164.76   25.04
   4  -7 -11 1511.14   28.01
   4   7 -12  186.45    7.52
   4  -7 -12  209.67    8.65
   4  -7 -12  122.57    7.07
   4  -7 -12  314.38   11.37
   4  -7 -12  264.95   11.00
   4  -7 -12  216.14   10.02
   4   8  -1   95.91   10.88
   4  -8  -1   90.19    9.68
   4   8  -1  102.25   11.66
   4   8  -1   73.98   10.38
   4   8  -1   78.48    8.94
   4   8  -1   92.08   11.10
   4   8  -1   94.92   11.20
   4  -8  -1  103.93   11.53
   4   8  -1   93.08   11.13
   4   8  -2 2257.16   43.44
   4  -8  -2 2219.65   43.98
   4  -8  -2 2323.55   47.80
   4   8  -2 2090.91   43.51
   4  -8  -2 2151.37   39.60
   4   8  -2 2121.79   41.70
   4   8  -2 2114.43   43.01
   4   8  -3  270.44   15.77
   4  -8  -3  271.39   15.88
   4   8  -3  262.08   17.03
   4  -8  -3  283.76   16.81
   4  -8  -3  289.57   17.93
   4  -8  -3  274.09   16.53
   4   8  -3  281.50   17.13
   4   8  -3  266.39   17.17
   4   8  -3  251.86   13.73
   4   8  -3  253.45   16.09
   4   8  -4  127.63   12.59
   4  -8  -4  163.16   13.52
   4  -8  -4  156.73   12.69
   4   8  -4  128.25   12.32
   4  -8  -4  139.42   12.02
   4   8  -4  137.05   12.08
   4   8  -4  132.94    9.88
   4  -8  -4  138.02   11.88
   4   8  -4  141.68   13.11
   4   8  -4  159.90   13.27
   4   8  -4  143.16   11.52
   4  -8  -4  156.62   13.33
   4   8  -5  840.12   27.07
   4   8  -5  823.76   27.59
   4   8  -5  846.14   28.17
   4  -8  -5  910.61   26.88
   4  -8  -5  925.97   29.56
   4  -8  -5  888.12   27.66
   4   8  -5  820.19   23.72
   4  -8  -5  919.91   30.05
   4   8  -5  904.09   28.11
   4  -8  -5  879.62   26.93
   4   8  -6  211.12   11.89
   4  -8  -6  221.72   13.86
   4   8  -6  231.70   14.96
   4  -8  -6  224.47   15.10
   4  -8  -6  225.30   15.51
   4   8  -6  224.23   14.61
   4   8  -6  227.90   12.07
   4  -8  -6  241.29   14.75
   4   8  -6  226.26   14.38
   4  -8  -6  247.19   15.43
   4  -8  -6  238.02   14.45
   4   8  -6  228.58   14.16
   4  -8  -7   34.11    7.24
   4  -8  -7   28.54    7.31
   4   8  -7   26.27    7.12
   4   8  -7   28.25    6.94
   4  -8  -7   29.49    7.20
   4   8  -7   29.50    7.20
   4   8  -7   23.32    5.88
   4  -8  -7   36.66    7.87
   4   8  -7   22.55    6.40
   4   8  -8  355.74   15.67
   4   8  -8  342.68   13.88
   4   8  -8  331.32   15.09
   4  -8  -8  369.51   17.22
   4  -8  -8  340.82   17.04
   4  -8  -9 1256.59   27.34
   4  -8  -9 1418.84   30.26
   4  -8  -9 1481.22   30.14
   4  -8  -9 1361.93   30.92
   4  -8  -9 1282.63   27.97
   4   8  -9 1256.01   23.66
   4   8  -9 1085.92   23.68
   4   8  -9 1250.41   26.33
   4  -8 -10   16.41    5.53
   4   8 -10    2.35    3.20
   4  -8 -10   16.08    4.84
   4  -8 -10   20.36    5.63
   4  -8 -10    7.24    3.17
   4  -8 -10   28.07    6.88
   4   8 -10    1.82    1.89
   4   8 -10   -1.37    3.26
   4  -8 -10   28.50    6.87
   4   8 -10    6.55    3.84
   4   8 -10   -1.10    2.08
   4   8 -10   18.11    4.42
   4   8 -10    3.21    4.31
   4  -8 -11   11.85    3.17
   4   8 -11    9.86    2.79
   4   8 -11   17.47    3.74
   4  -8 -11   11.86    3.71
   4  -8 -11    8.07    3.33
   4  -8 -11    1.36    2.28
   4  -8 -11   18.19    4.74
   4  -8 -11   23.36    4.44
   4  -8 -11    3.49    1.97
   4  -9  -1   15.75    6.72
   4   9  -1    3.29    2.69
   4   9  -1    7.65    3.87
   4   9  -1    2.57    4.55
   4   9  -1    0.29    5.29
   4   9  -1    5.29    3.52
   4   9  -1   15.54    6.21
   4   9  -1    4.66    5.69
   4   9  -1    6.38    4.54
   4   9  -1    2.78    3.23
   4   9  -2  144.66   11.21
   4  -9  -2  151.19   10.73
   4   9  -2  127.99    9.45
   4   9  -2  149.90   12.07
   4  -9  -2  150.50   11.66
   4  -9  -3   95.54    9.41
   4   9  -3   89.99   10.05
   4  -9  -3   96.19    8.58
   4   9  -3   85.36    8.76
   4   9  -3   96.98    9.63
   4   9  -3   84.17    9.07
   4  -9  -3   98.49    9.43
   4   9  -3   79.41    8.17
   4   9  -3   88.92    9.63
   4   9  -3   78.25    8.25
   4  -9  -4 2455.48   42.19
   4  -9  -4 2558.06   42.83
   4  -9  -4 2392.13   43.78
   4  -9  -4 2315.08   37.34
   4   9  -4 2169.63   35.97
   4  -9  -5  104.17    9.02
   4  -9  -5   97.97    9.33
   4  -9  -5   92.70    8.07
   4   9  -5   91.46    8.00
   4   9  -5  101.50    9.53
   4   9  -5   79.05    6.84
   4  -9  -5  107.49   10.35
   4  -9  -5   82.71    8.08
   4  -9  -5   99.66    9.41
   4   9  -5   81.83    8.64
   4   9  -5  106.07    9.84
   4   9  -5   85.84    8.19
   4  -9  -6    8.81    4.72
   4  -9  -6   12.98    4.91
   4  -9  -6   10.63    4.66
   4  -9  -6    7.07    3.32
   4   9  -6   11.70    5.39
   4   9  -6    4.39    3.29
   4   9  -6    3.90    4.84
   4  -9  -6    4.15    3.12
   4  -9  -6    6.57    5.93
   4   9  -6    6.66    5.02
   4   9  -6    6.13    4.73
   4  -9  -6    3.46    4.06
   4   9  -6    5.02    6.28
   4   9  -6    9.29    4.48
   4   9  -6    3.60    3.60
   4  -9  -6   11.63    5.38
   4   9  -6    1.09    5.80
   4   9  -7   70.64    7.07
   4   9  -7  202.03    9.86
   4  -9  -7  223.03   13.48
   4  -9  -7   77.95    7.31
   4   9  -7  211.79   11.33
   4   9  -7  180.28    9.48
   4   9  -7  138.82    9.82
   4  -9  -7  171.44   10.08
   4  -9  -7   86.04    7.17
   4  -9  -7  149.39   10.14
   4  -9  -7  206.01   10.96
   4  -9  -8 1202.08   23.94
   4  -9  -8  932.18   22.36
   4   9  -8 1245.06   24.28
   4   9  -8 1258.79   24.15
   4  -9  -8  990.91   23.71
   4   9  -8 1193.28   20.87
   4  -9  -8 1347.84   25.61
   4  -9  -9   38.59    5.78
   4   9  -9   17.05    3.32
   4  -9  -9   11.02    3.04
   4  -9  -9   34.58    5.11
   4  -9  -9   29.84    5.49
   4   9  -9   20.04    3.72
   4   9  -9   13.05    2.88
   4   9  -9    6.13    2.04
   4   9  -9   -0.25    1.98
   4  -9  -9   27.13    4.56
   4  -9  -9   41.40    5.69
   4   9  -9    2.41    3.26
   4  -9  -9   38.13    6.02
   4   9  -9   21.33    4.35
   4   9  -9   23.94    4.06
   4  -9 -10   64.36    4.99
   4   9 -10   42.21    3.77
   4  -9 -10   57.15    4.69
   4  -9 -10   68.76    5.23
   4  -9 -10   75.52    5.15
   4   9 -10   21.09    2.53
   4  -9 -10   15.07    2.76
   4  -9 -10   32.32    4.30
   4  -9 -10   21.83    2.97
   4  10  -1    3.46    3.46
   4  10  -1   -7.53    3.58
   4  10  -1    5.52    4.38
   4  10  -1   -3.03    2.32
   4  10  -1   37.78    5.71
   4  10  -1   12.10    3.60
   4  10  -1   30.42    5.03
   4  10  -1   43.67    6.44
   4  10  -1   27.47    5.52
   4  10  -2  585.67   17.74
   4  10  -2 1772.69   26.42
   4 -10  -2  611.10   17.41
   4 -10  -2 1454.10   26.69
   4  10  -2 1108.04   26.14
   4  10  -2 1290.11   25.71
   4  10  -3   35.36    6.01
   4 -10  -3   26.45    4.92
   4 -10  -3   33.78    4.53
   4  10  -3   39.43    5.66
   4 -10  -3   19.12    3.79
   4 -10  -3   47.46    5.31
   4  10  -3    9.41    4.03
   4  10  -3   38.27    5.96
   4 -10  -4    2.57    2.00
   4 -10  -4   10.11    3.78
   4  10  -4    1.95    3.48
   4 -10  -4    4.78    3.33
   4 -10  -4    8.65    3.69
   4  10  -4    8.06    5.76
   4 -10  -4    8.23    3.05
   4  10  -4    1.87    2.99
   4  10  -4    6.89    4.13
   4 -10  -4    6.78    3.22
   4 -10  -4    8.39    5.04
   4  10  -4    4.96    4.33
   4  10  -4    4.97    4.50
   4  10  -4    0.67    3.31
   4  10  -4   11.40    4.30
   4  10  -5   45.17    5.32
   4 -10  -5  142.87    8.24
   4  10  -5   43.46    4.32
   4  10  -5    2.12    2.84
   4 -10  -5  155.54    7.52
   4  10  -5   47.11    5.32
   4  10  -5   34.71    3.52
   4 -10  -5   47.63    4.81
   4  10  -5   23.27    5.56
   4 -10  -5  130.50    7.84
   4  10  -5   58.66    6.70
   4  10  -5   98.42    7.60
   4 -10  -5  142.41   10.19
   4 -10  -5   92.19    6.81
   4  10  -5   80.95    5.35
   4  10  -5   86.73    5.86
   4  10  -5   89.38    6.20
   4 -10  -6 1294.21   20.29
   4 -10  -6 1540.62   25.05
   4  10  -6 1306.34   23.94
   4  10  -6 1367.27   24.34
   4  10  -6 1364.48   22.71
   4 -10  -6 1465.55   23.37
   4 -10  -7  128.07    7.78
   4 -10  -7   27.20    3.57
   4 -10  -7   94.18    6.05
   4  10  -7   76.65    6.20
   4 -10  -7  140.35    7.37
   4  10  -7   88.70    6.63
   4  10  -7  111.02    6.91
   4 -10  -7  129.05    7.36
   4  10  -8  102.90    4.95
   4  10  -8  262.34    8.05
   4 -10  -8  250.57    9.26
   4 -10  -8  395.74   10.26
   4 -10  -8  391.92   10.51
   4  11  -1    9.71    2.59
   3   0  -1 1129.58   46.81
   3   0  -1 1169.15   46.53
   3   0  -2    8.32   21.32
   3   0  -2   24.77   19.08
   3   0  -3  -21.26   17.53
   3   0  -3  -28.36   17.55
   3   0  -4   10.88   19.46
   3   0  -4    9.02   19.77
   3   0  -5  328.25   31.24
   3   0  -5  296.89   27.66
   3   0  -5  374.66   29.93
   3   0  -6    0.17   18.36
   3   0  -7 3430.48   82.68
   3   0  -7 3426.17   83.98
   3   0  -7 3466.32   81.14
   3   0  -7 3354.96   81.97
   3   0  -7 3591.42   89.17
   3   0  -8    9.12   18.42
   3   0  -8   17.84   22.42
   3   0  -8    6.42   19.71
   3   0  -8   20.60   17.06
   3   0  -8   12.48   22.93
   3   0  -9  126.03   20.93
   3   0  -9  122.60   22.98
   3   0  -9   95.84   20.31
   3   0 -10   -0.44   14.45
   3   0 -10    8.47   14.83
   3   0 -10   -1.05   15.10
   3   0 -1110809.83  159.48
   3   0 -1110622.73  147.77
   3   0 -12   24.02   18.22
   3   0 -12   -3.68   15.58
   3   0 -12    8.79   16.39
   3   0 -13 1508.02   51.95
   3   0 -13 1442.02   51.43
   3   0 -13 1494.34   54.07
   3   0 -14    8.13   11.09
   3   0 -14   -1.17   12.35
   3   0 -15 3938.30   75.43
   3   0 -15 4317.08   79.08
   3   0 -16    6.07   11.56
   3   0 -16    4.17    7.84
   3   0 -16    5.26   11.63
   3   0 -17 2265.50   40.73
   3   0 -17 2512.13   46.36
   3   0 -17 2668.97   50.68
   3   0 -18    8.56    5.88
   3   0 -18    3.74    4.03
   3   0 -19 1753.48   27.25
   3  -1  -1  657.26   36.64
   3  -1  -1  589.74   38.27
   3   1  -1  706.75   40.85
   3   1  -1  574.35   32.98
   3   1  -2 5466.54   98.79
   3  -1  -2 5212.65   95.37
   3   1  -2 4880.24   97.57
   3  -1  -3  305.16   27.73
   3   1  -3  350.53   32.35
   3   1  -3  334.82   29.80
   3  -1  -3  330.14   29.73
   3  -1  -3  302.44   27.67
   3   1  -4   -5.16   19.12
   3   1  -4   11.07   20.98
   3  -1  -4    9.86   17.55
   3  -1  -4    7.40   19.77
   3   1  -4   -3.90   18.21
   3  -1  -4    2.39   21.26
   3   1  -5   47.27   22.84
   3   1  -5   43.94   20.54
   3   1  -5   45.76   21.68
   3  -1  -5   15.26   16.10
   3  -1  -5   38.29   21.92
   3  -1  -610195.21  143.87
   3  -1  -610481.44  142.31
   3   1  -6 9883.67  138.24
   3  -1  -610179.30  152.74
   3  -1  -610183.59  148.30
   3   1  -610368.74  155.62
   3  -1  -7  669.62   39.37
   3  -1  -7  699.91   38.67
   3   1  -7  792.87   41.17
   3  -1  -7  799.68   41.57
   3   1  -7  681.78   39.64
   3   1  -7  745.40   42.39
   3  -1  -7  700.97   40.16
   3   1  -7  704.80   38.82
   3   1  -7  735.85   43.61
   3  -1  -8 1304.35   52.00
   3  -1  -8 1326.48   55.84
   3   1  -8 1297.48   51.68
   3   1  -8 1376.32   57.06
   3   1  -8 1440.33   55.39
   3   1  -8 1280.44   52.44
   3   1  -8 1350.69   51.66
   3  -1  -8 1380.68   55.11
   3  -1  -8 1432.10   54.71
   3   1  -8 1325.23   53.26
   3  -1  -8 1360.76   57.18
   3   1  -9 1836.22   60.11
   3   1  -9 2000.96   68.25
   3  -1  -9 1938.68   65.48
   3   1  -9 1923.12   61.38
   3  -1 -10 1104.13   46.98
   3  -1 -10 1082.41   44.71
   3  -1 -10 1160.87   46.14
   3  -1 -10 1214.73   52.73
   3   1 -10 1109.03   47.56
   3  -1 -10 1126.64   49.36
   3   1 -10 1137.16   47.10
   3   1 -11   78.25   19.35
   3  -1 -11   74.74   15.75
   3  -1 -11   64.95   16.31
   3  -1 -11   87.83   22.05
   3  -1 -11   96.06   18.96
   3   1 -11   83.24   20.01
   3   1 -11  117.01   22.89
   3  -1 -11   73.52   16.06
   3   1 -12  654.91   35.34
   3   1 -12  687.38   37.99
   3  -1 -12  674.59   38.21
   3   1 -12  706.29   41.01
   3  -1 -12  699.80   39.96
   3  -1 -12  690.80   38.31
   3  -1 -13 5882.37  103.97
   3  -1 -13 6118.79  106.74
   3   1 -13 5966.97  108.36
   3   1 -13 5776.32  100.90
   3   1 -14  649.72   33.38
   3  -1 -14  705.41   35.89
   3   1 -14  681.94   33.82
   3   1 -14  718.69   36.82
   3  -1 -14  725.98   36.79
   3  -1 -15  288.89   22.73
   3  -1 -15  282.13   22.73
   3   1 -15  292.62   23.19
   3  -1 -16   24.10   11.49
   3   1 -16   17.19   11.69
   3   1 -16   12.89    8.84
   3  -1 -16   18.43    8.26
   3  -1 -16   38.08   12.83
   3   1 -17 2646.72   48.85
   3  -1 -17 2780.16   52.67
   3  -1 -17 2699.88   49.26
   3   1 -18   94.36    9.06
   3  -1 -18   86.34    9.31
   3  -1 -18   86.06    8.39
   3  -1 -18   82.59    7.67
   3  -1 -19  756.37   19.40
   3  -1 -19  909.94   20.40
   3  -1 -20   55.79    4.43
   3  -1 -20   21.35    2.46
   3   2  -1  634.64   36.92
   3  -2  -1  608.91   35.75
   3  -2  -1  572.96   38.81
   3   2  -2  175.47   23.09
   3  -2  -2  185.52   23.80
   3  -2  -2  185.15   24.36
   3  -2  -3 2050.56   67.08
   3   2  -3 2264.14   63.96
   3   2  -3 2066.76   65.17
   3  -2  -425637.90  253.18
   3   2  -426677.13  259.73
   3  -2  -425361.43  232.34
   3  -2  -426637.08  261.99
   3   2  -5 2219.99   65.80
   3  -2  -5 2168.15   70.43
   3   2  -5 2036.77   63.04
   3   2  -6 2482.12   68.23
   3   2  -6 2369.66   69.06
   3   2  -6 2268.04   66.08
   3  -2  -6 2287.62   68.15
   3  -2  -6 2073.98   62.17
   3   2  -6 2056.12   62.33
   3  -2  -6 2175.79   68.17
   3  -2  -6 2162.86   69.13
   3  -2  -6 2151.04   67.65
   3   2  -6 2128.78   64.07
   3   2  -6 2036.21   61.10
   3   2  -7   81.26   23.00
   3  -2  -7   86.46   26.02
   3  -2  -7   84.61   21.69
   3  -2  -7   81.30   19.03
   3   2  -7   59.82   19.45
   3   2  -7   80.22   22.54
   3  -2  -7   64.97   25.28
   3  -2  -7   79.41   20.54
   3   2  -7   63.44   14.66
   3   2  -7  108.46   22.90
   3   2  -7   72.32   21.97
   3  -2  -812962.90  170.57
   3   2  -813546.59  183.57
   3   2  -812822.81  163.20
   3   2  -813356.82  163.18
   3   2  -813037.50  160.53
   3  -2  -813716.50  170.86
   3  -2  -813139.78  179.08
   3  -2  -812921.20  166.57
   3  -2  -9  809.92   38.56
   3   2  -9  863.18   46.62
   3  -2  -9  804.86   43.23
   3  -2  -9  856.90   43.07
   3   2  -9  825.59   41.26
   3   2  -9  878.58   42.22
   3   2 -10 2628.87   76.43
   3  -2 -10 2634.64   70.16
   3  -2 -10 2614.89   73.93
   3  -2 -10 2714.07   72.12
   3  -2 -10 2629.55   76.03
   3  -2 -11   16.27   17.31
   3  -2 -11   10.77   13.27
   3   2 -11    2.52   15.50
   3  -2 -11   21.41   17.16
   3  -2 -11   15.23   17.32
   3  -2 -11   14.02   16.62
   3   2 -11    4.54   14.81
   3   2 -11   23.09   19.47
   3  -2 -12 1254.69   50.07
   3  -2 -12 1268.04   49.51
   3  -2 -12 1332.27   50.25
   3  -2 -12 1337.32   51.53
   3   2 -12 1355.08   54.28
   3   2 -12 1195.46   47.33
   3  -2 -13  573.47   34.84
   3  -2 -13  544.13   33.02
   3   2 -13  502.74   30.90
   3   2 -13  578.40   35.93
   3   2 -13  536.47   31.96
   3  -2 -13  534.19   33.48
   3  -2 -14  717.58   36.13
   3   2 -14  772.48   35.62
   3  -2 -14  761.81   36.35
   3  -2 -14  736.87   35.44
   3   2 -14  764.01   37.92
   3   2 -14  696.17   32.75
   3  -2 -15  507.47   28.54
   3   2 -15  450.23   26.60
   3  -2 -15  490.46   28.47
   3  -2 -15  514.56   29.42
   3  -2 -16    7.30    8.18
   3   2 -16    5.18   11.09
   3   2 -16   14.03    8.57
   3  -2 -16   12.38   10.42
   3  -2 -16    8.30    8.52
   3  -2 -17   23.96    7.88
   3  -2 -17   23.48    7.47
   3   2 -17   23.25    7.57
   3  -2 -18   45.55    6.23
   3  -2 -18   44.49    6.86
   3  -2 -19  185.46    9.40
   3  -2 -19   58.92    5.95
   3  -2 -19  126.88    8.64
   3  -2 -20   44.64    3.73
   3  -2 -20   19.98    2.44
   3  -2 -20   73.36    4.95
   3  -3  -1   -1.62   18.42
   3   3  -1   10.72   14.95
   3   3  -1   -6.31   15.27
   3  -3  -1    7.24   21.27
   3  -3  -2 2942.33   71.50
   3   3  -2 2826.09   74.87
   3   3  -2 3145.01   77.82
   3  -3  -3 1167.84   45.22
   3   3  -3 1056.71   49.14
   3   3  -3 1133.58   49.43
   3   3  -4  688.58   38.64
   3   3  -4  681.53   40.76
   3  -3  -5 3886.83   92.68
   3  -3  -5 3712.44   85.58
   3   3  -5 3473.58   77.48
   3   3  -5 3803.51   92.31
   3  -3  -5 3612.09   85.80
   3   3  -5 3610.91   84.03
   3   3  -5 3563.80   81.96
   3   3  -6 5445.00   98.40
   3   3  -6 5565.09  102.98
   3   3  -6 5475.56  102.58
   3  -3  -6 5812.10  109.33
   3   3  -6 5672.18  105.31
   3  -3  -6 5632.38  110.62
   3  -3  -6 5586.13  109.98
   3  -3  -7  704.55   40.24
   3  -3  -7  650.40   42.59
   3   3  -7  696.58   42.67
   3  -3  -7  731.18   41.70
   3  -3  -7  715.51   41.27
   3   3  -7  651.64   36.50
   3   3  -7  655.81   35.94
   3  -3  -7  711.99   41.92
   3   3  -7  724.86   41.03
   3   3  -7  729.41   42.55
   3   3  -8 2405.15   74.68
   3  -3  -8 2261.31   64.54
   3  -3  -8 2271.13   68.97
   3  -3  -8 2341.48   68.81
   3  -3  -8 2276.06   69.51
   3   3  -8 2265.53   64.48
   3   3  -8 2219.93   65.23
   3  -3  -9 5064.16  101.60
   3   3  -9 4865.17   96.35
   3   3  -9 4902.08   95.63
   3  -3  -9 4979.27   97.40
   3   3  -9 4972.13  106.32
   3  -3  -9 4803.92  101.65
   3  -3 -10   72.93   20.58
   3   3 -10   95.22   19.43
   3   3 -10   98.60   18.44
   3   3 -10   75.23   21.16
   3  -3 -10   60.06   19.56
   3  -3 -10   60.31   18.90
   3  -3 -10   57.96   18.70
   3  -3 -11  179.81   25.28
   3   3 -11  162.30   22.42
   3  -3 -11  182.51   24.44
   3  -3 -11  206.02   25.21
   3  -3 -12 2088.82   63.20
   3  -3 -12 2244.35   65.24
   3   3 -12 2303.19   63.43
   3   3 -12 2290.72   62.94
   3  -3 -12 2009.56   62.29
   3  -3 -12 2204.76   65.42
   3   3 -12 2312.13   69.21
   3   3 -13 4504.99   85.78
   3  -3 -13 4306.82   88.05
   3  -3 -13 4527.31   90.94
   3  -3 -13 4524.30   89.06
   3   3 -13 4776.12   95.20
   3   3 -14 1156.93   41.74
   3  -3 -14 1059.64   42.12
   3  -3 -14 1106.90   43.60
   3  -3 -14 1048.51   41.93
   3  -3 -14 1079.19   43.21
   3   3 -14 1121.59   43.10
   3  -3 -15 2104.90   54.15
   3  -3 -15 2178.69   55.28
   3  -3 -15 2116.09   56.40
   3  -3 -15 2008.38   53.65
   3   3 -15 2081.89   51.57
   3  -3 -16   50.61   12.35
   3  -3 -16   57.25   13.82
   3  -3 -16   46.12   10.49
   3  -3 -17 1393.74   34.51
   3  -3 -17 1281.06   34.32
   3  -3 -17 1168.39   28.32
   3  -3 -18  393.66   16.64
   3  -3 -18  374.58   15.71
   3  -3 -19 1067.80   20.63
   3  -3 -19  257.83   10.36
   3  -3 -19  700.81   17.00
   3  -3 -20   76.70    4.19
   3  -3 -20  150.50    6.20
   3  -4  -1   99.83   21.59
   3  -4  -1   95.10   24.08
   3   4  -1   65.58   20.24
   3   4  -1   62.56   21.82
   3   4  -1   92.85   25.97
   3  -4  -2    1.14   18.67
   3  -4  -2    0.00   17.96
   3  -4  -2   -2.88   18.36
   3   4  -2   31.11   22.75
   3   4  -2   17.74   16.30
   3   4  -2   20.23   22.35
   3   4  -2    5.43   12.73
   3   4  -3  328.99   32.20
   3   4  -3  271.18   27.31
   3   4  -3  261.41   28.20
   3  -4  -3  306.91   32.12
   3   4  -4 1001.74   48.16
   3   4  -4 1056.30   50.35
   3   4  -4  990.63   45.94
   3   4  -4  997.54   48.36
   3   4  -4  986.27   48.11
   3   4  -5 3007.95   82.31
   3   4  -5 2830.20   74.44
   3  -4  -5 2949.47   81.72
   3   4  -5 2905.77   80.92
   3  -4  -5 2925.31   77.09
   3   4  -5 2705.49   71.24
   3  -4  -6  294.94   34.83
   3   4  -6  328.56   26.83
   3   4  -6  302.31   28.39
   3  -4  -6  319.74   30.42
   3   4  -6  327.06   29.08
   3   4  -6  349.58   32.16
   3   4  -6  307.82   27.36
   3  -4  -6  352.99   31.98
   3   4  -7   48.99   13.18
   3  -4  -7   48.49   21.48
   3  -4  -7   65.43   18.27
   3   4  -7   70.48   21.76
   3   4  -7   72.46   15.25
   3  -4  -7  103.92   21.88
   3  -4  -8 2179.55   66.66
   3   4  -8 2225.29   70.65
   3  -4  -8 2252.20   67.57
   3  -4  -9  729.02   41.35
   3  -4  -9  736.68   40.89
   3  -4  -9  772.55   42.19
   3  -4  -9  711.83   39.13
   3   4  -9  723.00   37.20
   3   4  -9  671.44   39.55
   3  -4 -10  262.56   24.81
   3   4 -10  257.42   28.28
   3  -4 -10  306.75   28.33
   3  -4 -10  270.09   28.68
   3  -4 -10  251.61   25.15
   3   4 -10  237.19   24.42
   3   4 -10  246.52   25.34
   3  -4 -11 3799.46   88.48
   3   4 -11 3718.48   88.96
   3  -4 -11 3989.49   89.02
   3   4 -11 3816.30   81.75
   3  -4 -11 3939.27   88.11
   3   4 -11 4011.48   83.63
   3   4 -12 3616.87   77.13
   3  -4 -12 3442.98   82.08
   3  -4 -12 3452.58   80.91
   3   4 -12 3462.76   75.15
   3  -4 -12 3262.84   79.64
   3  -4 -13   37.39   16.27
   3   4 -13   34.94   14.62
   3   4 -13   24.75   14.01
   3  -4 -13   24.29   15.04
   3  -4 -13   19.13   15.50
   3  -4 -13   15.36   12.40
   3   4 -13   32.27   15.91
   3  -4 -14  325.03   25.90
   3  -4 -14  313.86   25.58
   3  -4 -14  318.60   25.24
   3   4 -14  345.32   26.27
   3  -4 -14  317.07   25.25
   3  -4 -15 6829.98  101.31
   3  -4 -15 6696.37   96.82
   3  -4 -15 6913.62   97.96
   3  -4 -15 7212.54  102.67
   3  -4 -15 6858.52   99.74
   3  -4 -16 2942.81   56.16
   3  -4 -16 2982.58   55.80
   3  -4 -17 1539.55   35.35
   3  -4 -17 1692.59   34.61
   3  -4 -17 1601.18   36.68
   3  -4 -18  270.39   11.84
   3  -4 -18  248.98   12.98
   3  -4 -18  241.42   11.34
   3  -4 -19  252.24    9.69
   3  -4 -19  188.17    6.98
   3  -4 -19  266.70   10.84
   3  -4 -19  192.86    9.21
   3  -5  -110486.51  159.35
   3   5  -1 9791.90  150.91
   3   5  -110016.18  149.00
   3   5  -110185.55  158.79
   3   5  -110063.42  148.33
   3  -5  -212095.59  173.26
   3   5  -211834.59  161.89
   3   5  -211779.25  160.10
   3   5  -211628.14  170.13
   3   5  -211843.98  166.84
   3   5  -211212.30  159.83
   3  -5  -3 5087.50  110.91
   3   5  -3 4802.35  102.50
   3   5  -3 4695.34   98.85
   3   5  -4  404.34   35.16
   3   5  -4  350.37   31.16
   3  -5  -4  377.04   35.05
   3   5  -4  346.34   29.47
   3   5  -4  369.19   31.39
   3   5  -5   32.28   20.57
   3  -5  -5   19.83   18.95
   3   5  -5   28.93   17.55
   3  -5  -5   25.31   18.82
   3   5  -5   29.19   15.68
   3   5  -5   42.41   20.34
   3   5  -6 4056.35   86.97
   3   5  -6 3874.30   84.59
   3   5  -6 4144.77   96.39
   3  -5  -6 4114.60   98.40
   3   5  -6 4065.21   95.90
   3   5  -7 3228.03   74.63
   3  -5  -7 3471.73   86.08
   3   5  -7 3355.33   78.61
   3  -5  -7 3249.95   85.07
   3  -5  -7 3458.42   85.68
   3  -5  -8  457.50   33.00
   3   5  -8  441.51   30.77
   3  -5  -8  474.53   33.17
   3  -5  -8  469.41   34.94
   3   5  -8  475.96   35.96
   3  -5  -8  400.64   32.75
   3   5  -8  432.48   29.67
   3   5  -9   11.53   14.50
   3   5  -9    6.18   11.43
   3  -5  -9    0.48   16.93
   3   5  -9   10.11   18.43
   3  -5  -9   -1.78   15.72
   3  -5  -9   10.74   17.60
   3  -5 -10 2863.33   75.66
   3   5 -10 2811.13   69.63
   3  -5 -10 2776.08   76.27
   3   5 -10 2749.24   68.32
   3  -5 -10 2797.23   74.08
   3   5 -10 2647.40   73.99
   3  -5 -10 2831.93   77.07
   3   5 -11 2504.49   70.90
   3   5 -11 2312.68   61.13
   3  -5 -11 2437.09   68.36
   3  -5 -11 2551.63   70.32
   3  -5 -11 2469.28   70.66
   3  -5 -11 2444.58   70.83
   3   5 -11 2514.55   64.34
   3   5 -12  460.90   31.89
   3  -5 -12  478.02   32.63
   3   5 -12  478.09   28.65
   3  -5 -12  450.87   29.88
   3  -5 -12  474.55   32.18
   3   5 -12  469.00   28.66
   3   5 -13  791.81   37.76
   3  -5 -13  773.78   37.94
   3  -5 -13  805.69   38.54
   3   5 -13  771.44   33.94
   3  -5 -13  767.93   37.97
   3   5 -14 2301.49   58.67
   3  -5 -14 2162.47   58.08
   3  -5 -14 2192.96   57.87
   3  -5 -14 2291.99   59.07
   3  -5 -15   18.80    8.82
   3  -5 -15   19.62   12.08
   3  -5 -15   14.90    9.20
   3  -5 -15   16.40   11.53
   3  -5 -15   17.57   12.03
   3  -5 -15   14.64   10.98
   3  -5 -15   19.87    7.90
   3  -5 -15   10.88   11.90
   3  -5 -16   61.60    9.56
   3  -5 -16   67.42    8.40
   3  -5 -17  150.23    9.84
   3  -5 -17  172.18   11.28
   3  -5 -17  153.28   11.27
   3  -5 -18   71.63    6.65
   3  -5 -18  273.41   12.45
   3  -5 -18  145.33    9.31
   3  -5 -18  245.74   10.86
   3  -5 -19   46.51    4.34
   3  -5 -19   71.20    5.14
   3  -5 -19   19.97    2.84
   3   6  -1 1926.86   69.36
   3   6  -1 1816.21   65.82
   3   6  -1 1862.12   64.92
   3  -6  -1 1972.38   69.51
   3   6  -1 1846.67   66.31
   3   6  -2   29.90   21.08
   3   6  -2   11.39   18.99
   3   6  -2    8.76   20.48
   3   6  -2   22.91   20.37
   3   6  -2   21.23   16.69
   3  -6  -2    2.52   13.77
   3   6  -3 3123.43   84.39
   3   6  -3 2982.71   81.42
   3  -6  -3 3076.83   87.44
   3   6  -4 2056.67   68.16
   3   6  -4 2080.25   68.01
   3   6  -4 2140.82   72.44
   3  -6  -4 2301.41   68.41
   3   6  -4 2194.40   66.66
   3   6  -4 2279.35   69.50
   3  -6  -4 2350.78   76.85
   3  -6  -5 5785.37  110.04
   3   6  -5 5559.72  114.66
   3  -6  -5 6048.00  122.11
   3   6  -5 5518.91  110.67
   3   6  -6  402.74   29.95
   3   6  -6  388.83   27.42
   3  -6  -6  417.45   35.91
   3  -6  -6  398.31   32.39
   3   6  -6  341.33   32.42
   3   6  -6  377.70   34.28
   3  -6  -6  390.02   33.10
   3  -6  -6  473.65   32.22
   3  -6  -7 2959.08   78.92
   3  -6  -7 3061.21   78.74
   3   6  -7 2957.50   72.82
   3   6  -7 2812.96   68.49
   3   6  -8  372.67   26.24
   3  -6  -8  387.32   32.29
   3  -6  -8  390.01   31.98
   3   6  -8  359.77   31.76
   3  -6  -8  425.93   34.40
   3   6  -9 3710.33   79.60
   3  -6  -9 4103.30   94.93
   3   6  -9 3748.58   88.71
   3  -6  -9 3973.77   87.35
   3   6  -9 3868.26   80.06
   3  -6 -10 1279.23   49.83
   3  -6 -10 1296.46   52.54
   3   6 -10 1189.22   44.75
   3   6 -10 1286.81   51.46
   3   6 -10 1184.81   44.15
   3  -6 -10 1181.68   49.02
   3  -6 -10 1289.61   51.91
   3   6 -11    9.62   14.85
   3  -6 -11    3.45   15.59
   3   6 -11    8.99   12.83
   3  -6 -11    4.89   15.08
   3  -6 -11    5.61   16.60
   3   6 -11    3.05   12.40
   3  -6 -11    3.85   15.24
   3  -6 -12    5.18   15.29
   3   6 -12   15.14   12.09
   3  -6 -12    9.41   14.82
   3  -6 -12    9.03   14.21
   3  -6 -12   13.57   14.60
   3   6 -12    3.53   12.79
   3   6 -13 1169.11   38.76
   3  -6 -13 1117.79   43.30
   3  -6 -13 1214.36   45.11
   3  -6 -13 1264.54   46.15
   3  -6 -13 1190.52   43.21
   3   6 -13 1236.14   44.56
   3  -6 -14  395.18   24.41
   3  -6 -14  408.47   26.21
   3   6 -14  425.75   26.07
   3  -6 -14  336.57   19.89
   3  -6 -14  404.70   25.04
   3  -6 -14  350.31   20.32
   3  -6 -14  355.12   21.00
   3  -6 -15    8.69    7.07
   3  -6 -15    9.68    7.29
   3  -6 -15    5.67    6.35
   3  -6 -15    8.50    7.27
   3  -6 -16  194.86   11.54
   3  -6 -16  210.31   12.34
   3  -6 -16  233.75   14.22
   3  -6 -16  227.68   14.02
   3  -6 -17   17.64    5.51
   3  -6 -17   14.88    5.39
   3  -6 -18    9.21    3.77
   3  -6 -18    6.84    2.68
   3  -6 -18    9.45    2.94
   3  -6 -18    7.21    2.30
   3  -6 -18    9.26    2.91
   3   7  -1  883.38   47.71
   3   7  -1  901.20   49.27
   3   7  -1  937.11   47.08
   3   7  -1  879.93   48.60
   3  -7  -1  932.27   48.11
   3   7  -2  790.27   44.55
   3   7  -2  833.86   43.96
   3   7  -2  775.78   45.14
   3   7  -2  762.05   42.46
   3   7  -2  866.13   47.35
   3  -7  -2  857.35   46.46
   3   7  -3 2500.24   74.13
   3   7  -3 2430.09   71.17
   3   7  -3 2483.17   75.50
   3  -7  -3 2683.49   81.93
   3   7  -3 2493.25   78.57
   3   7  -4  610.94   38.58
   3  -7  -4  682.49   41.26
   3   7  -4  638.05   38.08
   3  -7  -4  651.52   43.92
   3   7  -4  598.38   39.24
   3   7  -4  564.99   36.92
   3   7  -5  917.25   42.84
   3  -7  -5  931.10   45.06
   3   7  -5  876.28   44.07
   3  -7  -5  945.73   50.82
   3   7  -5  864.72   47.94
   3  -7  -5 1006.81   49.49
   3  -7  -6  995.70   51.01
   3   7  -6  920.86   45.03
   3   7  -6 1014.66   43.73
   3   7  -6  911.78   48.16
   3  -7  -6 1033.88   47.34
   3  -7  -6 1017.76   46.95
   3  -7  -6 1114.08   51.63
   3  -7  -7 1789.93   64.68
   3   7  -7 1556.72   51.87
   3  -7  -7 1625.30   58.56
   3   7  -7 1471.16   56.38
   3  -7  -7 1604.50   57.67
   3   7  -7 1588.74   50.84
   3  -7  -7 1550.48   60.34
   3   7  -8 5799.69   97.42
   3  -7  -8 6059.93  110.87
   3   7  -8 5617.90   97.57
   3  -7  -8 5976.00  115.02
   3   7  -9 1567.81   50.34
   3  -7  -9 1708.09   58.69
   3   7  -9 1601.26   56.85
   3   7  -9 1633.36   50.55
   3   7 -10 2571.15   68.47
   3   7 -10 2585.36   61.99
   3   7 -10 2525.67   61.23
   3  -7 -10 2760.95   74.65
   3  -7 -10 2604.80   70.72
   3  -7 -10 2580.76   67.15
   3  -7 -11  371.07   27.80
   3  -7 -11  391.82   29.89
   3   7 -11  368.20   27.82
   3  -7 -11  392.09   29.69
   3   7 -11  366.19   24.41
   3   7 -11  358.05   24.54
   3   7 -12 2320.08   54.21
   3  -7 -12 2489.14   64.98
   3  -7 -12 2371.01   62.80
   3   7 -12 2403.19   61.77
   3  -7 -12 2322.04   59.86
   3  -7 -12 2346.94   62.60
   3  -7 -13  414.19   27.12
   3  -7 -13  330.65   20.68
   3  -7 -13  428.32   27.62
   3   7 -13  410.17   25.82
   3  -7 -13  379.19   25.10
   3  -7 -13  335.91   20.79
   3  -7 -13  336.41   20.78
   3  -7 -13  385.71   25.62
   3  -7 -13  362.33   21.80
   3  -7 -14 2233.16   46.09
   3  -7 -14 2311.67   48.25
   3  -7 -14 2234.71   45.95
   3  -7 -15   97.89    8.76
   3  -7 -15   83.82    9.75
   3  -7 -15   98.95    9.97
   3  -7 -15   92.38    9.78
   3  -7 -16   53.53    7.33
   3  -7 -16   77.74    8.62
   3  -7 -16   62.73    6.64
   3  -7 -17  528.62   15.25
   3  -7 -17  631.22   17.62
   3  -7 -17  585.45   14.11
   3   8  -1  138.63   24.84
   3   8  -1  132.59   24.74
   3   8  -1  118.43   23.31
   3  -8  -1  125.91   23.67
   3  -8  -2  397.60   35.07
   3   8  -2  378.47   33.97
   3   8  -2  384.94   33.84
   3   8  -2  437.86   35.53
   3   8  -2  425.65   32.62
   3   8  -2  407.20   35.93
   3   8  -3 2143.36   65.64
   3  -8  -3 2179.14   73.52
   3   8  -3 2081.53   69.77
   3   8  -3 2007.61   67.09
   3   8  -3 1990.45   67.05
   3   8  -4  551.56   35.59
   3   8  -4  646.26   37.30
   3   8  -4  614.20   38.20
   3  -8  -4  650.06   42.45
   3   8  -4  565.92   39.67
   3   8  -4  575.39   38.48
   3   8  -5 3176.37   80.40
   3   8  -5 3207.59   86.11
   3  -8  -5 3566.00   91.89
   3  -8  -5 3881.77   91.47
   3   8  -5 3816.75   82.63
   3   8  -6  531.32   36.12
   3   8  -6  565.46   32.92
   3  -8  -6  673.05   40.81
   3   8  -6  487.11   36.44
   3  -8  -7  282.22   29.87
   3   8  -7  236.69   21.69
   3   8  -7  234.00   26.71
   3  -8  -7  272.10   28.30
   3   8  -7  252.89   26.44
   3  -8  -7  234.73   25.75
   3   8  -8 1524.54   47.71
   3  -8  -8 1611.07   58.93
   3  -8  -8 1497.34   54.38
   3   8  -8 1421.28   47.13
   3  -8  -8 1557.87   54.43
   3   8  -8 1416.38   52.76
   3  -8  -9 2651.39   69.74
   3   8  -9 2457.87   66.59
   3   8  -9 2462.14   60.12
   3  -8  -9 2621.66   70.08
   3  -8  -9 2698.37   73.18
   3   8  -9 2576.43   60.48
   3   8 -10 2451.26   57.59
   3   8 -10 2366.54   56.29
   3  -8 -10 2533.49   66.58
   3   8 -10 2341.19   62.74
   3  -8 -11 1133.61   44.72
   3  -8 -11 1142.08   43.89
   3   8 -11 1084.97   36.70
   3  -8 -11 1085.02   40.47
   3   8 -11 1075.89   41.38
   3  -8 -11 1157.36   43.71
   3  -8 -12 2801.22   57.88
   3   8 -12 2924.76   64.32
   3  -8 -12 2613.27   53.56
   3  -8 -12 2780.34   55.93
   3   8 -12 2582.86   51.11
   3  -8 -12 2665.89   56.74
   3  -8 -12 2965.12   63.13
   3  -8 -12 2699.82   54.52
   3  -8 -12 2805.03   58.95
   3  -8 -13   61.75   10.11
   3   8 -13   54.37    8.95
   3  -8 -13   69.38   10.13
   3  -8 -13   77.50   11.53
   3  -8 -13   55.56    9.88
   3  -8 -13   66.38   10.65
   3  -8 -14  297.86   16.19
   3  -8 -14  291.45   15.86
   3  -8 -14  308.73   16.27
   3  -8 -14  295.17   15.98
   3  -8 -15  176.67   11.61
   3  -8 -15  170.59   11.28
   3  -8 -15  167.14   10.32
   3  -8 -16 2013.91   28.54
   3  -8 -16 1296.85   25.86
   3  -8 -16 1864.97   28.72
   3  -8 -17    5.81    3.68
   3  -8 -17    9.84    3.22
   3  -8 -17    4.58    3.02
   3   9  -1 8230.20  129.87
   3   9  -1 8853.41  140.81
   3   9  -1 9063.57  143.90
   3   9  -1 8590.15  138.89
   3   9  -2    5.17   17.59
   3   9  -2   27.80   18.02
   3   9  -2   19.40   19.07
   3   9  -2   19.64   15.05
   3   9  -2   15.95   18.58
   3   9  -3 5169.81  108.04
   3   9  -3 4677.71   99.05
   3   9  -3 5398.00  103.72
   3   9  -3 5175.54   98.79
   3   9  -3 4789.08   99.46
   3   9  -4   75.71   17.82
   3   9  -4   86.99   20.63
   3   9  -4   70.21   20.22
   3   9  -4   70.20   20.69
   3   9  -5 2566.17   69.24
   3   9  -5 3003.70   70.19
   3   9  -5 2725.85   71.60
   3   9  -6   17.12   16.40
   3   9  -6    4.96   17.40
   3  -9  -7 5822.27  105.51
   3  -9  -7 5567.83   97.37
   3   9  -7 5496.86   89.07
   3   9  -7 5275.88   88.65
   3   9  -8   14.09   15.26
   3  -9  -8    1.05   16.08
   3  -9  -8    3.27   13.53
   3   9  -8    5.39    8.35
   3   9  -8   13.17   15.19
   3   9  -8    9.41   11.90
   3   9  -9  160.35   19.59
   3  -9  -9  143.51   20.86
   3  -9  -9  157.65   21.52
   3  -9  -9  138.04   19.32
   3   9  -9  152.15   17.00
   3   9  -9  145.11   16.12
   3  -9 -10  725.82   34.56
   3   9 -10  632.76   26.21
   3   9 -10  653.53   27.79
   3   9 -10  597.87   25.52
   3  -9 -10  630.27   30.18
   3   9 -10  627.38   25.45
   3  -9 -10  712.52   33.99
   3   9 -10  674.06   32.44
   3   9 -10  699.05   29.47
   3  -9 -11 4100.30   70.04
   3  -9 -11 4263.63   70.33
   3  -9 -11 4262.76   73.36
   3  -9 -11 4241.99   70.30
   3  -9 -11 4152.65   68.33
   3  -9 -11 4371.96   71.04
   3   9 -11 3944.12   64.38
   3  -9 -12   14.23    7.65
   3  -9 -12   23.06    9.22
   3  -9 -12   16.50    7.44
   3   9 -12   17.08    6.91
   3  -9 -12   18.91    7.20
   3  -9 -12   30.31    8.65
   3  -9 -12   13.15    7.48
   3  -9 -13   32.95    7.33
   3  -9 -13   33.56    7.53
   3  -9 -13   40.80    8.36
   3  -9 -13   35.97    7.79
   3  -9 -13   34.48    7.04
   3  -9 -13   31.49    7.71
   3   9 -13   32.33    7.29
   3  -9 -14   32.95    8.13
   3   9 -14   40.57    6.67
   3  -9 -14   31.90    6.23
   3  -9 -14   32.66    6.06
   3  -9 -15  128.98    8.93
   3  -9 -15  101.12    7.41
   3  -9 -15   96.31    8.11
   3  -9 -16   30.58    4.05
   3  -9 -16   41.32    4.63
   3  -9 -16   26.60    4.04
   3  10  -1  849.80   42.36
   3  10  -1  942.78   42.44
   3  10  -1  901.30   44.40
   3  10  -2    4.09   13.30
   3  10  -2    5.10   15.81
   3  10  -2   -5.62   15.42
   3  10  -2   14.40   16.43
   3  10  -3 2541.26   69.85
   3  10  -3 2466.73   68.62
   3  10  -3 2609.90   73.13
   3  10  -4   13.69   16.27
   3  10  -4    0.07   15.09
   3  10  -4    5.37   12.61
   3  10  -4    3.96   13.14
   3  10  -4   10.48   15.00
   3  10  -5 3660.75   78.69
   3  10  -5 3702.63   78.91
   3  10  -5 3714.62   84.33
   3  10  -5 3615.10   77.11
   3  10  -6  202.53   23.64
   3  10  -6  179.49   20.90
   3  10  -7  412.99   22.93
   3  10  -7  391.67   28.11
   3  10  -7  415.80   27.14
   3  10  -7  414.94   24.18
   3  10  -8  232.16   22.01
   3  10  -8  186.69   14.60
   3  10  -8  167.65   15.49
   3  10  -8  226.31   18.33
   3 -10  -8  209.84   20.86
   3 -10  -8  211.95   18.93
   3  10  -8  212.96   20.75
   3 -10  -8  220.88   19.19
   3  10  -8  182.93   16.87
   3  10  -8  183.40   16.50
   3  10  -8  204.64   16.79
   3 -10  -9 1935.88   50.62
   3 -10  -9 1849.56   49.44
   3  10  -9 1690.01   41.40
   3  10  -9 1650.70   41.24
   3 -10  -9 1703.89   44.97
   3 -10  -9 1846.63   49.36
   3 -10  -9 1825.08   47.00
   3 -10  -9 1797.87   47.94
   3 -10  -9 2009.31   48.20
   3 -10 -10  143.96   14.80
   3 -10 -10  125.59   13.52
   3  10 -10  126.76   12.01
   3  10 -10  120.50   11.77
   3  10 -10  117.22   12.21
   3  10 -10  133.63   12.17
   3 -10 -10  142.87   15.10
   3 -10 -10  138.89   13.66
   3 -10 -10  120.89   12.62
   3 -10 -11   32.65    8.37
   3 -10 -11   21.16    7.73
   3 -10 -11   24.62    8.52
   3 -10 -11   26.68    7.19
   3 -10 -11   25.02    7.72
   3 -10 -11   19.59    7.42
   3  10 -11   26.96    6.83
   3 -10 -12 1086.21   27.75
   3 -10 -12 1067.73   27.53
   3  10 -12 1111.47   27.35
   3 -10 -12 1091.05   29.01
   3 -10 -13  554.28   18.62
   3 -10 -13  577.96   17.57
   3 -10 -13  547.42   16.84
   3 -10 -13  588.75   18.53
   3  10 -13  504.14   16.97
   3 -10 -13  506.70   16.87
   3  10 -14  193.02    8.39
   3 -10 -14   71.18    6.01
   3 -10 -14   50.97    5.33
   3 -10 -14  149.71    8.87
   3 -10 -14  153.17    8.67
   3 -10 -14  148.22    8.66
   3 -10 -14   74.63    6.02
   3 -10 -15   45.85    4.34
   3 -10 -15   17.25    2.88
   3 -10 -15   32.03    3.89
   3 -10 -15   32.10    3.47
   3 -10 -15    8.36    2.01
   3  11  -1   22.75   14.77
   3  11  -1   40.35   15.55
   3  11  -1   16.85   15.91
   3  11  -1   23.93   12.87
   3  11  -1   22.42   15.00
   3 -11  -2   30.71   10.35
   3  11  -2   37.88   15.61
   3  11  -2   21.41   15.84
   3  11  -2   39.35   15.10
   3 -11  -3    1.23    8.79
   3  11  -3    7.70   11.93
   3  11  -3   -0.95   14.59
   3 -11  -3    6.78    9.45
   3  11  -3   21.05   13.40
   3  11  -3   16.05   13.84
   3  11  -3   12.97    7.11
   3  11  -3    4.53   13.79
   3  11  -4   75.27   16.77
  -3  11   4   69.84   11.88
   3 -11  -4   72.22   12.05
   3  11  -4   84.58   12.81
   3  11  -4   88.67   14.95
   3 -11  -4   75.74   12.63
   3  11  -4   69.92   16.39
   3 -11  -4   79.12   13.50
   3  11  -5   23.14   13.36
   3  11  -5   53.45    9.77
   3  11  -5   45.46   11.48
   3 -11  -5   49.86   12.23
   3  11  -5   45.00   10.67
   3  11  -5   46.75   10.98
   3  11  -5   22.20   12.01
  -3  11   5   62.02   12.45
   3 -11  -5   66.90   12.13
   3 -11  -5   55.36   12.56
   3  11  -5   52.69   11.98
   3 -11  -5   54.96   12.91
   3 -11  -6  262.31   18.89
   3 -11  -6  279.76   20.42
   3  11  -6  227.57   17.20
   3  11  -6  242.18   17.02
   3  11  -6  229.73   17.59
   3  11  -6  213.16   15.18
   3  11  -6  200.51   16.78
   3  11  -6  259.01   19.51
   3 -11  -6  216.60   17.16
   3  11  -6  251.85   18.56
   3 -11  -6  268.14   21.24
   3 -11  -7    8.12    9.07
   3 -11  -7    9.60    7.78
   3  11  -7   18.11    8.65
   3 -11  -7    7.57    9.07
   3 -11  -7   23.87    9.87
   3 -11  -7    5.39    7.23
   3  11  -7    8.91    7.82
   3 -11  -7   12.38    8.28
   3  11  -7    7.09    6.44
   3  11  -7    4.52    8.03
   3  11  -7    4.43    6.85
   3 -11  -8  905.58   30.16
   3 -11  -8 1011.83   33.74
   3  11  -8  954.83   30.55
   3  11  -8  871.76   28.96
   3  11  -8  935.35   26.87
   3 -11  -8  963.30   31.69
   3 -11  -8  931.45   30.33
   3 -11  -8 1001.23   30.58
   3 -11  -8  930.33   33.91
   3  11  -9  219.29   14.05
   3 -11  -9  212.68   15.66
   3  11  -9  203.94   14.01
   3 -11  -9  230.26   15.56
   3 -11  -9  230.40   16.53
   3  11  -9  191.51   13.73
   3  11  -9  202.67   13.62
   3  11  -9  220.42   13.11
   3 -11  -9  226.87   14.59
   3 -11  -9  231.10   15.52
   3  11 -10  576.39   19.82
   3 -11 -10  577.30   20.81
   3  11 -10  538.97   18.17
   3  11 -10  569.95   19.71
   3 -11 -10  623.42   23.97
   3  11 -10  534.06   20.01
   3 -11 -10  578.44   20.42
   3 -11 -10  598.06   22.46
   3 -11 -11    3.67    4.83
   3  11 -11    3.54    5.67
   3 -11 -11   -0.15    3.61
   3 -11 -11    2.10    2.61
   3 -11 -11   -1.37    6.10
   3  11 -11    7.26    5.61
   3 -11 -11    5.09    6.25
   3  11 -11    4.08    5.49
   3 -11 -11   -0.15    4.98
   3 -11 -11    1.83    6.39
   3 -11 -11    5.30    3.85
   3 -11 -12  333.15   12.86
   3 -11 -12  742.22   19.05
   3 -11 -12 1131.71   24.66
   3 -11 -12  892.70   19.71
   3  11 -12 1143.70   23.56
   3 -11 -12  339.18   12.32
   3 -11 -12 1021.03   22.34
   3 -11 -13  173.05    8.82
   3  11 -13  146.91    7.48
   3 -11 -13  147.54    8.87
   3 -11 -13  159.64    7.94
   3 -11 -13  121.77    6.77
   3 -11 -14  928.25   14.81
  -3  12   1  554.65   22.24
   3  12  -1  554.24   21.17
   3  12  -1  557.30   24.13
   3  12  -1  595.40   24.33
   3  12  -2  281.27   14.95
   3 -12  -2  292.00   16.84
   3  12  -2  310.36   18.81
   3  12  -2  292.13   16.52
   3  12  -2  322.88   18.67
   3  12  -2  330.44   20.89
  -3  12   2  302.16   17.27
   3 -12  -3 1113.29   35.73
   3  12  -3  960.63   31.04
   3  12  -3 1015.37   34.67
   3 -12  -3  890.74   28.56
   3 -12  -3 1007.63   30.66
  -3  12   3 1070.70   31.97
   3 -12  -3 1031.87   31.41
   3  12  -3  894.94   27.65
   3  12  -3  943.73   31.44
   3 -12  -4  474.29   24.01
   3  12  -4  398.10   18.44
   3  12  -4  383.96   19.00
  -3  12   4  462.87   21.90
   3  12  -4  405.73   17.93
   3  12  -4  394.89   20.53
   3 -12  -4  423.63   20.91
   3 -12  -4  386.28   19.76
   3 -12  -4  432.09   20.79
   3  12  -4  431.84   22.81
   3  12  -5  685.16   25.27
   3 -12  -5  700.78   26.14
   3 -12  -5  676.00   25.38
   3  12  -5  630.26   22.09
   3  12  -6  679.11   24.66
   3  12  -6  709.44   24.41
   3 -12  -6  706.16   24.85
   3  12  -6  777.61   27.49
   3 -12  -6  750.71   26.18
   3 -12  -6  791.54   27.31
   3  12  -6  701.92   24.57
   3  12  -6  736.43   22.88
   3  12  -7  271.19   15.29
   3 -12  -7  294.41   16.43
   3  12  -7  269.07   13.45
   3  12  -7  292.28   16.65
   3 -12  -7  268.77   14.20
   3 -12  -7  306.35   17.09
   3 -12  -7  295.47   15.86
   3  12  -7  275.30   15.24
   3  12  -7  253.53   14.62
   3 -12  -7  300.96   16.77
   3 -12  -8   10.34    6.31
   3  12  -8    6.70    5.65
   3 -12  -8    0.37    2.96
   3 -12  -8    7.88    6.48
   3 -12  -8    1.49    4.29
   3  12  -8    4.78    5.08
   3  12  -8   -0.87    5.75
   3 -12  -8    8.31    5.17
   3 -12  -8    8.98    6.06
   3  12  -9  676.33   20.21
   3  12  -9  650.88   18.32
   3  12  -9  664.27   19.94
   3 -12  -9  682.08   20.80
   3 -12  -9  723.24   22.05
   3  12  -9  700.78   20.63
   3  12 -10  885.95   20.44
   3  12 -10  906.14   21.62
   3 -12 -10  893.51   21.54
   3 -12 -10  707.05   20.35
   3 -12 -10  988.72   23.43
   3  12 -10  854.88   20.42
   3 -12 -11   78.59    5.82
   3  12 -11  168.20    8.47
   3  12 -11  166.68    7.54
   3 -12 -11  292.34   12.25
   3 -12 -11  189.84    7.48
   3  12 -11   78.84    5.71
   3 -12 -11  165.10    8.43
   3 -12 -11   63.78    4.77
   3 -12 -12  320.91    9.93
   3 -12 -12  263.38    9.21
   3  13  -1 2567.58   42.44
   3  13  -1 2188.15   38.72
   3  13  -1 2381.74   39.50
   3  13  -1 2249.22   44.90
   3  13  -1 2253.64   34.79
   3  13  -2  882.90   24.74
   3 -13  -2  790.97   21.43
   3  13  -2  854.70   24.74
   3  13  -2  713.04   18.71
   3  13  -2  877.93   23.35
   3  13  -2  854.77   23.38
   3  13  -3 2455.83   39.43
   3 -13  -3 2531.70   39.90
   3  13  -3 2604.95   43.88
   3  13  -3 2763.55   44.55
   3 -13  -3 2461.87   38.07
  -3  13   3 2763.99   45.65
   3 -13  -3 2745.72   42.59
   3 -13  -4   34.55    6.80
   3 -13  -4   20.83    5.70
   3  13  -4   25.03    7.41
   3 -13  -4   26.98    5.79
   3  13  -5 1319.67   29.58
   3  13  -5 1305.10   28.87
   3 -13  -5 1300.76   27.84
   3 -13  -5 1394.83   30.29
   3  13  -5 1222.85   25.83
   3  13  -6 1498.63   28.13
   3 -13  -6 1560.27   30.50
   3  13  -6 1498.76   27.73
   3 -13  -6 1607.61   30.57
   3  13  -7 1706.40   30.69
   3  13  -7 1825.17   31.09
   3  13  -7 1564.44   28.34
   3 -13  -7 1722.71   30.47
   3 -13  -7 1736.31   29.52
   3  13  -7 1442.51   24.53
   3 -13  -7 1839.35   31.52
   3  13  -8  238.65   11.66
   3  13  -8  263.86   11.61
   3  13  -8  237.17    9.85
   3 -13  -8  258.42   11.58
   3 -13  -8  249.15   10.81
   3 -13  -9   73.41    6.15
   3 -13  -9   58.23    5.57
   3  13  -9   68.95    5.80
   3  13  -9   78.51    5.98
   3 -13  -9   79.96    6.13
   3  13  -9   78.25    5.82
   3 -13 -10   60.52    3.97
   3  13 -10  192.74    6.98
   3  14  -1   30.39    4.33
   3  14  -1   37.61    4.02
   3  14  -1   51.61    6.16
   3  14  -1   18.37    3.13
   3  14  -2    3.96    3.15
   3  14  -2    0.47    3.01
   3  14  -2    4.39    3.73
   3  14  -2    3.76    2.94
   3  14  -2   10.61    4.84
   3  14  -2    1.92    3.91
   3  14  -3  460.55   13.04
   3 -14  -3  545.89   12.89
   3  14  -3  209.52    8.81
   3  14  -3  489.72   13.71
   3  14  -3  666.27   15.94
   3  14  -3  654.68   18.53
   3  14  -3  210.76    8.83
   3  14  -4  453.21   13.14
   3  14  -4  226.47    9.16
   3  14  -4  678.53   16.20
   3 -14  -4  534.72   13.99
   3 -14  -4  601.79   14.06
   3  14  -4  416.42   13.91
   3 -14  -5  146.68    7.35
   3  14  -5  246.54    9.62
   3 -14  -5   71.93    4.96
   3 -14  -5  273.27    9.93
   3  14  -5  255.58    9.66
   3  14  -5   60.17    4.22
   3  14  -5  251.99    9.39
   3  14  -5  185.18    9.72
   3  14  -5  125.69    6.42
   3 -14  -6    6.52    2.84
   3  14  -6    1.12    3.44
   3  14  -6    1.39    3.17
   3  14  -6    5.91    2.68
   3  14  -6    4.60    3.21
   2   0  -1   26.92   12.21
   2   0  -1   20.23   11.76
   2   0  -1   17.26   12.50
   2   0  -2 1055.86   34.25
   2   0  -2  955.87   33.71
   2   0  -2 1123.71   38.33
   2   0  -3    5.71   10.83
   2   0  -3    7.66   13.00
   2   0  -4 3423.93   60.76
   2   0  -4 3285.16   65.46
   2   0  -4 3383.06   63.85
   2   0  -5   31.34   11.52
   2   0  -5   15.95   13.55
   2   0  -6  304.79   23.76
   2   0  -6  308.36   23.60
   2   0  -6  289.76   19.52
   2   0  -7    6.73   14.35
   2   0  -7    6.54   14.27
   2   0  -8 1419.49   45.66
   2   0  -8 1496.56   47.31
   2   0  -8 1423.66   47.07
   2   0  -9    1.68   11.78
   2   0 -10 1071.04   43.43
   2   0 -10 1038.29   43.61
   2   0 -11   19.44   18.24
   2   0 -11   11.16   18.48
   2   0 -12 1447.28   54.86
   2   0 -12 1327.95   49.78
   2   0 -13   19.73   21.50
   2   0 -13   15.07   23.37
   2   0 -13   22.62   16.17
   2   0 -1415249.24  180.74
   2   0 -1413357.92  157.82
   2   0 -15    2.14   14.59
   2   0 -15   10.05   16.65
   2   0 -16   80.17   18.39
   2   0 -17   -4.23   12.11
   2   0 -1814005.72  152.31
   2   0 -19   28.82   11.19
   2   0 -19    3.04    6.16
   2   0 -20 1048.58   26.46
   2   0 -20  983.26   25.26
   2   0 -21    6.07    4.94
   2   0 -21   -0.72    4.46
   2   1  -116456.57  154.78
   2   1  -115667.35  150.23
   2  -1  -116478.07  141.30
   2   1  -116825.86  146.53
   2  -1  -116832.92  157.31
   2   1  -213383.56  137.63
   2  -1  -213630.80  140.17
   2   1  -212810.82  127.92
   2   1  -213360.12  136.32
   2  -1  -213432.42  139.68
   2  -1  -213486.93  128.87
   2  -1  -310841.28  124.80
   2   1  -310952.25  118.58
   2   1  -310874.79  122.76
   2   1  -311248.48  121.89
   2  -1  -310641.00  116.24
   2  -1  -311559.92  126.92
   2   1  -310980.64  126.96
   2   1  -310981.50  128.19
   2  -1  -4  305.94   23.72
   2  -1  -4  322.92   19.98
   2   1  -4  297.66   22.89
   2   1  -4  298.50   21.22
   2   1  -4  306.05   22.43
   2   1  -4  267.07   19.35
   2   1  -4  282.73   21.88
   2  -1  -526864.87  224.23
   2   1  -527412.48  212.58
   2   1  -526627.71  221.00
   2   1  -526485.87  212.77
   2  -1  -527521.97  223.20
   2   1  -527164.94  207.09
   2   1  -526294.90  220.22
   2  -1  -526330.23  212.09
   2   1  -6  333.99   24.14
   2  -1  -6  326.90   25.51
   2   1  -6  349.79   24.63
   2   1  -6  362.71   21.95
   2  -1  -6  316.75   24.54
   2   1  -6  342.35   25.67
   2   1  -7 4403.06   76.13
   2  -1  -7 4274.65   79.68
   2   1  -7 4286.00   70.75
   2   1  -7 4197.26   75.76
   2   1  -7 4253.27   79.12
   2  -1  -8   77.94   18.42
   2  -1  -8   91.32   20.39
   2  -1  -8   89.19   18.00
   2  -1  -8   95.21   19.25
   2   1  -8   93.94   18.99
   2  -1  -921769.67  202.93
   2  -1  -921511.19  201.39
   2   1  -921469.13  193.65
   2   1  -921853.39  202.14
   2  -1 -10  582.01   32.84
   2   1 -10  580.56   33.71
   2   1 -10  622.04   35.99
   2  -1 -10  620.44   36.34
   2  -1 -11   11.31   19.66
   2  -1 -11   17.19   19.59
   2   1 -11   31.55   17.60
   2   1 -11   21.82   15.86
   2   1 -12  573.01   37.94
   2  -1 -12  549.50   36.64
   2  -1 -12  563.26   35.51
   2   1 -13 8113.80  119.77
   2  -1 -13 8134.93  124.26
   2  -1 -13 8588.03  131.11
   2   1 -13 8841.93  129.84
   2  -1 -13 8365.77  126.07
   2   1 -13 8354.77  126.94
   2  -1 -14 1797.10   56.89
   2   1 -14 1813.92   56.33
   2   1 -15  564.39   33.44
   2  -1 -15  522.26   32.47
   2   1 -16 3858.92   79.69
   2  -1 -16 3773.19   80.02
   2   1 -17  448.80   26.40
   2   1 -18   13.89   11.18
   2  -1 -18    9.26   11.64
   2   1 -19  139.98   15.08
   2  -1 -19  139.56   15.41
   2  -1 -19  139.86   12.71
   2  -1 -19  118.13   11.31
   2  -1 -20 1756.19   35.87
   2  -1 -20 1634.46   33.18
   2  -1 -21  366.06   14.08
   2  -1 -21  344.77   13.58
   2  -1 -22  136.67    6.86
   2  -1 -22   32.44    3.22
   2   2  -128326.10  234.83
   2   2  -127888.49  215.67
   2   2  -127744.12  222.04
   2  -2  -128870.38  198.53
  -2   2   128637.01  200.69
   2   2  -127787.61  204.02
   2   2  -2  711.31   31.84
   2   2  -2  694.26   33.17
   2   2  -2  713.44   33.65
   2  -2  -2  683.66   31.08
   2  -2  -2  641.80   28.94
   2   2  -2  669.46   29.24
   2   2  -2  665.75   27.07
   2  -2  -2  735.63   28.84
   2  -2  -310969.00  121.09
   2   2  -311270.66  132.34
   2   2  -311104.04  119.70
   2  -2  -311642.06  128.86
   2   2  -311315.45  132.78
   2   2  -311480.18  127.18
   2   2  -311127.95  120.75
   2  -2  -311288.10  130.54
   2   2  -4 5521.68   90.85
   2   2  -4 5601.38   83.80
   2   2  -4 5412.86   79.55
   2  -2  -4 5840.99   82.15
   2  -2  -4 5793.92   92.55
   2   2  -4 5512.25   89.34
   2  -2  -5 4180.66   79.57
   2   2  -5 4125.76   73.01
   2   2  -5 4207.21   74.53
   2   2  -5 4116.09   77.69
   2   2  -5 4055.51   68.45
   2   2  -6 4248.93   72.02
   2   2  -6 4188.55   80.13
   2   2  -6 4342.58   75.71
   2  -2  -6 4320.38   82.72
   2  -2  -6 4412.93   79.64
   2   2  -6 4182.42   74.41
   2  -2  -6 4188.90   76.54
   2  -2  -723206.84  207.56
   2   2  -723160.73  195.57
   2   2  -723202.06  188.61
   2  -2  -723927.53  215.06
   2  -2  -723034.65  209.31
   2   2  -722161.52  204.65
   2  -2  -8 2251.06   62.37
   2   2  -8 2205.67   56.39
   2  -2  -8 2344.15   62.11
   2   2  -8 2223.46   59.46
   2  -2  -9   58.19   16.63
   2  -2  -9   44.09   19.74
   2   2  -9   66.61   18.93
   2  -2 -10 1378.68   49.72
   2   2 -10 1322.20   47.97
   2  -2 -10 1398.59   51.91
   2   2 -10 1247.84   45.39
   2  -2 -10 1385.43   52.02
   2  -2 -1116417.59  176.50
   2   2 -1117519.14  185.61
   2  -2 -1116823.65  183.82
   2   2 -1116844.81  175.27
   2  -2 -1116097.37  182.11
   2   2 -12  158.38   23.68
   2  -2 -12  159.98   25.22
   2  -2 -12  171.32   25.76
   2  -2 -12  178.26   27.35
   2   2 -13 1017.16   42.94
   2  -2 -13 1030.07   45.85
   2  -2 -13 1054.20   46.50
   2  -2 -13  993.35   44.72
   2  -2 -13 1056.91   48.97
   2  -2 -14   29.05   17.79
   2  -2 -14   39.18   16.93
   2  -2 -15 3345.63   79.36
   2  -2 -15 3070.41   73.89
   2  -2 -16  533.64   31.90
   2  -2 -16  590.91   33.98
   2  -2 -17  160.38   19.82
   2  -2 -17  158.61   20.72
   2  -2 -18  235.49   20.42
   2  -2 -19  105.54   12.95
   2  -2 -19   86.58   11.07
   2  -2 -19   85.20   15.19
   2  -2 -19   76.47   10.11
   2  -2 -19  117.03   11.99
   2  -2 -20  140.65   10.77
   2  -2 -20  155.58   11.56
   2  -2 -20  158.07   12.21
   2  -2 -21  139.28    9.62
   2  -2 -22   11.42    3.13
   2  -2 -22   23.06    3.81
   2   3  -1 4483.57   81.53
   2  -3  -1 4638.61   80.83
   2   3  -1 4487.74   72.73
  -2   3   1 4376.61   71.84
   2   3  -1 4837.04   85.79
   2   3  -2 1678.94   51.54
   2  -3  -2 1618.09   45.08
   2   3  -2 1777.53   52.28
   2   3  -2 1698.10   44.86
   2  -3  -2 1542.66   48.21
   2  -3  -3 4882.87   76.06
   2   3  -3 4650.20   75.13
   2  -3  -3 4674.81   84.34
   2   3  -3 4789.82   77.19
   2   3  -3 4599.46   84.80
   2   3  -3 4776.82   86.88
   2   3  -4  262.56   20.16
   2   3  -4  263.45   25.23
   2  -3  -4  249.61   22.14
   2  -3  -4  284.56   25.83
   2  -3  -4  243.07   23.73
   2   3  -4  279.26   26.04
   2   3  -4  287.12   21.67
   2   3  -5  804.38   33.47
   2   3  -5  862.05   35.46
   2  -3  -5  865.86   36.15
   2  -3  -5  844.15   38.80
   2   3  -5  819.72   38.82
   2   3  -5  768.58   32.76
   2  -3  -5  848.00   35.98
   2  -3  -5  901.23   40.79
   2   3  -5  802.23   38.58
   2  -3  -6   44.06   16.67
   2   3  -6   65.05   19.66
   2   3  -6   37.76   14.91
   2   3  -6   27.52   17.87
   2  -3  -6   29.02   13.10
   2   3  -6   24.53   14.74
   2  -3  -7  465.94   32.04
   2   3  -7  414.24   27.06
   2   3  -7  404.18   30.67
   2   3  -7  448.02   31.40
   2  -3  -7  461.55   30.41
   2  -3  -7  412.97   26.77
   2   3  -7  443.02   26.24
   2   3  -7  429.03   27.31
   2   3  -8 2043.93   59.61
   2   3  -8 2116.70   55.65
   2  -3  -8 2133.28   63.62
   2   3  -8 2109.59   56.09
   2  -3  -910480.29  137.72
   2   3  -910199.50  125.56
   2   3  -910483.17  131.43
   2  -3  -910765.08  146.58
   2   3 -10  597.57   35.15
   2   3 -10  543.59   32.14
   2  -3 -10  544.16   35.74
   2  -3 -10  574.19   36.03
   2  -3 -10  561.27   36.83
   2   3 -11 3067.79   72.33
   2  -3 -11 3036.27   76.73
   2  -3 -11 3153.34   81.88
   2   3 -12 8428.66  122.41
   2  -3 -12 8560.35  133.21
   2  -3 -12 8672.87  133.41
   2  -3 -12 8395.61  128.78
   2  -3 -12 8215.08  127.93
   2  -3 -13  885.04   41.99
   2  -3 -13  844.09   42.30
   2   3 -13  803.11   39.91
   2  -3 -14   18.20   15.88
   2  -3 -14   18.03   16.98
   2  -3 -15 1609.43   53.53
   2  -3 -15 1631.46   54.06
   2  -3 -16 3729.68   79.78
   2  -3 -16 3628.47   77.96
   2  -3 -16 3633.40   76.61
   2  -3 -17  652.13   33.34
   2  -3 -17  604.35   31.48
   2  -3 -18    7.87   11.99
   2  -3 -18   12.22   11.27
   2  -3 -19 2201.27   50.51
   2  -3 -19 1746.98   40.88
   2  -3 -19 2018.02   50.66
   2  -3 -19 1528.41   36.76
   2  -3 -19 1925.38   42.72
   2  -3 -20 3095.22   47.88
   2  -3 -20 3245.59   50.16
   2  -3 -21  420.73   14.79
   2  -3 -21  469.82   15.05
   2  -3 -22  124.78    6.53
   2  -3 -22  237.10    8.81
   2   4  -1 5753.78   97.26
   2   4  -2  573.03   29.02
   2   4  -2  619.79   35.43
   2   4  -2  605.75   33.11
   2  -4  -3 5497.87   91.33
   2   4  -3 5369.70   85.18
   2   4  -3 5320.05   96.34
   2   4  -3 5351.35   95.81
   2   4  -414076.34  163.84
   2   4  -413464.43  143.38
   2  -4  -413334.38  153.79
   2   4  -412760.91  153.58
   2  -4  -413434.90  141.55
   2  -4  -5  318.86   24.15
   2   4  -5  273.65   27.27
   2   4  -5  298.17   28.54
   2   4  -5  353.21   25.81
   2  -4  -5  285.72   27.99
   2   4  -6  380.25   25.69
   2   4  -6  396.62   26.55
   2   4  -6  430.20   29.67
   2  -4  -6  388.63   31.38
   2   4  -6  402.85   27.73
   2  -4  -6  387.19   28.33
   2  -4  -6  400.00   29.23
   2  -4  -7   42.73   18.06
   2  -4  -7   16.34   15.97
   2   4  -7   11.43   11.25
   2   4  -7    3.35   16.71
   2   4  -7    3.41   17.99
   2   4  -7    8.48   20.74
   2   4  -7   26.42   16.76
   2   4  -8 2762.09   67.84
   2   4  -8 2299.10   57.70
   2  -4  -8 2571.46   72.55
   2  -4  -8 2637.74   69.57
   2  -4  -8 2563.78   66.88
   2   4  -8 2401.07   66.46
   2   4  -8 2673.38   71.35
   2   4  -9  387.30   32.45
   2  -4  -9  385.97   32.28
   2   4  -9  362.56   26.84
   2  -4  -9  395.30   33.21
   2  -4  -9  374.59   30.96
   2   4 -10 1531.38   53.82
   2  -4 -10 1465.24   55.14
   2  -4 -10 1534.02   57.78
   2   4 -10 1520.76   52.54
   2  -4 -11 1005.22   51.36
   2  -4 -11  983.54   48.48
   2   4 -11  879.11   41.64
   2  -4 -11  874.09   44.91
   2  -4 -12 2935.29   77.56
   2   4 -12 3004.29   74.11
   2  -4 -12 2934.25   78.03
   2  -4 -12 3086.81   83.39
   2  -4 -12 3039.54   78.77
   2  -4 -12 2886.10   76.51
   2  -4 -12 2847.07   75.95
   2  -4 -13 1944.47   62.50
   2  -4 -13 1930.79   62.78
   2  -4 -13 2179.49   66.07
   2  -4 -13 2119.74   66.34
   2  -4 -14 1428.68   52.62
   2  -4 -14 1492.33   53.98
   2  -4 -14 1526.47   53.18
   2  -4 -15 1278.50   48.43
   2  -4 -15 1250.57   47.17
   2  -4 -15 1328.21   48.20
   2  -4 -15 1306.22   50.42
   2  -4 -16  353.58   25.86
   2  -4 -16  346.66   26.81
   2  -4 -17  140.22   17.52
   2  -4 -17  132.41   17.57
   2  -4 -17  116.60   17.48
   2  -4 -18 8121.82  106.62
   2  -4 -18 8462.17  107.95
   2  -4 -18 7997.42  110.25
   2  -4 -18 7605.05  100.83
   2  -4 -19 1682.75   39.24
   2  -4 -19 1547.64   35.29
   2  -4 -19 1752.98   39.84
   2  -4 -19 1649.30   36.60
   2  -4 -20  494.68   18.05
   2  -4 -20  469.78   17.95
   2  -4 -20  467.93   17.66
   2  -4 -21  135.20    8.45
   2  -4 -21  171.62    9.73
   2  -4 -21  176.89    9.39
   2  -4 -22  923.97   15.32
   2   5  -1 4957.97   75.81
   2   5  -1 4694.21   80.25
   2   5  -1 4965.99   94.54
   2   5  -1 4913.37   93.68
   2   5  -2 3670.28   82.06
   2   5  -2 4092.75   86.53
   2   5  -3  565.81   31.53
   2   5  -3  573.48   34.76
   2   5  -3  617.12   34.54
   2  -5  -428191.54  245.66
   2   5  -429148.67  237.59
   2   5  -427607.09  249.33
   2   5  -428278.37  251.47
   2  -5  -428638.20  229.39
   2  -5  -515896.25  168.44
   2   5  -517145.06  190.82
   2  -5  -516535.55  183.23
   2   5  -517165.17  174.50
   2  -5  -6 4257.84   90.37
   2   5  -6 4546.36   87.00
   2  -5  -6 4584.48   88.54
   2   5  -6 4087.01   90.99
   2  -5  -7 4525.84   91.27
   2   5  -7 4650.90   97.00
   2  -5  -7 4651.47   97.76
   2   5  -7 4611.08   89.72
   2   5  -8 6523.51  114.93
   2   5  -8 7131.03  114.09
   2  -5  -8 6850.41  115.63
   2   5  -910595.52  143.67
   2  -5  -910059.65  150.16
   2  -5  -9 9731.04  141.48
   2   5  -9 9652.45  140.48
   2  -5  -9 9471.43  133.05
   2  -5 -10 6840.87  116.24
   2   5 -10 7346.54  120.42
   2  -5 -10 7073.83  127.64
   2  -5 -11  236.05   31.34
   2  -5 -11  198.98   25.93
   2  -5 -11  201.32   30.51
   2  -5 -11  211.50   25.71
   2   5 -11  251.49   32.06
   2   5 -11  203.29   23.53
   2  -5 -11  216.74   26.39
   2  -5 -11  258.46   29.55
   2  -5 -12   21.65   16.44
   2  -5 -12   10.67   17.62
   2  -5 -12   11.10   17.61
   2  -5 -12   -1.74   16.38
   2   5 -12   15.14   15.87
   2  -5 -13 3353.22   83.81
   2  -5 -13 3228.84   80.79
   2  -5 -13 3323.15   82.46
   2  -5 -13 3358.97   82.53
   2  -5 -14 1837.57   60.82
   2  -5 -14 1812.36   56.33
   2  -5 -14 1698.42   58.08
   2  -5 -14 1773.75   58.47
   2  -5 -14 1822.66   60.97
   2  -5 -15   50.54   17.91
   2  -5 -15   62.70   15.81
   2  -5 -15   52.36   17.64
   2  -5 -16  213.34   20.81
   2  -5 -16  221.37   22.79
   2  -5 -16  207.43   21.19
   2  -5 -16  233.22   23.58
   2  -5 -17 5332.56   94.56
   2  -5 -17 5104.11   84.16
   2  -5 -17 4989.31   81.04
   2  -5 -17 5201.59   87.43
   2  -5 -18  172.28   16.81
   2  -5 -18  144.71   13.40
   2  -5 -18  150.51   18.48
   2  -5 -18  181.05   15.52
   2  -5 -18  135.66   12.64
   2  -5 -18  152.32   15.96
   2  -5 -18  165.95   17.45
   2  -5 -18  143.52   13.02
   2  -5 -18  127.59   13.44
   2  -5 -19  477.61   20.21
   2  -5 -19  497.47   18.99
   2  -5 -19  554.29   21.30
   2  -5 -19  511.46   19.99
   2  -5 -20  420.06   15.81
   2  -5 -20  417.38   15.60
   2  -5 -20  422.11   15.60
   2  -5 -21  367.62   12.03
   2  -5 -21  417.87   12.48
   2   6  -110506.31  129.92
   2   6  -110539.96  120.16
   2   6  -110249.00  142.97
   2   6  -110513.78  144.71
   2   6  -216546.65  169.83
   2   6  -217095.23  191.20
   2   6  -3 4469.57   96.00
   2   6  -3 4680.23   96.91
   2   6  -4 1236.06   51.61
   2  -6  -4 1164.89   44.58
   2   6  -4 1236.81   47.67
   2  -6  -4 1228.64   50.41
   2  -6  -5 1579.90   57.96
   2  -6  -5 1870.73   58.19
   2   6  -5 1709.15   61.91
   2   6  -5 1739.25   55.54
   2  -6  -616046.88  179.27
   2   6  -614719.04  181.25
   2   6  -616302.90  179.24
   2  -6  -7 9264.39  136.08
   2  -6  -7 9354.13  143.23
   2   6  -7 9259.09  140.95
   2  -6  -8 4685.20   97.32
   2   6  -8 4595.14   97.97
   2  -6  -8 4542.51  102.11
   2  -6  -9   99.71   25.12
   2   6  -9   93.02   26.06
   2   6  -9  106.57   26.51
   2  -6  -9   71.92   21.97
   2  -6 -10 7519.79  129.78
   2   6 -10 8397.99  134.25
   2   6 -10 8250.82  132.10
   2  -6 -10 7530.30  125.30
   2  -6 -10 8634.79  144.20
   2  -6 -10 7699.20  130.51
   2  -6 -10 7464.99  129.12
   2   6 -10 7894.02  124.51
   2  -6 -11 3055.34   80.95
   2  -6 -11 2891.02   78.25
   2   6 -11 3007.72   75.42
   2  -6 -11 2980.77   80.92
   2  -6 -11 2912.65   79.59
   2  -6 -12 4047.16   93.00
   2  -6 -12 4114.15   93.25
   2  -6 -12 4012.33   92.36
   2  -6 -13 2234.18   68.48
   2  -6 -13 2231.40   67.40
   2  -6 -13 2255.94   69.24
   2  -6 -14 2939.25   75.99
   2  -6 -14 3120.68   78.80
   2  -6 -14 2943.60   74.61
   2  -6 -14 3094.23   78.78
   2  -6 -14 3083.75   73.78
   2  -6 -15   30.49   15.56
   2  -6 -15   54.64   17.25
   2  -6 -15   48.86   17.63
   2  -6 -15   35.14   16.00
   2  -6 -15   27.02   16.02
   2  -6 -16 2057.00   55.13
   2  -6 -16 2065.57   59.46
   2  -6 -17  432.96   25.50
   2  -6 -17  385.19   25.34
   2  -6 -17  440.73   27.13
   2  -6 -17  417.89   26.14
   2  -6 -18  173.75   14.29
   2  -6 -18  163.42   12.94
   2  -6 -18  147.55   13.51
   2  -6 -18  150.10   12.03
   2  -6 -18  146.62   12.80
   2  -6 -19  230.82   13.60
   2  -6 -19  249.26   13.67
   2  -6 -19  224.28   12.41
   2  -6 -19  249.78   13.74
   2  -6 -20    8.53    4.94
   2  -6 -20    3.77    5.75
   2  -6 -20    1.98    3.39
   2  -6 -20    4.47    4.14
   2  -6 -20    0.73    5.60
   2  -6 -21    0.57    2.39
   2   7  -1 4547.29   97.91
   2   7  -1 4697.47   89.85
   2   7  -1 4601.11   98.60
   2   7  -1 4501.16   78.63
   2   7  -2  226.18   26.68
   2   7  -2  248.79   24.29
   2   7  -2  200.92   29.81
   2   7  -3 1940.26   65.54
   2   7  -3 2058.19   67.37
   2   7  -3 2214.26   64.58
   2   7  -4  285.97   34.09
   2   7  -4  327.60   32.70
   2   7  -5  288.34   31.19
   2  -7  -5  205.20   27.11
   2   7  -5  233.50   32.72
   2  -7  -5  235.81   33.14
   2  -7  -6  902.23   45.73
   2   7  -6  844.49   48.48
   2   7  -6  976.93   48.25
   2  -7  -6  806.15   43.93
   2  -7  -7  161.66   28.30
   2  -7  -7  163.28   25.50
   2  -7  -8  335.03   30.80
   2   7  -8  452.37   37.86
   2  -7  -8  412.56   39.71
   2  -7  -8  348.76   32.10
   2   7  -8  383.91   29.99
   2   7  -8  347.18   36.25
   2  -7  -8  327.00   32.36
   2  -7  -9   32.07   23.82
   2  -7  -9   46.36   21.45
   2   7  -9   39.60   24.90
   2  -7  -9    0.97   18.25
   2   7  -9   12.53   14.77
   2  -7  -9    9.36   17.68
   2  -7  -9   18.89   12.93
   2  -7  -9   12.46   19.89
   2  -7 -10  397.26   32.49
   2  -7 -10  429.43   32.04
   2  -7 -10  437.74   33.83
   2  -7 -10  404.31   34.35
   2  -7 -11 1822.65   64.38
   2  -7 -11 1815.38   62.42
   2  -7 -12 1810.87   62.70
   2  -7 -12 1800.47   63.29
   2  -7 -12 1814.29   62.34
   2  -7 -13  198.63   22.38
   2  -7 -13  147.84   20.08
   2  -7 -13  160.62   22.63
   2  -7 -13  127.11   19.97
   2  -7 -13  117.44   21.42
   2  -7 -14   42.24   13.55
   2  -7 -14   15.55   16.04
   2  -7 -14   23.39   13.40
   2  -7 -14   39.27   17.26
   2  -7 -14    3.10   15.39
   2  -7 -15 6257.43  104.49
   2  -7 -15 6095.52   96.57
   2  -7 -15 6309.56  106.44
   2  -7 -16 1377.84   47.03
   2  -7 -16 1314.06   41.91
   2  -7 -16 1326.74   45.76
   2  -7 -16 1359.36   46.02
   2  -7 -16 1317.65   45.83
   2  -7 -17 1647.41   38.25
   2  -7 -17 1580.25   35.64
   2  -7 -17 1845.92   44.05
   2  -7 -17 1918.71   50.15
   2  -7 -17 1892.72   45.51
   2  -7 -18   45.32    7.58
   2  -7 -18   53.16    8.57
   2  -7 -18   43.98    7.15
   2  -7 -18   57.52    8.76
   2  -7 -18   43.29    8.45
   2  -7 -19  464.12   17.12
   2  -7 -19  415.44   15.26
   2  -7 -20   84.96    6.75
   2  -7 -20   71.74    5.47
   2  -7 -20   74.40    6.88
   2   8  -1  961.67   46.08
   2   8  -1  902.89   49.47
   2   8  -1  986.67   38.59
   2   8  -2 5144.02  109.57
   2   8  -2 5243.36  101.55
   2   8  -2 4921.77   84.56
   2   8  -2 4983.81  106.83
   2   8  -3  744.73   43.58
   2   8  -3  758.76   43.73
   2   8  -4  419.87   32.85
   2   8  -4  369.75   38.06
   2   8  -4  412.49   33.89
   2  -8  -5  583.19   37.78
   2   8  -5  466.27   40.82
   2   8  -6 2284.26   65.77
   2  -8  -6 2904.71   75.99
   2   8  -6 2469.21   76.73
   2   8  -6 2269.37   73.15
   2  -8  -6 2605.32   74.63
   2   8  -6 2917.80   82.00
   2  -8  -7   68.38   24.19
   2  -8  -7   60.71   28.66
   2   8  -7   35.51   24.17
   2  -8  -7   58.53   21.76
   2   8  -7   66.89   27.71
   2  -8  -7   53.36   21.20
   2   8  -7   68.33   22.66
   2  -8  -7   48.06   15.65
   2   8  -7   51.31   16.65
   2  -8  -8  480.04   35.74
   2  -8  -8  438.28   34.71
   2   8  -8  462.02   40.24
   2   8  -8  437.33   35.00
   2  -8  -8  493.80   35.01
   2   8  -8  463.61   31.73
   2  -8  -8  436.09   36.09
   2  -8  -8  407.59   36.18
   2   8  -9   70.15   17.60
   2  -8  -9   65.98   22.25
   2  -8  -9   60.64   21.21
   2  -8  -9   61.23   19.73
   2  -8  -9   85.69   21.62
   2  -8 -10 1878.00   65.12
   2  -8 -10 1912.33   65.31
   2  -8 -10 1849.96   62.60
   2   8 -11  508.54   32.87
   2  -8 -11  534.10   35.03
   2  -8 -11  555.96   37.97
   2  -8 -11  548.88   36.43
   2  -8 -11  514.80   36.53
   2  -8 -12 2669.05   75.14
   2  -8 -12 2824.99   76.61
   2  -8 -12 2667.71   73.97
   2   8 -12 2719.21   69.40
   2   8 -13 5323.69   94.92
   2  -8 -13 5320.26  102.38
   2  -8 -13 5129.73   99.23
   2  -8 -13 5094.39   99.60
   2  -8 -14   19.18   15.84
   2  -8 -14   15.10   15.79
   2  -8 -14   30.68   15.35
   2  -8 -14   11.72   11.72
   2   8 -14   26.58   14.83
   2  -8 -14   22.26   15.60
   2  -8 -15 2900.67   66.92
   2  -8 -15 2805.98   67.21
   2  -8 -15 2951.37   69.07
   2  -8 -15 2753.12   63.34
   2  -8 -15 2824.19   66.70
   2  -8 -16  663.30   31.87
   2  -8 -16  659.58   30.60
   2  -8 -16  617.60   27.06
   2  -8 -16  670.44   31.75
   2  -8 -16  576.46   26.09
   2  -8 -17 2245.49   46.17
   2  -8 -17 1991.22   40.48
   2  -8 -18  140.27   10.59
   2  -8 -18  148.03    9.38
   2  -8 -18  137.53   10.63
   2  -8 -19 1523.71   28.75
   2  -8 -19 1490.66   22.15
   2  -8 -19 1314.98   24.32
   2  -8 -19 1036.17   22.17
   2   9  -1 1780.74   67.80
   2   9  -1 1837.60   65.93
   2   9  -1 1578.27   58.12
   2   9  -1 1679.33   64.07
   2   9  -1 1781.20   55.15
   2   9  -1 1585.17   60.95
   2   9  -2   55.44   27.88
   2   9  -2   27.83   26.25
   2   9  -2   32.08   20.87
   2   9  -2   31.38   20.26
   2   9  -2   42.77   27.62
   2   9  -2   24.25   19.30
   2   9  -2   31.75   18.69
   2   9  -2   65.43   19.76
   2   9  -3   46.80   26.79
   2   9  -3   39.73   21.57
   2   9  -3   44.29   14.35
   2   9  -3   44.35   21.22
   2   9  -3   29.32   27.92
   2   9  -3   47.41   21.58
   2   9  -3   44.75   15.04
   2   9  -3   17.76   25.32
   2   9  -3   29.66   19.92
   2   9  -415090.90  192.06
   2   9  -414522.52  193.92
   2   9  -414360.11  193.14
   2   9  -416130.73  189.09
   2   9  -415788.28  202.24
   2   9  -413569.26  176.28
   2   9  -414594.23  192.92
   2   9  -5  115.07   24.87
   2   9  -5  126.31   22.48
   2   9  -5  101.05   23.30
   2   9  -5   73.53   29.44
   2   9  -5  105.52   20.53
   2  -9  -5  136.56   23.52
   2   9  -5   95.88   29.52
   2   9  -5   82.22   21.54
   2   9  -5   94.45   22.62
   2   9  -6 3771.93   90.96
   2  -9  -6 4211.15   95.30
   2   9  -6 3898.79   88.77
   2   9  -7   59.48   21.73
   2  -9  -7   62.52   21.56
   2   9  -7   36.14   13.23
   2  -9  -7   31.87   20.93
   2   9  -8 6689.54  114.49
   2  -9  -8 7185.49  129.48
   2   9  -8 6651.02  122.97
   2   9  -9   33.83   18.73
   2  -9  -9   73.06   22.87
   2  -9  -9   70.77   22.12
   2  -9  -9   42.59   19.12
   2  -9  -9   35.75   20.15
   2   9  -9   50.07   17.03
   2  -9 -10 4311.48   95.38
   2  -9 -10 4024.71   94.51
   2  -9 -10 4033.89   89.55
   2  -9 -10 4108.80   93.52
   2   9 -10 3754.02   83.15
   2  -9 -11  480.47   33.42
   2  -9 -11  475.96   34.41
   2  -9 -11  490.56   34.48
   2   9 -11  468.78   30.81
   2  -9 -12  705.45   39.36
   2  -9 -12  735.62   38.25
   2  -9 -12  676.49   38.17
   2   9 -12  661.08   34.85
   2  -9 -12  724.21   39.05
   2  -9 -13  365.57   29.06
   2  -9 -13  350.89   28.24
   2   9 -13  299.60   23.71
   2  -9 -14 4933.91   90.72
   2  -9 -14 5087.88   90.08
   2  -9 -14 5176.17   92.11
   2  -9 -14 4777.42   85.77
   2   9 -14 4694.44   81.54
   2  -9 -15   31.24   13.65
   2  -9 -15   17.61   11.20
   2  -9 -15   22.18    8.42
   2  -9 -15   16.29    8.55
   2  -9 -15   16.96    7.74
   2  -9 -15   19.76   13.29
   2  -9 -16    7.81    6.93
   2  -9 -16    4.41    7.00
   2  -9 -16    3.55    5.99
   2  -9 -16    4.05    6.14
   2  -9 -17   59.47    8.15
   2  -9 -17   52.42    7.48
   2  -9 -17   46.70    7.05
   2  -9 -17   50.88    7.44
   2  -9 -18   93.30    6.98
   2  -9 -18  315.44   14.45
   2  -9 -18   95.07    6.60
   2  -9 -18  226.35   10.29
   2  -9 -18  190.60   10.03
   2  -9 -19    1.36    2.30
   2  -9 -19    0.99    3.74
   2  -9 -19    2.68    2.93
   2  10  -1 1406.74   56.28
   2  10  -1 1367.73   59.89
   2  10  -1 1302.51   56.45
   2  10  -1 1380.44   58.36
  -2  10   1 1367.78   51.69
   2  10  -211776.81  174.86
  -2  10   211831.39  152.68
   2  10  -211538.68  170.47
   2  10  -211053.99  158.39
   2  10  -210917.57  162.27
   2  10  -3  964.62   51.10
   2  10  -3 1013.42   47.59
   2  10  -3 1038.47   47.34
   2  10  -3 1044.47   52.66
   2  10  -4   21.41   20.48
   2  10  -4   35.82   20.65
   2  10  -4   33.92   18.68
   2  10  -4   73.08   23.65
   2  10  -4   16.25   18.71
   2  10  -4   57.63   18.47
   2  10  -5  218.53   26.45
   2  10  -5  196.44   24.07
   2  10  -5  193.00   27.28
   2  10  -5  185.20   24.71
   2 -10  -5  204.69   26.27
   2  10  -5  152.78   22.32
   2  10  -5  186.04   26.06
   2  10  -611679.44  158.86
   2  10  -611383.09  162.19
   2  10  -611333.53  167.97
   2  10  -7   22.90   18.11
   2 -10  -7   22.12   17.82
   2  10  -7   32.67   16.38
   2 -10  -8 4069.95   93.90
   2  10  -8 3781.43   90.99
   2 -10  -8 3893.98   89.42
   2  10  -8 3698.23   81.90
   2  10  -9 1325.36   48.50
   2  10  -9 1325.28   53.42
   2 -10  -9 1369.73   51.18
   2 -10  -9 1351.21   54.78
   2 -10  -9 1338.02   53.33
   2 -10 -10 2814.17   75.94
   2  10 -10 2480.79   65.51
   2  10 -10 2668.86   70.74
   2 -10 -10 2796.99   71.78
   2 -10 -10 2703.49   73.02
   2 -10 -11  212.44   25.42
   2 -10 -11  255.52   25.49
   2 -10 -11  212.04   24.45
   2 -10 -11  242.61   26.18
   2 -10 -12 3295.07   74.45
   2 -10 -12 3119.66   73.16
   2  10 -12 3082.78   68.05
   2 -10 -12 3250.87   73.52
   2 -10 -12 3284.85   76.69
   2 -10 -13  558.92   31.35
   2 -10 -13  574.64   31.08
   2  10 -13  614.90   29.86
   2 -10 -13  645.24   33.13
   2 -10 -14  471.03   26.58
   2  10 -14  402.80   19.30
   2 -10 -14  459.36   23.45
   2 -10 -14  427.10   22.21
   2 -10 -14  492.44   28.96
   2 -10 -14  414.01   21.47
   2 -10 -15  177.04   13.33
   2 -10 -15  161.15   12.67
   2 -10 -15  180.36   14.56
   2 -10 -15  152.67   12.52
   2 -10 -15  159.68   12.76
   2 -10 -15  148.26   12.33
   2 -10 -16  626.07   20.54
   2 -10 -16  578.44   19.19
   2 -10 -16  637.63   19.97
   2 -10 -16  571.23   19.34
   2 -10 -16  612.78   20.47
   2 -10 -17  219.40   10.21
   2 -10 -17  219.56   10.43
   2 -10 -17  229.50   11.27
   2 -10 -18   -0.06    4.00
   2 -10 -18    3.22    3.22
   2  11  -1 3369.45   90.91
  -2  11   1 3344.23   80.58
   2  11  -1 3230.56   88.54
   2  11  -1 3178.43   81.84
   2  11  -1 3087.13   85.20
  -2  11   2  319.10   29.31
   2  11  -2  266.73   30.84
   2  11  -2  290.12   28.38
   2  11  -2  294.32   30.06
   2  11  -2  290.46   30.74
   2  11  -3  972.26   46.31
   2  11  -3  888.66   49.07
   2  11  -3  837.79   47.06
   2  11  -3  978.71   44.96
   2  11  -3  743.30   39.43
   2  11  -3  837.53   45.54
   2  11  -4   44.72   17.31
   2  11  -4   35.13   20.53
   2  11  -4   47.67   18.44
   2  11  -4   23.77   17.23
   2  11  -4   36.41   14.85
   2  11  -5  372.16   27.02
   2  11  -5  371.83   33.70
   2  11  -5  338.80   33.66
   2  11  -5  318.20   27.30
   2  11  -5  318.95   29.73
   2 -11  -5  361.59   30.73
   2  11  -6  207.22   24.33
   2  11  -6  214.81   28.37
   2 -11  -6  212.97   24.94
   2  11  -6  214.45   23.54
   2  11  -6  215.61   25.47
   2  11  -7  456.39   32.94
   2 -11  -7  441.86   32.52
   2  11  -7  415.42   29.33
   2  11  -7  499.30   32.76
   2  11  -8  171.68   24.19
   2  11  -8  132.14   20.21
   2 -11  -8  194.42   23.49
   2  11  -8  165.28   18.78
   2 -11  -9   19.31   18.26
   2  11  -9   28.62   16.39
   2  11  -9   13.58   11.03
   2  11 -10    9.21   12.99
   2 -11 -10   33.27   16.38
   2 -11 -10   10.71   15.57
   2  11 -10   20.72   15.45
   2 -11 -10    7.44   11.17
   2 -11 -11 2991.20   70.99
   2 -11 -11 3160.90   69.47
   2 -11 -11 2990.33   69.71
   2  11 -11 2934.92   65.32
   2 -11 -12  211.02   18.38
   2 -11 -12  268.32   22.10
   2 -11 -12  222.09   16.93
   2  11 -12  226.45   16.68
   2 -11 -12  242.62   21.69
   2 -11 -12  209.99   17.76
   2  11 -12  263.68   20.39
   2 -11 -12  226.77   16.97
   2  11 -12  215.85   16.72
   2 -11 -13  698.57   27.06
   2 -11 -13  617.15   25.55
   2 -11 -13  620.31   24.54
   2  11 -13  645.50   24.03
   2  11 -13  643.67   24.08
   2 -11 -14  149.75   12.33
   2  11 -14  122.86   10.09
   2 -11 -14  130.36   12.11
   2 -11 -14  125.21   11.77
   2 -11 -14  139.05   11.68
   2 -11 -14  134.60   12.28
   2 -11 -15 2163.83   37.70
   2 -11 -15 2158.15   37.45
   2 -11 -16  108.48    7.21
   2 -11 -16  102.24    8.42
   2 -11 -16   92.31    7.54
   2 -11 -16  102.01    8.05
   2 -11 -17  503.70   12.98
   2 -11 -17 1351.37   19.83
  -2  12   1 2334.93   66.77
   2  12  -1 2313.71   66.81
   2  12  -1 2229.31   70.18
   2  12  -1 2180.34   69.71
   2  12  -1 2178.03   70.79
   2  12  -2 2213.93   71.09
   2  12  -2 2248.33   71.60
   2  12  -2 2178.23   65.30
   2  12  -2 2126.10   68.39
   2  12  -2 2292.21   65.31
   2  12  -3  179.32   25.63
   2  12  -3  168.91   22.73
   2  12  -3  174.33   24.63
   2  12  -3  200.03   22.92
   2  12  -4  730.81   36.62
   2  12  -4  611.14   39.07
   2  12  -4  682.20   41.84
   2  12  -4  687.86   36.73
   2  12  -4  549.81   32.73
   2  12  -5  956.24   40.72
   2  12  -5 1082.45   48.32
   2  12  -5 1089.34   42.29
   2  12  -5 1049.69   47.96
   2  12  -5 1148.89   46.84
   2  12  -6 5861.28  106.27
   2  12  -6 5741.23  109.28
   2 -12  -6 5837.84   99.88
   2  12  -6 5443.31   93.45
   2  12  -6 5709.01  100.66
   2  12  -7  688.48   36.85
   2  12  -7  699.31   38.46
   2 -12  -7  619.95   33.66
   2  12  -7  658.64   34.29
   2  12  -8 1653.63   54.66
   2  12  -8 1580.10   50.82
   2 -12  -8 1649.10   52.02
   2  12  -8 1602.09   49.04
   2  12  -9  569.27   31.96
   2  12  -9  559.55   29.07
   2 -12  -9  552.77   31.25
   2  12 -10 2652.97   56.19
   2 -12 -10 2738.77   60.73
   2 -12 -10 2538.20   55.29
   2  12 -10 2576.51   51.03
   2 -12 -10 2483.82   51.92
   2  12 -10 2895.19   64.38
   2  12 -10 2684.20   53.67
   2 -12 -10 2739.32   56.89
   2 -12 -10 2582.65   55.47
   2  12 -10 2913.52   62.09
   2  12 -10 2428.69   52.32
   2  12 -11   88.09   10.83
   2 -12 -11   97.61   12.76
   2 -12 -11   74.81   10.89
   2 -12 -11   88.42   13.01
   2 -12 -11   71.33   10.19
   2  12 -11   75.06   10.61
   2 -12 -11   72.36   11.13
   2  12 -11   91.44   11.45
   2  12 -12  708.04   24.78
   2 -12 -12  749.93   28.07
   2  12 -12  694.04   24.17
   2 -12 -12  679.12   25.58
   2 -12 -12  704.21   23.75
   2 -12 -13 1242.74   32.55
   2  12 -13 1206.62   28.59
   2 -12 -13 1203.70   31.05
   2 -12 -13 1202.30   28.38
   2 -12 -13 1232.40   31.44
   2  12 -14  392.75   14.45
   2  12 -14  392.40   14.44
   2 -12 -14  446.24   17.28
   2 -12 -15   15.77    5.13
   2 -12 -15   22.04    5.05
   2  12 -15   10.39    3.35
   2 -12 -15   17.10    4.10
   2 -12 -15    7.80    2.83
   2 -12 -15   13.14    2.63
   2 -12 -15   19.21    3.50
   2 -12 -16  274.84    9.07
   2  13  -1 1274.85   50.19
   2  13  -1 1348.85   51.38
   2  13  -1 1252.75   50.63
   2  13  -2  273.05   27.02
   2  13  -2  309.43   25.10
   2  13  -2  283.13   25.06
   2  13  -2  303.84   25.64
   2  13  -2  255.14   26.35
   2  13  -3  334.68   29.15
   2  13  -3  335.01   25.13
   2  13  -3  319.83   29.11
   2  13  -3  370.74   27.03
   2  13  -3  334.71   27.56
   2  13  -4 4991.93   85.21
   2  13  -4 4954.21   97.20
   2  13  -4 4769.43   84.07
   2  13  -4 4935.75   95.47
   2  13  -5 1730.13   49.37
   2  13  -5 1878.79   58.11
   2  13  -5 1939.84   55.88
   2  13  -6  662.55   35.54
   2  13  -6  672.64   34.59
   2  13  -6  663.78   32.90
   2  13  -6  655.94   31.03
   2  13  -7  248.85   22.06
   2 -13  -7  246.50   19.52
   2  13  -7  251.45   22.92
   2  13  -7  212.72   17.38
   2  13  -7  249.53   21.34
   2  13  -7  237.59   20.28
   2  13  -8 2441.25   49.64
   2 -13  -8 2654.67   56.95
   2  13  -8 2426.92   53.58
   2 -13  -8 2478.58   53.27
   2  13  -8 2365.15   50.45
   2 -13  -8 2578.38   55.40
   2  13  -9 1946.95   41.68
   2 -13  -9 2079.15   48.36
   2  13  -9 1905.22   42.97
   2  13  -9 2022.74   46.00
   2 -13  -9 2118.83   47.62
   2  13  -9 1971.64   43.43
   2  13 -10 1185.21   30.01
   2  13 -10 1282.90   32.00
   2 -13 -10 1209.15   32.73
   2  13 -10 1200.07   32.00
   2 -13 -10 1362.23   35.58
   2 -13 -10 1211.08   31.88
   2  13 -11    9.28    5.07
   2 -13 -11   11.30    6.65
   2 -13 -11    7.97    5.62
   2 -13 -11   10.77    6.58
   2  13 -11   10.37    5.40
   2  13 -11    6.40    5.83
   2 -13 -11   14.44    6.40
   2 -13 -11   10.79    6.86
   2  13 -11   14.24    5.85
   2  13 -12  675.55   20.05
   2  13 -12  654.40   20.33
   2 -13 -12  645.09   20.94
   2 -13 -13  880.66   22.29
   2 -13 -13  825.07   21.46
   2  13 -13  735.21   18.65
   2 -13 -13  576.54   17.80
   2  13 -13  761.34   18.41
   2 -13 -14  438.72   13.32
   2 -13 -14  564.09   14.80
   2 -13 -14  543.50   14.06
   2  14  -1    9.44    8.16
   2 -14  -1   17.35    9.71
   2  14  -1    5.43   13.41
   2  14  -1    5.74   12.31
   2  14  -1   11.66    9.28
   2  14  -1   14.51    8.69
  -2  14   1   10.74    7.62
   2  14  -1    5.31   12.50
   2  14  -1    4.01    9.14
  -2  14   1    9.01    8.48
   2  14  -1    6.73   13.07
  -2  14   1    9.63    6.84
   2 -14  -1    8.59    8.36
   2  14  -2  631.34   27.17
   2  14  -2  642.33   26.60
   2  14  -2  711.08   30.25
   2  14  -2  707.04   34.65
   2  14  -2  676.06   33.65
   2  14  -2  722.00   32.11
   2  14  -2  764.91   31.79
  -2  14   2  655.58   25.50
   2 -14  -2  717.24   29.51
   2  14  -2  703.62   33.84
   2 -14  -2  639.21   26.08
   2  14  -3 1435.07   38.83
   2  14  -3 1290.77   40.56
   2 -14  -3 1350.62   37.62
   2  14  -3 1586.11   49.47
   2  14  -3 1493.71   47.91
   2 -14  -3 1458.36   41.18
   2  14  -3 1342.99   38.87
   2  14  -3 1610.00   48.26
   2  14  -3 1607.82   43.77
   2  14  -4   63.04   14.36
   2  14  -4   54.39   11.45
  -2  14   4   51.32   10.05
   2  14  -4   50.62    9.82
   2  14  -4   73.78   15.35
   2 -14  -5  122.85   12.81
   2  14  -5  125.40   12.52
   2 -14  -5  134.16   13.80
   2  14  -5  132.08   12.70
   2  14  -5  129.60   14.15
   2  14  -5  128.82   13.29
   2  14  -6 1223.27   34.38
   2  14  -6 1116.78   31.68
   2 -14  -6 1171.16   33.83
   2  14  -6 1189.39   32.33
   2 -14  -6 1332.11   37.66
   2  14  -6 1231.98   35.97
   2  14  -7 1214.06   32.65
   2  14  -7 1182.72   31.18
   2  14  -7 1179.10   31.10
   2  14  -7 1214.37   33.97
   2 -14  -7 1191.04   32.22
   2 -14  -7 1317.20   36.11
   2 -14  -8  314.59   17.53
   2  14  -8  288.91   15.44
   2  14  -8  290.97   16.31
   2 -14  -8  316.93   16.97
   2 -14  -9   18.78    6.78
   2  14  -9   17.07    5.55
   2  14  -9   13.97    5.67
   2 -14  -9   21.72    6.58
   2 -14  -9   18.30    6.86
   2 -14  -9   19.09    6.43
   2  14  -9   19.81    5.97
   2  14  -9   18.28    6.41
   2 -14 -10   25.45    5.10
   2 -14 -10   19.35    3.98
   2 -14 -10   26.96    5.91
   2 -14 -10    8.00    3.81
   2  14 -10   39.18    6.83
   2 -14 -10   18.61    4.25
   2 -14 -10   26.28    5.57
   2  14 -10   43.15    7.54
   2 -14 -10   49.74    9.02
   2 -14 -10   45.86    6.83
   2  14 -10   16.08    3.80
   2 -14 -10   27.29    5.81
   2 -14 -10   16.17    4.30
   2  14 -11  298.22   11.09
   2  14 -11  323.31   12.54
   2 -14 -11  211.48   10.26
   2 -14 -11  322.40   13.95
   2 -14 -11  361.95   14.81
   2 -14 -11  250.41   10.64
   2 -14 -11  378.98   13.23
   2 -14 -12  381.17   11.11
   2 -14 -12  591.64   15.41
   2  14 -12  477.34   12.61
   2 -14 -12  486.39   13.97
   2  15  -1  339.97   16.03
   2  15  -1  346.76   16.04
   2 -15  -1  349.15   15.84
   2  15  -1  359.55   16.67
  -2  15   1  359.44   16.56
   2  15  -1  385.84   18.74
  -2  15   1  374.35   16.88
  -2  15   1  361.58   16.71
   2 -15  -2 2176.71   42.74
   2  15  -2 1998.99   38.09
   2  15  -2 1992.79   38.48
  -2  15   2 2018.87   37.43
  -2  15   2 2201.43   40.90
   2  15  -3  252.90   14.24
   2 -15  -3  264.39   14.46
   2  15  -3  242.12   14.06
   2  15  -3  265.60   16.02
   2 -15  -3  291.43   16.21
   2  15  -4    1.98    5.60
   2  15  -4    2.05    4.18
   2  15  -4    6.64    6.57
   2  15  -5    4.76    5.25
   2 -15  -5    8.82    4.64
   2  15  -5    1.74    3.96
   2  15  -5   -0.21    2.64
   2 -15  -5    2.21    3.00
   2  15  -5    7.49    6.48
   2 -15  -5    1.46    5.49
   2  15  -6    9.25    5.66
   2  15  -6    9.80    4.94
   2  15  -6   15.05    4.80
   2  15  -6    2.00    5.87
   2 -15  -6   20.94    6.91
   2 -15  -6   16.28    5.91
   2  15  -7   78.13    8.23
   2  15  -7   71.30    8.13
   2  15  -7   70.56    6.66
   2 -15  -7   90.91    9.03
   2 -15  -7   85.38    8.18
   2  15  -8   10.76    3.27
   2 -15  -8   14.80    3.40
   2  15  -8   45.15    6.89
   2  15  -8   23.57    4.81
   2  15  -8   40.98    7.21
   2  15  -8   32.97    5.17
   2 -15  -8   29.22    5.54
   2 -15  -8   38.84    5.00
   2 -15  -8   11.97    3.62
   2 -15  -8   31.81    5.03
   2  15  -9    5.34    5.01
   2 -15  -9   34.49    3.86
   2 -15  -9   17.04    2.68
   2  15  -9   60.07    5.71
   2 -15  -9   66.63    6.54
   2 -15 -10   40.29    4.28
   2  15 -10   35.81    4.15
   2  16  -1 1279.75   21.92
  -2  16   1 1355.44   24.11
  -2  16   1 1359.94   23.09
   2  16  -2  502.63   13.67
  -2  16   2  525.66   13.93
   2  16  -2  538.84   14.30
   2  16  -3  949.77   19.32
   2  16  -3  953.80   17.93
   2  16  -4   29.53    4.50
   2  16  -4   21.87    4.14
   2  16  -4   34.10    4.88
   2  16  -4   26.88    4.20
   2  16  -5  444.96   12.56
   2  16  -5  306.12   11.73
   2  16  -6  109.54    6.42
   2  16  -6   68.22    5.00
   2  16  -6   39.14    3.60
   1   0  -1  424.18    4.82
   1   0  -1  661.09   21.66
   1   0  -2   11.36    7.00
   1   0  -334910.53  200.33
   1   0  -4    3.28    4.81
   1   0  -4   11.15    3.09
   1   0  -715575.64  134.58
   1   0  -717199.07  143.21
   1   0  -8  123.72   16.12
   1   0  -8   74.19   13.36
   1   0  -8    0.20   10.35
   1   0  -9    3.51   12.48
   1   0  -9   16.90   11.92
   1   0 -10   40.03   14.93
   1   0 -10   60.20   15.72
   1   0 -11 9337.74  117.14
   1   0 -12   22.98   17.61
   1   0 -13  477.16   32.00
   1   0 -14    8.31   17.77
   1   0 -15 1595.42   55.10
   1   0 -21 7492.32   82.01
   1   0 -22    5.07    5.28
  -1   1   1 1965.14   19.26
   1   1  -1 1788.53   34.31
   1   1  -2 7191.38   40.83
   1   1  -2 7267.43   69.45
   1   1  -320065.97  110.51
   1   1  -320149.62  126.45
  -1   1   320737.69   81.89
   1   1  -319674.07   93.20
   1   1  -4 3327.77   40.28
   1   1  -4 3296.00   32.79
   1  -1  -7  150.06   14.34
   1  -1  -7  168.33   16.29
   1   1  -7  179.93   15.43
   1  -1  -7  167.85   16.44
   1   1  -821515.96  167.25
   1  -1  -821700.55  177.70
   1  -1  -821421.41  167.97
   1   1  -820926.85  160.75
   1   1  -820482.11  163.77
   1  -1  -820576.56  166.59
   1  -1  -820895.31  169.53
   1  -1  -9  253.96   18.94
   1   1  -9  247.46   19.10
   1  -1  -9  281.94   20.66
   1   1  -9  238.58   18.11
   1  -1  -9  240.85   20.29
   1   1  -9  248.01   18.50
   1  -1  -9  275.95   18.92
   1   1 -10 8437.19  105.49
   1  -1 -10 8481.71  105.57
   1  -1 -10 8873.26  110.74
   1  -1 -10 9046.44  110.29
   1   1 -10 8669.47  106.94
   1  -1 -10 8423.57  109.77
   1  -1 -11   84.89   15.38
   1   1 -11  101.45   18.25
   1  -1 -11  101.01   20.13
   1   1 -11  119.14   18.40
   1  -1 -11   92.73   18.05
   1   1 -12 8893.67  118.49
   1  -1 -12 9318.71  124.10
   1   1 -12 8711.82  113.88
   1  -1 -12 8728.07  120.08
   1  -1 -13 1285.27   49.19
   1  -1 -13 1306.16   49.09
   1   1 -13 1294.44   46.57
   1   1 -13 1167.44   44.34
   1  -1 -14  791.49   41.40
   1   1 -14  797.50   40.94
   1   1 -14  798.40   39.80
   1  -1 -14  793.45   39.46
   1   1 -15 1035.21   42.57
   1  -1 -15 1018.70   44.07
   1   1 -15 1058.92   47.07
   1  -1 -15  996.37   47.07
   1  -1 -15 1032.50   47.04
   1   1 -1611474.16  145.90
   1  -1 -1611346.57  148.23
   1   1 -17  622.76   33.54
   1  -1 -17  652.13   35.53
   1  -1 -17  568.64   34.73
   1   1 -18   35.12   11.45
   1  -1 -18    3.61   13.75
   1   1 -19 4830.11   84.18
   1  -1 -19 4750.17   84.91
   1   1 -20 1353.75   41.49
   1  -1 -20 1353.87   41.94
   1   1 -21  200.04   12.92
   1  -1 -21  193.19   12.85
   1  -1 -21  198.36   13.34
   1  -1 -22   82.08    8.29
   1   1 -22   72.45    7.23
   1  -1 -22   81.33    7.79
   1   1 -23  354.73   10.66
   1  -1 -23  288.95   10.31
  -1   2   114114.86   84.74
   1   2  -2 1927.81   24.57
   1   2  -2 1887.85   35.04
   1   2  -2 1796.01   29.53
  -1   2   325892.53  123.84
   1   2  -325340.43  148.32
   1   2  -325661.73  138.08
   1   2  -325140.17  128.10
   1   2  -495131.70  393.94
   1   2  -497060.29  365.70
   1   2  -499999.00  411.69
  -1  -2   6 9916.69   93.01
   1  -2  -6 9693.97   94.74
   1  -2  -6 9493.16  102.81
   1  -2  -6 9391.68  103.60
   1  -2  -6 9744.61  103.49
   1  -2  -7    9.27   10.89
   1   2  -7   14.89   10.12
   1  -2  -7   31.55   11.12
   1  -2  -7   18.75   11.82
   1   2  -7   17.49   10.82
   1  -2  -824760.53  196.04
   1   2  -824654.22  173.89
   1  -2  -823995.01  171.97
   1   2  -824940.65  185.04
   1  -2  -823617.71  188.69
   1  -2  -825704.25  204.84
   1  -2  -826041.03  192.34
   1   2  -824970.89  172.73
   1   2  -824148.92  172.11
   1   2  -9 3280.57   59.69
   1  -2  -9 3307.46   65.76
   1  -2  -9 3341.43   66.83
   1  -2  -9 3330.15   62.79
   1  -2 -1022647.90  196.71
   1  -2 -1024268.64  204.63
   1   2 -1022323.22  182.47
   1  -2 -1023472.41  195.90
   1   2 -1023226.97  188.35
   1  -2 -1022512.82  197.92
   1  -2 -11 1490.37   47.87
   1  -2 -11 1620.47   49.92
   1  -2 -11 1588.75   50.95
   1   2 -11 1475.54   44.73
   1   2 -11 1511.66   45.04
   1  -2 -11 1650.89   50.35
   1   2 -12 3835.63   76.24
   1  -2 -12 3801.14   77.72
   1  -2 -12 3925.90   81.74
   1   2 -12 3768.38   73.00
   1  -2 -12 3956.82   79.95
   1  -2 -12 3842.00   78.33
   1   2 -13 1799.52   55.00
   1  -2 -13 1842.74   57.73
   1  -2 -13 1764.22   58.31
   1   2 -1421059.93  207.49
   1  -2 -1420235.29  205.30
   1  -2 -1420245.22  212.76
   1   2 -15  159.32   18.95
   1   2 -15  207.65   27.47
   1  -2 -15  154.08   26.69
   1  -2 -15  176.61   22.05
   1   2 -16   26.86   14.22
   1  -2 -16   39.67   12.99
   1   2 -17  584.89   32.34
   1  -2 -17  611.75   35.00
   1  -2 -17  547.33   34.81
   1  -2 -18 2103.70   60.25
   1   2 -18 2160.29   56.67
   1   2 -19   27.62   13.17
   1  -2 -19   15.70   13.69
   1  -2 -19   10.54   11.89
   1  -2 -20   56.09   11.06
   1   2 -20   69.19   13.60
   1   2 -20   52.84    9.22
   1  -2 -21   72.70    9.02
   1   2 -21   74.05    8.36
   1  -2 -22  361.03   14.51
   1   2 -22  369.64   13.91
   1  -2 -22  367.27   14.32
   1   2 -23    8.53    3.44
   1  -2 -23    5.84    3.69
   1  -2 -23    5.15    3.34
  -1   3   155693.18  234.61
   1   3  -231153.71  155.25
  -1   3   229487.52  143.00
   1   3  -231095.40  170.66
   1   3  -230864.83  182.33
   1   3  -330372.53  168.93
   1   3  -330760.54  169.30
  -1   3   330769.90  156.64
   1   3  -331391.83  181.46
   1   3  -4   54.55    8.04
   1   3  -4   56.33    7.91
   1   3  -4   56.30    9.11
  -1  -3   5 6381.83   77.39
   1   3  -5 6463.20   64.10
   1  -3  -5 6221.85   82.49
   1  -3  -5 6318.04   81.30
   1  -3  -610770.33  115.27
   1   3  -610613.96  103.35
   1  -3  -610669.14  104.17
   1   3  -611071.91  114.09
  -1  -3   610331.20  101.93
   1  -3  -610781.11  114.26
   1  -3  -611222.65  117.67
   1  -3  -7 3836.23   62.16
   1   3  -7 4031.16   66.97
   1   3  -7 3724.24   61.22
   1   3  -7 3808.92   56.38
   1  -3  -7 3926.33   69.73
   1  -3  -7 3724.41   67.63
   1   3  -8  470.58   24.29
   1  -3  -8  422.62   23.65
   1  -3  -8  438.98   26.94
   1  -3  -8  469.08   27.65
   1  -3  -8  490.09   25.76
   1   3  -9  348.89   23.37
   1  -3  -9  353.48   26.16
   1   3  -9  333.07   21.59
   1  -3  -9  354.56   23.40
   1  -3  -9  329.50   22.92
   1  -3 -10 6082.04   91.82
   1  -3 -10 5729.39   86.72
   1  -3 -10 5990.56   96.94
   1  -3 -10 5812.54   95.63
   1   3 -10 5599.24   83.16
   1  -3 -10 6358.81   99.57
   1  -3 -11 3025.59   70.12
   1  -3 -11 2886.73   65.87
   1  -3 -11 2795.88   68.95
   1  -3 -11 2913.45   70.12
   1  -3 -12 5129.13   91.26
   1  -3 -12 5526.08   98.78
   1  -3 -12 5383.19   99.67
   1   3 -12 5299.20   89.00
   1  -3 -12 5496.53   98.03
   1  -3 -13  434.29   33.58
   1  -3 -13  359.13   30.58
   1  -3 -13  391.10   31.94
   1   3 -13  386.73   27.14
   1  -3 -13  414.85   30.90
   1  -3 -14  477.72   35.45
   1  -3 -14  420.97   31.13
   1  -3 -14  485.66   36.07
   1   3 -14  449.59   32.95
   1  -3 -1510405.10  142.77
   1  -3 -1510179.96  141.86
   1  -3 -16 4159.77   90.88
   1  -3 -16 4246.97   88.51
   1  -3 -16 4382.94   89.64
   1  -3 -17  228.51   23.53
   1  -3 -17  176.45   22.64
   1  -3 -17  207.22   24.23
   1  -3 -18 1100.24   42.66
   1  -3 -18 1056.58   44.07
   1  -3 -19 4060.62   78.12
   1  -3 -19 4016.59   76.05
   1  -3 -20  278.85   20.54
   1  -3 -20  268.35   16.47
   1   3 -20  251.08   15.03
   1  -3 -20  282.03   17.31
   1  -3 -21   37.66    7.05
   1   3 -21   36.54    6.56
   1   3 -22  465.26   14.32
   1  -3 -22  475.03   15.54
   1  -3 -23 1235.15   21.06
   1   4  -1 9505.79   88.06
  -1   4   1 8951.42   74.86
   1   4  -221310.49  132.96
  -1   4   220423.85  124.02
   1   4  -222056.56  160.58
   1   4  -221618.96  144.92
   1   4  -3 9370.51   86.86
  -1   4   3 9494.29   78.85
   1   4  -3 9552.47   78.98
   1   4  -310131.70   99.91
   1   4  -4 2094.92   42.91
   1   4  -4 1914.39   36.76
   1  -4  -4 1891.19   44.04
   1   4  -4 1942.16   35.04
   1   4  -5    3.94    6.29
  -1  -4   5    8.57   11.84
   1  -4  -5   16.41   12.57
   1   4  -5   25.43    8.89
   1  -4  -5   18.21    9.26
   1  -4  -5    9.00   11.55
   1   4  -5   22.84   10.79
   1   4  -6 4512.83   69.70
   1  -4  -6 4559.15   75.63
   1   4  -6 4157.65   58.45
   1  -4  -6 4741.39   75.73
   1  -4  -6 4493.69   68.73
   1  -4  -6 4536.16   75.93
   1   4  -6 4568.41   73.35
   1  -4  -7 6004.42   89.08
   1  -4  -7 5945.15   90.86
   1   4  -7 5934.01   85.38
   1  -4  -7 5888.43   89.64
   1  -4  -7 5648.40   81.07
   1   4  -7 5821.42   82.91
   1  -4  -8 2025.46   55.30
   1  -4  -8 2059.06   49.98
   1   4  -8 2109.58   50.99
   1  -4  -8 2177.38   56.10
   1  -4  -9  631.01   33.83
   1   4  -9  628.58   31.19
   1  -4  -9  636.64   30.00
   1  -4  -9  579.59   33.40
   1  -4 -10 3533.70   71.71
   1  -4 -10 3460.99   76.99
   1  -4 -10 3459.56   76.21
   1  -4 -11  774.42   40.42
   1  -4 -11  697.12   35.75
   1  -4 -11  826.09   42.09
   1  -4 -12  983.05   46.45
   1  -4 -12  951.78   44.08
   1  -4 -12  954.38   45.14
   1  -4 -13  152.68   26.95
   1  -4 -13   19.50   21.22
   1  -4 -14  600.28   35.47
   1  -4 -14  551.37   33.26
   1  -4 -14  573.30   39.13
   1  -4 -14  589.85   36.18
   1  -4 -14  562.81   35.02
   1  -4 -15 5252.99   98.12
   1  -4 -15 5320.63  101.97
   1  -4 -16 3252.07   76.44
   1  -4 -16 3301.46   82.03
   1  -4 -16 3351.05   79.44
   1  -4 -17 1593.02   52.22
   1  -4 -17 1578.80   52.97
   1  -4 -18  997.87   39.82
   1  -4 -18  981.33   39.95
   1  -4 -19  394.09   26.25
   1  -4 -19  391.22   24.65
   1  -4 -20 1362.21   32.95
   1  -4 -20 1628.34   43.93
   1  -4 -20 1424.68   35.24
   1  -4 -20 1344.07   34.67
   1  -4 -21 2492.76   41.41
   1  -4 -21 2683.74   42.72
   1  -4 -22  536.74   14.19
   1  -4 -22  503.04   15.23
   1  -4 -23    0.19    1.91
   1  -4 -23   -0.25    1.23
   1  -4 -23   -0.06    1.61
   1   5  -1 4393.13   60.23
  -1   5   1 4205.54   55.80
   1   5  -1 4428.19   63.96
  -1   5   1 3862.34   61.02
   1   5  -1 3866.75   55.00
   1   5  -1 3782.79   58.80
  -1   5   2 9183.35   84.95
   1   5  -2 9108.32   93.76
   1   5  -2 8717.82   84.13
   1   5  -2 9639.94   92.35
   1   5  -210027.71  111.35
   1   5  -311586.00   96.86
   1   5  -311867.66  108.94
   1  -5  -310489.86  115.30
   1  -5  -311935.43  116.49
   1   5  -310661.03  109.17
   1   5  -313500.73  130.13
   1   5  -310701.11   95.08
   1   5  -4 2188.89   40.82
   1   5  -4 2478.56   51.98
   1   5  -4 2259.03   44.88
   1  -5  -4 2059.56   51.17
   1   5  -4 1892.38   37.30
   1  -5  -4 2105.09   48.79
   1   5  -4 1926.56   46.20
   1  -5  -5 5571.02   79.88
   1   5  -5 5820.67   74.27
   1  -5  -5 5928.57   85.19
   1   5  -6  368.33   23.75
   1  -5  -6  350.83   22.97
   1  -5  -6  373.83   26.55
   1   5  -712676.72  135.08
   1  -5  -713850.40  148.45
   1  -5  -713092.30  136.60
   1  -5  -712920.89  143.33
   1   5  -712798.04  135.43
   1  -5  -713802.60  152.22
   1   5  -8 9265.23  117.28
   1   5  -8 9074.25  113.79
   1  -5  -8 9441.73  125.19
   1  -5  -8 9210.16  115.80
   1  -5  -8 9601.16  128.07
   1  -5  -9  160.31   21.54
   1  -5  -9  138.29   22.49
   1  -5  -9  142.21   20.27
   1  -5  -9  134.60   22.39
   1   5  -9  145.92   21.22
   1   5  -9  138.53   20.55
   1  -5 -10 5741.34  104.37
   1  -5 -10 5859.25   97.57
   1  -5 -10 6084.36  106.04
   1   5 -10 5956.71   98.49
   1  -5 -1116378.40  192.00
   1  -5 -1115117.73  178.19
   1  -5 -1114582.32  162.75
   1   5 -1115773.83  169.83
   1  -5 -12 3909.82   89.45
   1  -5 -12 4349.73   95.44
   1  -5 -12 3754.25   82.23
   1  -5 -13 5962.57  113.75
   1  -5 -13 6392.90  118.89
   1  -5 -14 3707.88   82.06
   1  -5 -14 3670.15   86.87
   1  -5 -14 3665.89   85.36
   1  -5 -15 2368.26   65.38
   1  -5 -15 2300.22   65.79
   1  -5 -15 2180.04   67.36
   1  -5 -15 2278.15   67.21
   1  -5 -16  671.11   35.60
   1  -5 -16  665.16   39.15
   1  -5 -16  696.69   39.16
   1  -5 -16  712.50   38.76
   1  -5 -16  686.87   36.54
   1  -5 -17 2246.32   62.59
   1  -5 -17 2165.56   58.91
   1  -5 -17 2063.92   62.96
   1  -5 -18   17.05   13.85
   1  -5 -18   15.06   12.34
   1  -5 -18   14.77   14.70
   1  -5 -19   85.87   14.83
   1  -5 -19   98.76   14.60
   1  -5 -19   98.52   15.06
   1  -5 -19   68.04   10.38
   1  -5 -19   58.83   10.09
   1  -5 -19   79.57   14.82
   1  -5 -20 1182.70   28.94
   1  -5 -20 1264.32   31.75
   1  -5 -20 1280.72   31.18
   1  -5 -20 1165.23   29.92
   1  -5 -21  748.29   19.94
   1  -5 -21  741.34   19.97
   1  -5 -22  195.08    9.43
   1  -5 -22  150.35    7.52
   1   6  -1 8985.09   98.46
  -1   6   1 8660.20  101.58
   1   6  -1 8691.00  100.02
  -1   6   1 8150.64   92.96
  -1   6   1 8804.14   93.45
  -1   6   1 8417.80   86.12
   1   6  -2 1913.34   46.53
  -1   6   2 1960.07   40.41
   1   6  -2 2278.83   45.89
   1   6  -2 2013.88   48.20
  -1   6   2 1994.99   42.93
   1   6  -2 2056.75   42.60
   1  -6  -2 2149.90   46.80
   1   6  -2 1999.48   41.01
  -1   6   2 2158.17   44.09
   1   6  -3  708.87   26.51
   1  -6  -3  731.70   30.08
   1   6  -3  714.28   29.50
   1   6  -3  687.82   25.38
   1  -6  -4 8752.04  115.43
   1   6  -4 9231.20   95.63
   1   6  -4 9252.21  111.89
   1  -6  -5 8376.26  116.22
   1   6  -5 8580.09  110.43
   1   6  -5 8660.67   93.29
   1  -6  -6  629.50   34.69
   1   6  -6  652.86   33.04
   1  -6  -6  693.64   32.59
   1  -6  -6  685.70   34.59
   1  -6  -7   88.69   20.72
   1  -6  -7   90.12   17.08
   1   6  -8 6198.01   97.22
   1   6  -8 6438.39  102.14
   1  -6  -8 6497.13  107.62
   1   6  -928239.71  241.27
   1  -6  -927688.91  246.14
   1  -6  -927371.32  231.63
   1   6  -927006.63  229.64
   1  -6 -10 5526.94  106.55
   1  -6 -10 5797.46  109.09
   1  -6 -10 5528.71   99.39
   1   6 -10 5698.26  101.20
   1   6 -11 1067.58   47.05
   1  -6 -11 1024.57   49.96
   1  -6 -11 1160.90   49.27
   1  -6 -12  342.43   31.10
   1  -6 -12  318.49   31.39
   1   6 -12  394.66   33.23
   1  -6 -13 5408.45  106.77
   1  -6 -13 6161.76  118.75
   1  -6 -13 5683.99  109.81
   1  -6 -13 5845.02  107.97
   1  -6 -13 5490.20  107.17
   1  -6 -13 6597.51  124.62
   1  -6 -14 7640.90  127.06
   1  -6 -14 7544.74  117.00
   1  -6 -14 7901.01  129.70
   1  -6 -14 7650.14  126.45
   1  -6 -14 7857.00  132.55
   1  -6 -15 2156.87   67.31
   1  -6 -15 2277.88   68.55
   1  -6 -15 2294.05   62.96
   1  -6 -15 2204.54   64.83
   1  -6 -15 2297.57   68.28
   1  -6 -16  589.88   33.18
   1  -6 -16  663.37   38.24
   1  -6 -16  637.72   37.91
   1  -6 -16  567.22   33.48
   1  -6 -16  623.67   36.06
   1  -6 -17 2998.19   66.44
   1  -6 -17 3057.04   74.34
   1  -6 -17 2783.96   64.63
   1  -6 -18 1384.10   42.36
   1  -6 -18 1301.02   43.98
   1  -6 -18 1374.89   46.92
   1  -6 -19  671.11   28.67
   1  -6 -19  659.73   28.76
   1  -6 -19  585.34   22.99
   1  -6 -19  670.52   30.56
   1  -6 -19  584.50   22.67
   1  -6 -19  609.44   23.85
   1  -6 -19  544.23   21.70
   1  -6 -19  551.66   23.22
   1  -6 -20  490.08   17.60
   1  -6 -20  489.85   17.59
   1  -6 -20  485.81   18.76
   1  -6 -21  126.27    8.17
   1  -6 -21  102.33    7.03
   1  -6 -21  103.40    8.75
   1  -6 -22    2.54    1.84
   1  -6 -22    2.71    1.95
   1   7  -1   76.55   13.93
   1   7  -1   65.00   15.77
  -1   7   1   96.40   16.05
  -1   7   1   76.84   13.46
  -1   7   1   58.99   13.62
  -1   7   2  956.15   30.77
   1   7  -2  964.38   37.36
   1   7  -2 1018.77   32.40
  -1   7   2  951.48   33.05
   1   7  -2  897.42   31.38
   1   7  -312630.25  139.71
   1   7  -312471.80  121.86
  -1   7   312315.42  119.23
   1   7  -311785.85  129.27
  -1   7   311972.39  120.93
  -1   7   312180.79  123.18
   1  -7  -412761.62  150.49
   1   7  -412832.37  134.62
   1  -7  -414747.74  148.97
   1   7  -413882.85  130.94
   1   7  -5    9.89   14.87
   1  -7  -5    6.94   15.42
   1  -7  -5   13.33   18.02
   1   7  -5   11.41   11.68
   1  -7  -6 4253.11   87.86
   1   7  -6 4131.95   82.16
   1  -7  -7 4387.92   88.65
   1  -7  -7 4051.47   81.18
   1  -7  -7 4450.03   92.80
   1   7  -7 4145.48   84.69
   1  -7  -8  520.68   37.04
   1  -7  -8  476.39   30.45
   1  -7  -8  584.59   39.19
   1   7  -8  588.26   36.91
   1  -7  -9   69.32   25.19
   1   7  -9   66.82   19.31
   1  -7 -10   21.30   23.92
   1   7 -10    5.22   19.35
   1  -7 -10   -3.50   20.37
   1  -7 -10    3.77   23.24
   1   7 -10   10.13   21.12
   1  -7 -11  816.75   44.81
   1  -7 -11  915.36   46.71
   1   7 -11  841.75   42.27
   1  -7 -12  187.53   26.82
   1  -7 -12  189.43   26.05
   1  -7 -12  160.03   29.28
   1   7 -12  211.98   28.03
   1  -7 -12  195.50   25.79
   1  -7 -12  209.60   26.01
   1  -7 -12  246.70   30.24
   1  -7 -13  348.52   32.05
   1  -7 -13  300.59   29.82
   1  -7 -13  304.77   28.75
   1  -7 -13  291.67   30.17
   1  -7 -14  185.32   25.85
   1  -7 -14  205.54   25.72
   1  -7 -14  166.93   23.74
   1  -7 -15 1816.10   60.97
   1  -7 -15 1883.97   61.82
   1  -7 -16  130.65   21.88
   1  -7 -16   97.25   20.16
   1  -7 -16  117.01   20.03
   1  -7 -16   92.37   17.99
   1  -7 -17  203.86   21.79
   1  -7 -17  205.92   22.29
   1  -7 -17  168.58   19.09
   1  -7 -18 3761.10   61.28
   1  -7 -18 3978.36   61.75
   1  -7 -18 4769.00   80.25
   1  -7 -18 4307.74   65.68
   1  -7 -18 4248.03   68.19
   1  -7 -18 3796.04   64.58
   1  -7 -18 4623.20   81.60
   1  -7 -19 1619.98   35.09
   1  -7 -19 1614.17   34.07
   1  -7 -19 1538.96   34.31
   1  -7 -20  420.28   14.66
   1  -7 -20  435.61   18.10
   1  -7 -20  428.81   16.84
   1  -7 -21  132.79    8.79
   1  -7 -21   75.39    6.17
   1  -7 -21   78.98    5.67
   1  -7 -21   31.92    3.67
   1  -7 -21   81.21    5.83
   1  -7 -21  116.74    6.55
   1  -7 -21   34.31    4.18
   1   8  -1   -0.09   12.05
  -1   8   1   20.49   10.20
  -1   8   1   19.76   16.72
   1   8  -1   11.46   17.81
  -1   8   1   12.58   10.59
   1   8  -1    6.05   11.84
  -1   8   229266.97  211.41
  -1   8   228975.54  220.54
   1   8  -228288.14  233.29
   1   8  -231199.19  263.52
   1   8  -228310.76  231.02
  -1   8   3 3294.51   62.86
   1   8  -3 3397.62   74.45
  -1   8   3 3427.14   65.87
   1   8  -3 3352.59   71.71
   1   8  -3 3474.93   65.49
  -1   8   3 3536.45   67.20
  -1   8   4 1679.45   46.80
   1   8  -4 1774.45   55.95
   1  -8  -4 1638.66   56.85
   1   8  -4 1595.74   50.42
   1   8  -4 1744.67   47.31
   1  -8  -5 2621.15   72.21
   1   8  -5 2509.39   56.82
   1   8  -610223.03  140.51
   1  -8  -610113.25  134.94
   1  -8  -6 9947.70  145.36
   1   8  -6 9487.09  115.09
   1   8  -7  687.11   38.01
   1  -8  -7  662.21   43.09
   1  -8  -7  668.05   39.42
   1   8  -8   39.67   22.91
   1  -8  -8   14.64   16.67
   1  -8  -8   89.75   26.76
   1  -8  -9 8582.46  141.94
   1  -8  -9 8778.87  139.27
   1   8  -9 8813.87  136.27
   1   8  -9 8059.54  123.79
   1  -8 -10  240.85   32.53
   1  -8 -10  224.40   25.86
   1  -8 -10  187.11   26.63
   1   8 -10  241.70   29.20
   1  -8 -10  255.72   26.12
   1  -8 -10  189.80   26.11
   1  -8 -10  259.05   34.12
   1  -8 -10  187.04   27.05
   1  -8 -11  512.15   38.27
   1   8 -11  567.45   38.10
   1  -8 -11  558.39   38.15
   1  -8 -11  555.45   37.35
   1  -8 -11  552.48   36.64
   1  -8 -11  558.42   37.29
   1  -8 -12 1165.80   52.29
   1  -8 -12 1224.46   51.78
   1  -8 -12 1161.59   50.66
   1  -8 -12 1168.37   52.73
   1  -8 -13  193.50   27.35
   1  -8 -13  191.95   25.24
   1  -8 -13  158.18   23.56
   1  -8 -13  196.41   23.79
   1  -8 -14   59.78   20.75
   1  -8 -14   71.63   20.43
   1  -8 -14   41.01   19.32
   1  -8 -15  955.93   43.85
   1  -8 -15  940.82   42.55
   1  -8 -15 1012.85   45.93
   1  -8 -16 4159.06   83.63
   1  -8 -16 4102.93   80.92
   1  -8 -16 4096.38   84.94
   1  -8 -17  684.80   36.95
   1  -8 -17  689.69   32.66
   1  -8 -17  677.50   33.53
   1  -8 -17  628.25   26.13
   1  -8 -17  647.02   30.23
   1  -8 -18 1048.56   28.75
   1  -8 -18  955.64   28.90
   1  -8 -18  978.97   30.79
   1  -8 -19  717.42   20.79
   1  -8 -19  671.44   19.43
   1  -8 -19  687.17   21.61
   1  -8 -19  706.52   22.77
   1  -8 -20 2386.02   32.57
   1  -8 -20 2567.95   40.34
   1  -8 -21   30.67    3.37
   1  -8 -21   10.65    1.99
  -1   9   1 3416.02   70.91
  -1   9   1 3222.86   71.31
   1   9  -1 3454.69   68.59
   1   9  -1 3458.48   70.46
   1   9  -2  153.01   20.42
  -1   9   2  162.62   21.89
  -1   9   2  123.84   19.14
   1   9  -3 8046.93  122.24
   1   9  -3 7956.20  108.27
  -1   9   3 7590.66  107.87
   1   9  -3 7058.20  111.64
  -1   9   3 7261.27  100.73
   1   9  -4  343.14   28.44
   1   9  -4  381.68   27.51
   1  -9  -4  362.38   35.83
   1   9  -4  338.45   29.55
  -1   9   4  359.66   27.97
   1   9  -5 6479.94  113.91
   1  -9  -5 5945.29  113.91
   1   9  -5 6076.51   95.56
  -1   9   5 5707.60   94.27
   1  -9  -6  609.31   43.37
   1   9  -6  618.50   33.88
  -1   9   6  587.37   34.63
   1   9  -727103.32  255.44
   1  -9  -727873.45  271.16
   1  -9  -728353.25  252.54
   1  -9  -8   62.76   28.27
   1  -9  -8   49.83   24.93
   1   9  -8   55.28   23.00
   1   9  -8   45.51   23.14
   1   9  -9  140.09   21.62
   1   9  -9  217.64   31.44
   1  -9  -9  143.52   25.44
   1   9  -9  169.10   23.09
   1   9  -9  173.00   24.61
   1   9  -9  194.17   27.97
   1   9  -9  166.33   23.38
   1  -9  -9  158.14   25.77
   1   9 -10   94.86   20.65
   1  -9 -10   82.04   21.51
   1   9 -10   95.46   21.22
   1  -9 -10   95.47   23.13
   1   9 -10   90.58   20.33
   1  -9 -10   93.76   24.78
   1   9 -1118714.21  196.42
   1  -9 -1121233.79  229.28
   1  -9 -1121119.80  232.88
   1   9 -1118519.18  193.08
   1  -9 -1120171.99  222.17
   1  -9 -12  310.84   31.38
   1   9 -12  249.79   24.35
   1  -9 -12  296.35   29.89
   1  -9 -12  268.08   28.61
   1  -9 -12  322.72   30.83
   1  -9 -13 2287.65   72.21
   1  -9 -13 2194.44   66.74
   1  -9 -13 1969.13   61.31
   1  -9 -13 2054.30   64.94
   1  -9 -13 2064.72   66.20
   1  -9 -14   97.70   21.60
   1  -9 -14  102.36   20.70
   1  -9 -14   78.60   18.07
   1  -9 -14   86.55   18.61
   1  -9 -14   88.15   19.32
   1  -9 -15 3942.90   83.59
   1  -9 -15 4381.40   93.61
   1  -9 -16    3.43   14.50
   1  -9 -16    6.82   14.09
   1  -9 -16    6.20   13.32
   1  -9 -16   14.16   12.43
   1  -9 -17 1279.02   36.36
   1  -9 -17 1261.41   34.09
   1  -9 -17 1241.26   32.61
   1  -9 -18  147.02   12.00
   1  -9 -18  164.05   12.56
   1  -9 -18  174.19   13.44
   1  -9 -18  140.83   11.18
   1  -9 -19  288.42   13.65
   1  -9 -20   49.08    4.41
   1  -9 -20   53.54    6.02
   1  -9 -20   70.52    5.92
   1  10  -1  596.76   33.37
   1  10  -1  598.83   34.13
  -1  10   1  618.66   38.24
  -1  10   211378.53  135.08
  -1  10   211697.69  142.24
  -1  10   212219.24  150.00
   1  10  -3  479.77   36.88
   1  10  -3  456.20   30.96
   1  10  -4   38.64   24.05
  -1  10   4   22.82   19.41
   1  10  -4   32.21   17.99
   1  10  -4   12.80   21.17
  -1  10   5 5097.72   94.90
   1  10  -5 5388.24  107.67
   1 -10  -5 5295.17  111.17
   1  10  -5 5142.75   93.24
   1  10  -6 1100.45   48.55
   1  10  -6 1154.02   49.50
   1 -10  -6 1317.40   58.05
   1  10  -6 1218.89   50.83
   1  10  -6 1212.62   51.34
   1  10  -6 1132.43   48.81
   1 -10  -6 1323.51   58.14
  -1  10   6 1207.46   47.08
   1  10  -6 1144.54   48.14
   1  10  -7   20.01   17.98
   1  10  -7   32.88   17.18
   1 -10  -7   49.66   28.65
  -1  10   7   31.86   21.20
   1  10  -7   38.34   17.81
   1  10  -7   25.13   17.56
   1 -10  -7   21.88   16.51
   1  10  -7   21.68   16.89
   1 -10  -7   12.63   19.45
   1  10  -7   45.04   17.48
   1  10  -7   15.78   17.38
   1  10  -8  240.14   23.79
   1  10  -8  314.29   28.92
   1  10  -8  248.24   25.92
   1  10  -8  276.03   28.04
   1 -10  -8  275.17   32.02
   1  10  -8  271.79   28.27
   1 -10  -8  301.50   31.81
   1  10  -8  252.68   26.86
   1  10  -8  239.28   25.38
   1 -10  -911218.08  164.94
   1  10  -910332.86  146.42
   1  10  -910880.25  148.49
   1  10  -910086.02  139.64
   1  10  -910038.41  140.67
   1  10  -910228.36  143.43
   1 -10  -910645.60  159.45
   1  10 -10  729.68   39.21
   1  10 -10  707.78   38.13
   1 -10 -10  712.43   42.33
   1  10 -10  738.31   38.48
   1 -10 -11   68.77   23.16
   1 -10 -11   38.70   21.12
   1  10 -11   52.65   18.03
   1  10 -11   35.15   13.37
   1 -10 -11   35.91   19.06
   1  10 -11   45.86   17.59
   1 -10 -12  433.64   33.37
   1  10 -12  402.25   28.73
   1 -10 -12  430.89   32.73
   1 -10 -12  435.53   31.77
   1 -10 -13 3739.99   84.20
   1 -10 -13 3675.41   84.98
   1  10 -13 3408.52   72.47
   1 -10 -14  610.07   38.04
   1 -10 -14  526.72   32.47
   1 -10 -14  560.18   33.40
   1 -10 -15 1282.55   51.52
   1 -10 -15 1312.90   45.05
   1 -10 -15 1289.15   44.59
   1 -10 -16 1304.92   33.39
   1  10 -16 1344.96   32.48
   1 -10 -16 1350.49   34.75
   1 -10 -16 1458.03   38.10
   1 -10 -16 1492.79   39.48
   1 -10 -17  770.35   24.11
   1 -10 -17  787.33   25.04
   1 -10 -17  768.02   23.50
   1 -10 -18  261.67   12.58
   1 -10 -18  246.84   12.66
   1 -10 -18  245.99   13.03
   1 -10 -19  478.40   13.69
  -1  11   1  814.54   41.48
   1  11  -1  760.72   41.85
  -1  11   1  832.94   44.74
   1  11  -1  755.14   43.68
   1  11  -1  745.46   42.58
   1  11  -1  699.53   43.76
   1  11  -1  770.58   41.20
  -1  11   1  754.93   42.13
   1  11  -1  698.71   39.63
   1  11  -1  793.22   44.38
   1  11  -1  738.99   42.75
   1  11  -2  452.48   34.13
   1  11  -2  441.76   34.35
  -1  11   2  476.89   33.96
   1  11  -2  479.41   35.82
   1  11  -2  444.55   35.08
   1  11  -2  460.51   38.92
   1  11  -2  425.09   34.08
   1  11  -2  446.11   34.63
  -1  11   2  460.10   34.52
  -1  11   3   53.29   21.77
   1  11  -3   24.03   14.26
   1  11  -3   46.22   19.41
   1  11  -3   61.38   19.99
   1  11  -3   41.22   22.94
   1  11  -3   56.03   20.68
   1  11  -3   20.54   17.92
   1  11  -3   44.60   18.76
  -1  11   4 2838.86   74.15
   1  11  -4 2575.92   73.76
   1  11  -4 2620.77   74.79
   1  11  -4 2424.59   73.31
   1  11  -4 2767.91   71.58
   1  11  -4 2613.52   77.28
   1  11  -4 2590.25   74.59
   1  11  -4 2593.89   73.69
   1  11  -5  777.99   42.70
   1  11  -5  766.13   42.92
   1  11  -5  723.29   40.94
   1  11  -5  774.12   41.83
   1 -11  -5  888.71   50.09
   1  11  -5  782.60   42.26
   1  11  -5  805.99   42.59
   1  11  -5  794.75   42.30
   1  11  -6   13.32   15.98
   1  11  -6   21.18   16.43
   1  11  -6   29.07   18.72
   1  11  -6   28.24   18.15
   1  11  -6   24.01   16.27
   1  11  -7  165.02   23.12
   1  11  -7  186.73   24.56
   1  11  -7  134.67   23.60
   1 -11  -7  174.74   28.33
   1  11  -7  144.75   22.87
   1  11  -7  172.65   23.15
   1 -11  -7  174.19   26.93
   1  11  -7  137.67   22.72
   1  11  -7  169.32   23.86
   1  11  -8 1283.81   50.99
   1  11  -8 1280.56   51.38
   1  11  -8 1218.00   49.80
   1 -11  -8 1355.50   56.62
   1  11  -8 1265.42   48.72
   1  11  -8 1200.79   47.89
   1  11  -9   22.90   16.59
   1  11  -9   25.80   16.75
   1  11  -9   21.97   17.10
   1 -11  -9   48.48   22.53
   1  11  -9   20.79   15.80
   1  11  -9   27.35   17.43
   1  11  -9   41.80   14.49
   1 -11  -9   16.59   18.29
   1  11 -10  411.58   28.35
   1  11 -10  397.63   29.74
   1 -11 -10  436.83   34.69
   1  11 -10  418.17   31.44
   1  11 -10  406.77   30.01
   1 -11 -10  443.68   37.24
   1  11 -10  405.27   29.77
   1 -11 -10  437.86   33.74
   1  11 -11  146.07   20.71
   1  11 -11  159.19   21.06
   1  11 -11  139.02   20.93
   1 -11 -11  188.78   27.13
   1  11 -12   67.10   15.73
   1 -11 -12   97.36   22.51
   1 -11 -12  100.29   20.55
   1  11 -12   61.68   15.98
   1  11 -12   83.08   15.61
   1 -11 -13  318.93   30.93
   1 -11 -13  317.05   26.09
   1  11 -13  325.25   23.44
   1 -11 -13  360.10   26.33
   1 -11 -14 1170.95   36.97
   1  11 -14 1221.43   34.47
   1 -11 -14 1353.85   44.97
   1 -11 -14 1387.22   43.78
   1  11 -14 1112.40   32.80
   1 -11 -14 1229.46   36.23
   1 -11 -14 1271.10   38.38
   1 -11 -15   58.57    9.80
   1 -11 -15   49.34   11.28
   1  11 -15   63.22    9.09
   1 -11 -15   57.45    9.83
   1 -11 -15   76.38   10.06
   1 -11 -15   68.49   10.82
   1 -11 -16  240.71   15.09
   1 -11 -16  206.97   12.66
   1 -11 -16  219.98   14.07
   1  11 -16  216.54   12.50
   1 -11 -16  223.16   13.70
   1 -11 -16  203.18   13.00
   1 -11 -17  344.91   15.04
   1 -11 -17  325.27   14.83
   1 -11 -17  335.00   15.18
   1 -11 -17  315.91   12.65
   1 -11 -18 2075.27   31.21
   1 -11 -18 1652.55   24.98
   1  12  -1 5578.68  110.93
   1  12  -1 5388.53  108.31
   1  12  -1 5337.32  109.77
   1  12  -1 5524.83  111.51
   1  12  -1 5587.01  110.68
   1  12  -1 5284.02  108.12
   1  12  -1 5719.51  112.99
  -1  12   1 5496.79  106.70
   1  12  -2 6955.30  124.21
   1  12  -2 6436.04  120.64
   1  12  -2 6497.13  122.01
   1  12  -2 6986.78  119.99
   1  12  -2 6770.82  123.02
   1  12  -2 6642.29  120.79
   1  12  -2 6528.50  120.25
   1  12  -2 6822.03  122.88
   1  12  -3  173.13   24.03
   1  12  -3  207.87   27.14
   1  12  -3  228.10   28.54
   1  12  -3  188.43   24.36
   1  12  -3  173.31   25.96
   1  12  -3  173.42   24.18
   1  12  -3  197.17   26.54
   1  12  -4 2434.57   72.09
   1  12  -4 2335.94   73.30
   1  12  -4 2477.30   67.90
   1  12  -4 2397.90   72.38
   1  12  -4 2458.38   71.76
   1  12  -4 2325.26   70.71
   1  12  -5 3627.81   88.23
   1  12  -5 3779.35   90.55
   1  12  -5 3794.09   89.66
   1  12  -5 3810.05   88.97
   1  12  -6  170.14   24.88
   1  12  -6  144.95   22.68
   1  12  -6  146.72   23.85
   1  12  -6  143.80   23.01
   1  12  -6  169.51   23.99
   1  12  -6  163.17   23.06
   1  12  -6  154.73   23.00
   1  12  -7   33.13   16.93
   1  12  -7   48.32   14.52
   1  12  -7   38.41   14.23
   1  12  -7   30.78   16.99
   1  12  -7   49.04   15.41
   1  12  -8  850.37   40.10
   1 -12  -8  933.70   46.26
   1  12  -8  856.43   42.68
   1  12  -8  845.12   41.41
   1  12  -8  900.34   40.50
   1  12  -8  831.49   41.37
   1  12  -8  858.27   40.36
   1  12  -8  773.46   38.59
   1  12  -9 1886.33   55.47
   1  12  -9 1916.59   57.38
   1  12  -9 1770.08   54.45
   1  12  -9 1923.13   58.00
   1  12  -9 1906.01   59.61
   1  12  -9 1809.12   56.77
   1  12 -10  750.13   33.89
   1  12 -10  595.03   31.72
   1  12 -10  770.78   36.45
   1  12 -10  695.79   33.66
   1 -12 -10  870.60   42.65
   1  12 -10  791.82   38.12
   1  12 -10  666.15   34.56
   1  12 -11  214.64   21.42
   1  12 -11  175.04   19.40
   1  12 -11  191.88   20.82
   1 -12 -12   -9.15   17.67
   1  12 -12    4.70   13.21
   1  12 -12   13.96   11.75
   1  12 -12    7.58   12.18
   1  12 -12   14.82   10.95
   1 -12 -13 4581.86   73.42
   1 -12 -13 4222.62   70.22
   1 -12 -13 4144.61   76.00
   1 -12 -13 4323.64   70.80
   1  12 -14  442.88   18.64
   1  12 -14  421.33   18.95
   1 -12 -14  437.33   20.83
   1 -12 -14  412.16   18.72
   1 -12 -14  444.84   21.43
   1 -12 -15  630.52   22.40
   1 -12 -15  595.16   20.67
   1 -12 -15  616.36   21.16
   1  12 -15  608.97   20.20
   1 -12 -15  573.10   19.46
   1  12 -15  578.10   18.50
   1  12 -16 1600.56   28.22
   1 -12 -16 1567.89   30.62
   1 -12 -16 1580.19   30.43
   1 -12 -16 1569.79   27.62
   1 -12 -17  546.28   12.90
   1 -12 -17  583.24   15.42
   1 -12 -17  599.55   13.83
   1  13  -1 1401.10   54.15
   1  13  -1 1410.43   56.09
   1  13  -1 1374.41   56.69
   1  13  -1 1327.69   54.75
   1  13  -2 1962.27   63.14
   1  13  -2 2108.32   67.08
   1  13  -2 2129.62   68.46
   1  13  -2 2183.00   65.13
   1  13  -2 2227.56   68.68
   1  13  -2 2151.51   67.40
   1  13  -2 1991.38   65.22
   1  13  -3 2383.55   69.67
   1  13  -3 2330.57   71.04
   1  13  -3 2332.84   71.32
   1  13  -3 2324.21   64.75
   1  13  -3 2274.72   69.38
   1  13  -3 2380.00   69.95
   1  13  -3 2192.79   67.79
   1  13  -4    9.79   16.18
   1  13  -4    5.35   17.42
   1  13  -4    6.16   15.26
   1  13  -4   10.07   14.54
   1  13  -4   13.55   17.42
   1  13  -4   -2.03   12.15
   1  13  -5  723.17   38.34
   1  13  -5  728.61   40.69
   1  13  -5  748.25   41.58
   1  13  -5  710.01   39.34
   1  13  -5  738.47   39.02
   1  13  -5  679.84   36.91
   1  13  -6 1423.34   50.98
   1  13  -6 1458.45   51.24
   1  13  -6 1319.53   50.84
   1  13  -6 1289.26   51.40
   1  13  -6 1426.61   52.80
   1  13  -6 1342.04   50.87
   1  13  -7 9022.48  125.51
   1  13  -7 9228.17  126.19
   1  13  -7 9037.20  132.12
   1  13  -7 8743.98  126.48
   1  13  -7 8935.12  128.28
   1  13  -7 8706.60  124.31
   1  13  -8 1341.95   45.52
   1  13  -8 1312.80   47.26
   1  13  -8 1405.95   49.12
   1  13  -8 1392.77   50.15
   1  13  -8 1356.29   46.22
   1  13  -8 1296.32   45.91
   1  13  -9   17.58   12.29
   1  13  -9   12.84   10.50
   1  13  -9   13.38   13.68
   1  13  -9    2.32   12.43
   1  13  -9    8.55   13.15
   1  13  -9    8.53   12.43
   1  13 -10 1192.46   40.97
   1  13 -10 1266.12   42.00
   1  13 -10 1274.95   43.85
   1  13 -10 1230.98   41.74
   1  13 -10 1170.45   39.71
   1  13 -10 1325.50   41.25
   1  13 -11 4884.96   72.84
   1 -13 -11 4823.70   78.13
   1  13 -11 4527.30   69.20
   1  13 -11 5441.49   85.04
   1  13 -11 5152.95   80.52
   1  13 -11 4451.90   70.32
   1  13 -11 5196.83   79.80
   1  13 -11 5091.97   80.29
   1 -13 -12  910.23   31.24
   1 -13 -12  921.01   31.21
   1 -13 -12  947.06   31.80
   1 -13 -13  851.28   27.30
   1  13 -13  825.43   25.47
   1 -13 -13  849.86   27.64
   1 -13 -13  903.97   28.44
   1 -13 -14   22.81    7.01
   1 -13 -14   13.88    5.99
   1  13 -14   24.29    6.33
   1 -13 -14   23.21    6.59
   1 -13 -14   23.55    6.77
   1 -13 -15  912.53   22.17
   1  13 -15  849.35   18.17
   1  13 -15  903.46   21.05
   1 -13 -15  995.60   23.55
   1 -13 -16  558.09   12.98
   1 -13 -16  479.46   11.69
   1  14  -1   17.09   15.33
   1  14  -1   12.86   15.61
   1  14  -1   27.20   18.28
   1  14  -1    9.63   18.85
   1  14  -2 2787.82   74.29
   1  14  -2 2843.31   73.42
   1  14  -2 2829.49   69.14
   1  14  -2 2733.84   70.99
   1  14  -2 2726.48   72.20
   1  14  -3 3639.43   82.36
   1  14  -3 3831.69   85.37
   1  14  -3 3786.88   84.37
   1  14  -3 3857.46   78.71
   1  14  -3 3616.94   77.40
   1  14  -3 3799.46   82.62
   1  14  -4  223.37   24.16
   1  14  -4  220.67   24.13
   1  14  -4  246.55   25.84
   1  14  -4  206.25   19.55
   1  14  -4  217.62   24.00
   1  14  -4  213.62   21.52
   1  14  -4  207.13   21.56
   1  14  -5  190.09   20.78
   1  14  -5  219.01   22.64
   1  14  -5  216.99   21.73
   1  14  -5  198.56   22.75
   1  14  -5  209.82   21.86
   1  14  -5  189.88   20.07
   1  14  -6 3966.25   80.78
   1  14  -6 3998.88   82.30
   1  14  -6 3908.80   79.49
   1  14  -6 3887.33   75.30
   1  14  -6 3910.38   77.91
   1  14  -7  964.13   37.94
   1  14  -7  907.70   35.69
   1  14  -7  959.74   39.03
   1  14  -7 1007.73   40.72
   1  14  -7  961.98   38.98
   1  14  -7  979.73   37.67
   1  14  -8  460.13   25.72
   1  14  -8  425.08   25.56
   1 -14  -8  422.11   23.34
   1  14  -8  421.03   26.16
   1  14  -8  406.16   20.90
   1  14  -8  445.13   27.59
   1 -14  -8  490.79   26.80
   1 -14  -8  425.47   23.87
   1 -14  -8  412.55   24.16
   1  14  -8  400.81   23.28
   1  14  -8  411.87   22.83
   1 -14  -8  428.67   24.46
   1  14  -8  421.60   25.20
   1 -14  -9 1812.22   46.07
   1  14  -9 1888.42   48.05
   1  14  -9 1812.04   43.50
   1  14  -9 1696.81   40.61
   1  14  -9 1929.24   47.36
   1  14  -9 1972.79   49.53
   1  14  -9 1699.65   39.07
   1  14  -9 1984.20   51.30
   1  14  -9 1887.42   48.67
   1  14  -9 1726.79   43.03
   1 -14  -9 2005.71   48.09
   1 -14  -9 1752.05   44.26
   1 -14  -9 1704.55   41.29
   1 -14  -9 1799.61   45.55
   1  14 -10  637.36   23.84
   1 -14 -10  608.02   25.48
   1  14 -10  577.67   22.68
   1  14 -10  582.98   21.31
   1  14 -10  604.29   24.28
   1 -14 -10  597.07   25.27
   1 -14 -10  555.16   21.78
   1 -14 -10  639.95   26.25
   1 -14 -11  320.94   17.68
   1  14 -11  351.98   17.62
   1  14 -11  334.74   16.43
   1 -14 -11  344.00   18.20
   1 -14 -11  345.74   18.30
   1 -14 -12  967.28   27.46
   1  14 -12  942.52   24.43
   1 -14 -13  417.74   16.09
   1  14 -13  399.36   14.57
   1 -14 -13  404.06   15.88
   1 -14 -14  288.66   10.93
   1 -14 -14  149.59    7.77
   1  14 -14  419.82   11.78
   1  14 -14  446.66   13.65
   1 -14 -14  119.57   11.17
   1 -14 -14  312.43   11.98
   1 -14 -14  160.90    8.32
   1  15  -1  487.75   25.13
   1  15  -1  553.84   32.12
   1  15  -1  428.43   22.44
   1  15  -1  519.49   30.10
   1  15  -2  121.12   16.57
   1  15  -2  133.13   19.70
   1  15  -2  103.55   13.95
   1  15  -2  116.54   19.31
   1  15  -2  113.99   16.08
   1  15  -2  115.18   13.67
   1  15  -2  119.73   17.43
  -1  15   2   96.69   12.78
   1  15  -2  137.81   19.06
   1  15  -3 1491.01   42.33
   1  15  -3 1302.89   37.67
   1  15  -3 1653.77   50.48
   1  15  -3 1669.37   50.58
   1  15  -3 1673.31   46.64
   1  15  -3 1394.61   38.50
  -1  15   3 1511.40   42.66
   1 -15  -3 1461.73   44.34
  -1  15   3 1501.84   43.41
   1  15  -3 1558.28   47.87
  -1  15   3 1368.40   38.72
   1  15  -3 1485.74   44.58
   1  15  -4  851.40   32.16
   1  15  -4  991.06   39.37
   1  15  -4  766.97   28.60
   1  15  -4  964.29   38.54
  -1  15   4  863.61   31.53
[truncated: 353,434 more chars]
