# Supplementary material for: Dibasic 3,3′-di­nitro-4,4′-bipyrazole-1,1′-diides of K, Rb and Cs reveal metal-selective ring–π over ring–N coordination
Source: Acta Crystallogr E Crystallogr Commun. 2026 May 19;82(Pt 6):683–91. doi: 10.1107/S2056989026005037 (PMC13239007; doi:10.1107/S2056989026005037)
Supplement: Supplementary file 2 [file e-82-00683-1sup2.hkl]

data_1                                                                          
_shelx_title ' 1957_pca21 in Pca2(1)'                                           
_shelx_refln_list_code          4                                               
_shelx_F_calc_maximum      134.92                                               
_exptl_crystal_F_000       600.00                                               
_reflns_d_resolution_high  0.7576                                               
                                                                                
loop_                                                                           
 _space_group_symop_operation_xyz                                               
 'x, y, z'                                                                      
 '-x, -y, z+1/2'                                                                
 'x+1/2, -y, z'                                                                 
 '-x+1/2, y, z+1/2'                                                             
                                                                                
_cell_length_a    18.7276                                                       
_cell_length_b     3.7683                                                       
_cell_length_c    13.9808                                                       
_cell_angle_alpha  90.000                                                       
_cell_angle_beta   90.000                                                       
_cell_angle_gamma  90.000                                                       
                                                                                
_shelx_F_squared_multiplier     1.000                                           
                                                                                
loop_                                                                           
 _refln_index_h                                                                 
 _refln_index_k                                                                 
 _refln_index_l                                                                 
 _refln_F_squared_calc                                                          
 _refln_F_squared_meas                                                          
 _refln_F_squared_sigma                                                         
 _refln_observed_status                                                         
   0   0 -18        113.28        110.10        26.29 o                         
   2   0 -18         25.71         28.58        18.35 o                         
   4   0 -18        613.00        625.69        25.71 o                         
   0   1 -18        557.04        578.97        25.53 o                         
   1   1 -18         78.22         83.21        17.24 o                         
   2   1 -18         61.63         50.86        29.92 o                         
   2   0 -17         20.03         15.98        17.98 o                         
   4   0 -17         14.53         11.29        18.01 o                         
   6   0 -17         64.99         70.03        21.15 o                         
   8   0 -17         61.02         45.85        18.74 o                         
   1   1 -17        233.66        230.08        16.57 o                         
   2   1 -17         37.05         31.42        12.87 o                         
   3   1 -17         65.47         68.57        13.88 o                         
   4   1 -17          4.83          6.90        14.86 o                         
   5   1 -17         49.83         52.20        12.98 o                         
   6   1 -17         36.79         30.01        13.94 o                         
   7   1 -17         56.18         58.24        14.48 o                         
   8   1 -17         13.96         -1.99        21.80 o                         
   0   0 -16        782.04        838.07        25.51 o                         
   2   0 -16         10.07         10.64        17.48 o                         
   4   0 -16       1008.60       1015.00        22.36 o                         
   6   0 -16         41.40         26.22        17.84 o                         
   8   0 -16        249.32        275.70        21.79 o                         
  10   0 -16        123.65        119.09        18.85 o                         
  12   0 -16        413.08        412.05        26.10 o                         
   0   1 -16         59.51         51.99        17.89 o                         
   1   1 -16        144.67        146.11        11.85 o                         
   2   1 -16         10.28          6.53        12.40 o                         
   3   1 -16         94.94         87.03        11.00 o                         
   4   1 -16        544.82        556.35        13.73 o                         
   5   1 -16         86.53         82.06        11.86 o                         
   6   1 -16         87.76         81.20        13.14 o                         
   7   1 -16         27.08         17.02        14.87 o                         
   8   1 -16        373.14        377.08        15.63 o                         
   9   1 -16         35.26         39.08        13.99 o                         
  10   1 -16          2.68          5.73        15.46 o                         
  11   1 -16        322.24        319.77        15.76 o                         
   0   2 -16        433.21        440.94        22.39 o                         
   1   2 -16         54.60         54.00        13.77 o                         
   2   2 -16         69.54         66.10        16.35 o                         
   3   2 -16        105.03        113.58        13.11 o                         
   4   2 -16        249.66        268.11        15.44 o                         
   5   2 -16        158.94        142.48        14.27 o                         
   6   2 -16         19.87         23.24        16.79 o                         
   7   2 -16        162.63        158.18        15.25 o                         
   2   0 -15        485.75        478.32        14.77 o                         
   4   0 -15        163.69        147.99        13.45 o                         
   6   0 -15       1682.93       1693.77        20.55 o                         
   8   0 -15         70.48         59.91        18.36 o                         
  10   0 -15        273.89        261.90        16.59 o                         
  12   0 -15        176.52        201.37        26.84 o                         
  14   0 -15       1490.61       1621.33        51.85 o                         
   1   1 -15         66.72         61.44        10.56 o                         
   2   1 -15       2253.63       2320.09        26.28 o                         
   3   1 -15         82.84         79.16        10.96 o                         
   4   1 -15         45.19         43.11        12.42 o                         
   5   1 -15        177.58        174.78        11.24 o                         
   6   1 -15        631.26        680.35        14.00 o                         
   7   1 -15        496.03        474.54        12.86 o                         
   8   1 -15         35.54         32.66        10.99 o                         
   9   1 -15        349.96        378.86        12.91 o                         
  10   1 -15       1095.39       1150.04        24.44 o                         
  11   1 -15         80.17         63.42        14.16 o                         
  12   1 -15         15.25         16.05        13.31 o                         
  13   1 -15         37.55         34.91        18.93 o                         
   1   2 -15        169.18        172.93        12.06 o                         
   2   2 -15        100.35         84.58        12.74 o                         
   3   2 -15         50.36         50.57        12.64 o                         
   4   2 -15         61.64         58.88        11.43 o                         
   5   2 -15        189.12        171.11        14.08 o                         
   6   2 -15        678.56        704.50        15.26 o                         
   7   2 -15          7.97          7.22        15.07 o                         
   8   2 -15         27.30         30.48        14.04 o                         
   9   2 -15         86.10         82.72        16.67 o                         
  10   2 -15        378.87        377.95        16.89 o                         
   0   0 -14       2846.20       2928.84        31.91 o                         
   2   0 -14         10.02          7.56        12.81 o                         
   4   0 -14        653.18        628.01        17.08 o                         
   6   0 -14        133.84        119.59        15.15 o                         
   8   0 -14       1071.51       1104.29        21.58 o                         
  10   0 -14        170.13        161.39        16.11 o                         
  12   0 -14        244.64        241.21        18.67 o                         
  14   0 -14         37.39         40.33        21.38 o                         
   0   1 -14        281.34        269.97        13.94 o                         
   1   1 -14        121.03        120.68         9.29 o                         
   2   1 -14          8.04          7.33         9.59 o                         
   3   1 -14        230.19        240.16         9.73 o                         
   4   1 -14        161.07        157.14        10.16 o                         
   5   1 -14         86.85         85.61        11.67 o                         
   6   1 -14          0.07         -0.75         9.76 o                         
   7   1 -14         48.72         45.71        11.73 o                         
   8   1 -14        730.86        703.62        13.44 o                         
   9   1 -14         10.17         15.93        11.82 o                         
  10   1 -14         20.64         22.41        11.80 o                         
  11   1 -14        221.98        236.26        12.66 o                         
  12   1 -14        244.55        259.05        12.60 o                         
  13   1 -14         43.84         52.65        15.08 o                         
  14   1 -14         47.10         42.99        15.95 o                         
  15   1 -14        169.88        160.31        16.67 o                         
   0   2 -14        712.28        743.25        17.78 o                         
   1   2 -14        186.37        188.13        11.93 o                         
   2   2 -14         69.02         63.67        10.86 o                         
   3   2 -14        208.43        216.55        11.27 o                         
   4   2 -14        267.60        263.70        12.20 o                         
   5   2 -14        484.87        493.06        12.15 o                         
   6   2 -14          7.16          5.44        11.58 o                         
   7   2 -14        324.40        336.38        11.88 o                         
   8   2 -14        217.73        209.77        13.26 o                         
   9   2 -14        102.24        113.96        13.26 o                         
  10   2 -14         37.38         36.49        14.02 o                         
  11   2 -14        226.20        232.17        14.70 o                         
  12   2 -14        226.36        220.61        17.86 o                         
   0   3 -14        150.33        160.53        21.70 o                         
   1   3 -14         10.34          8.28        13.74 o                         
   2   3 -14         57.85         44.72        13.87 o                         
   3   3 -14        240.45        232.76        14.54 o                         
   4   3 -14        555.34        557.53        14.90 o                         
   5   3 -14        160.23        150.26        17.47 o                         
   6   3 -14         22.61         29.41        21.07 o                         
   2   0 -13        678.99        614.26        13.61 o                         
   4   0 -13        196.33        192.43        13.28 o                         
   6   0 -13       1331.66       1310.06        19.56 o                         
   8   0 -13        304.69        305.04        20.37 o                         
  10   0 -13        258.14        283.31        19.42 o                         
  12   0 -13        292.96        285.10        19.60 o                         
  14   0 -13         30.89         25.80        17.64 o                         
  16   0 -13          4.56          6.79        18.98 o                         
   1   1 -13         28.11         27.01        10.80 o                         
   2   1 -13        108.73        104.96         9.90 o                         
   3   1 -13        145.40        147.39        10.07 o                         
   4   1 -13        155.77        152.16        10.86 o                         
   5   1 -13        432.55        428.38        10.28 o                         
   6   1 -13       1203.19       1190.63        13.64 o                         
   7   1 -13         50.78         40.94        10.77 o                         
   8   1 -13        170.31        163.16        11.28 o                         
   9   1 -13         14.00         12.38        11.92 o                         
  10   1 -13         30.41         18.52        11.95 o                         
  11   1 -13        243.04        256.49        13.39 o                         
  12   1 -13         69.47         69.54        14.14 o                         
  13   1 -13         26.68         19.89        12.18 o                         
  14   1 -13        238.81        258.52        14.64 o                         
  15   1 -13         16.53         22.68        13.40 o                         
  16   1 -13         26.62         29.96        12.31 o                         
   1   2 -13        177.95        187.04         9.60 o                         
   2   2 -13        718.64        691.82        11.25 o                         
   3   2 -13        483.36        467.97        11.83 o                         
   4   2 -13         40.33         37.35        12.79 o                         
   5   2 -13        546.61        530.19        11.30 o                         
   6   2 -13        219.69        226.33        13.03 o                         
   7   2 -13         55.94         55.50        12.69 o                         
   8   2 -13         17.16          8.25        12.67 o                         
   9   2 -13        329.89        376.22        12.85 o                         
  10   2 -13        419.93        447.67        15.21 o                         
  11   2 -13        123.60        114.46        15.27 o                         
  12   2 -13         49.03         52.85        15.63 o                         
  13   2 -13        388.33        415.42        16.43 o                         
  14   2 -13         73.93         59.01        16.88 o                         
   1   3 -13         39.76         34.38        14.65 o                         
   2   3 -13        536.73        555.88        17.56 o                         
   3   3 -13        248.16        264.65        14.28 o                         
   4   3 -13         43.46         44.43        13.84 o                         
   5   3 -13         50.84         48.12        16.29 o                         
   6   3 -13        443.02        447.84        14.19 o                         
   7   3 -13         41.07         51.48        14.02 o                         
   8   3 -13         18.09          7.78        15.19 o                         
   9   3 -13        114.85         92.68        19.34 o                         
   0   0 -12       3378.85       3384.20        33.13 o                         
   2   0 -12         56.33         50.85        11.24 o                         
   4   0 -12        801.58        760.01        16.34 o                         
   6   0 -12        130.53        139.20        13.03 o                         
   8   0 -12       5973.47       5802.33        29.91 o                         
  10   0 -12         93.60        114.35        13.59 o                         
  12   0 -12       1244.29       1217.90        26.12 o                         
  14   0 -12          1.69          3.68        17.75 o                         
  16   0 -12        647.21        665.33        29.42 o                         
  18   0 -12         94.98         69.95        17.75 o                         
   0   1 -12       1980.08       1940.70        21.23 o                         
   1   1 -12          9.07          8.43         8.11 o                         
   2   1 -12         27.04         27.00         8.11 o                         
   3   1 -12        448.16        435.54         9.67 o                         
   4   1 -12        834.11        847.93        10.92 o                         
   5   1 -12         62.68         59.93         8.97 o                         
   6   1 -12         37.42         32.58         8.76 o                         
   7   1 -12         26.85         25.19         9.88 o                         
   8   1 -12        562.74        571.61        11.63 o                         
   9   1 -12        302.71        294.42        10.69 o                         
  10   1 -12          4.61          9.62         9.83 o                         
  11   1 -12         49.65         59.04         9.47 o                         
  12   1 -12        142.32        141.01         9.82 o                         
  13   1 -12        166.46        156.95        11.67 o                         
  14   1 -12        100.38        102.26        13.27 o                         
  15   1 -12        344.05        346.04        12.11 o                         
  16   1 -12        662.22        651.33        12.95 o                         
  17   1 -12         30.17         24.80        13.17 o                         
  18   1 -12         65.80         76.14        15.02 o                         
   0   2 -12        810.87        851.77        18.37 o                         
   1   2 -12        351.76        350.94        10.78 o                         
   2   2 -12         65.80         63.16         9.11 o                         
   3   2 -12        344.10        348.31        11.55 o                         
   4   2 -12         61.95         68.78         9.26 o                         
   5   2 -12        399.43        414.97        11.73 o                         
   6   2 -12          5.90          3.17        10.45 o                         
   7   2 -12        446.32        463.67        11.27 o                         
   8   2 -12        262.09        241.14        10.70 o                         
   9   2 -12         31.68         28.73        11.08 o                         
  10   2 -12         30.52         21.81        11.87 o                         
  11   2 -12        424.42        409.94        13.11 o                         
  12   2 -12        802.74        823.09        14.10 o                         
  13   2 -12        116.53        133.27        13.06 o                         
  14   2 -12         60.66         67.13        12.28 o                         
  15   2 -12          7.19          7.49        11.91 o                         
   0   3 -12        130.72        127.37        18.20 o                         
   1   3 -12         77.97         81.31        12.70 o                         
   2   3 -12         45.87         47.62        13.74 o                         
   3   3 -12        227.27        216.64        12.32 o                         
   4   3 -12        712.17        720.88        15.77 o                         
   5   3 -12         66.00         61.62        11.85 o                         
   6   3 -12         14.86          6.07        10.96 o                         
   7   3 -12         25.82         25.99        16.34 o                         
   8   3 -12        338.18        363.52        14.91 o                         
   9   3 -12         43.20         27.72        11.95 o                         
  10   3 -12         26.12         25.97        13.38 o                         
  11   3 -12         24.23         24.91        16.48 o                         
   2   0 -11       7017.43       6970.38       277.80 o                         
   4   0 -11         27.19         23.69        11.73 o                         
   6   0 -11        700.19        718.81        14.84 o                         
   8   0 -11         35.26         30.03        13.50 o                         
  10   0 -11       2926.50       2930.25        62.27 o                         
  12   0 -11       1092.93       1068.90        17.35 o                         
  14   0 -11       1066.90       1025.65        17.35 o                         
  16   0 -11         47.97         42.11        19.06 o                         
  18   0 -11        415.10        396.55        16.86 o                         
   1   1 -11         22.50         17.57        10.27 o                         
   2   1 -11        607.48        610.54        10.28 o                         
   3   1 -11        123.29        124.42         9.74 o                         
   4   1 -11         19.88         20.37         8.58 o                         
   5   1 -11        581.40        573.16        10.03 o                         
   6   1 -11       4436.29       4297.63        64.74 o                         
   7   1 -11        234.62        230.92         9.28 o                         
   8   1 -11         35.07         30.18         8.82 o                         
   9   1 -11        596.40        567.18        10.98 o                         
  10   1 -11        606.52        597.17        12.43 o                         
  11   1 -11        245.28        250.41        10.84 o                         
  12   1 -11         65.29         60.95        10.10 o                         
  13   1 -11          9.44          8.48        10.97 o                         
  14   1 -11       1893.85       1940.29        35.74 o                         
  15   1 -11         19.84         15.70        11.63 o                         
  16   1 -11         53.84         47.62        10.45 o                         
  17   1 -11        154.28        171.39        12.50 o                         
  18   1 -11        933.00       1008.93        14.27 o                         
  19   1 -11         19.59         19.63        13.14 o                         
   1   2 -11        633.28        601.96        11.06 o                         
   2   2 -11       1028.84        993.31        11.69 o                         
   3   2 -11        393.96        377.57         9.55 o                         
   4   2 -11         56.42         55.99        10.57 o                         
   5   2 -11          8.83          5.67        11.42 o                         
   6   2 -11        123.51        133.43        10.87 o                         
   7   2 -11        177.20        162.80        10.37 o                         
   8   2 -11          7.04          3.71         9.19 o                         
   9   2 -11        743.57        730.03        13.09 o                         
  10   2 -11        622.33        658.95        12.16 o                         
  11   2 -11        390.57        380.11        12.87 o                         
  12   2 -11         17.68         20.39        11.67 o                         
  13   2 -11        260.75        269.85        11.63 o                         
  14   2 -11        119.48        110.54        11.86 o                         
  15   2 -11         50.86         54.88        14.14 o                         
  16   2 -11         19.58         17.31        11.93 o                         
  17   2 -11        162.16        172.63        14.62 o                         
   1   3 -11        180.13        172.91        15.59 o                         
   2   3 -11         27.20         27.04        12.46 o                         
   3   3 -11        182.95        191.07        13.02 o                         
   4   3 -11          0.07          0.44        13.66 o                         
   5   3 -11        230.26        228.15        13.26 o                         
   6   3 -11        136.58        129.53        14.13 o                         
   7   3 -11         47.77         58.38        12.78 o                         
   8   3 -11          3.97         -3.81        13.84 o                         
   9   3 -11         77.57         72.00        12.64 o                         
  10   3 -11         63.78         43.21        13.41 o                         
  11   3 -11          2.59          4.35        13.38 o                         
  12   3 -11         43.30         39.69        12.86 o                         
  13   3 -11         65.63         67.42        17.94 o                         
   0   0 -10        584.82        655.58        19.29 o                         
   2   0 -10        113.06        133.39        11.81 o                         
   4   0 -10        242.25        250.64        12.67 o                         
   6   0 -10        185.76        203.58        12.95 o                         
   8   0 -10         37.37         34.80        12.01 o                         
  10   0 -10        590.72        566.27        15.37 o                         
  12   0 -10       2419.08       2277.23        20.45 o                         
  14   0 -10        129.26        134.30        13.94 o                         
  16   0 -10         80.39         65.71        13.61 o                         
  18   0 -10         51.23         47.28        14.96 o                         
  20   0 -10        381.10        391.29        21.08 o                         
   0   1 -10        200.70        189.53        17.31 o                         
   1   1 -10        505.83        510.63        10.69 o                         
   2   1 -10        388.45        383.69         9.76 o                         
   3   1 -10        296.60        292.66        10.75 o                         
   4   1 -10       4636.87       4793.00        24.92 o                         
   5   1 -10        962.53        929.90        12.13 o                         
   6   1 -10        167.28        162.57         8.92 o                         
   7   1 -10        825.18        808.36        13.48 o                         
   8   1 -10        316.21        318.34         9.87 o                         
   9   1 -10        497.69        484.34        10.85 o                         
  10   1 -10        116.57        114.03         9.18 o                         
  11   1 -10        668.14        642.32        11.20 o                         
  12   1 -10        120.07        116.37         9.76 o                         
  13   1 -10         88.08         75.92        10.83 o                         
  14   1 -10         70.67         71.48         9.37 o                         
  15   1 -10        174.55        158.97         8.65 o                         
  16   1 -10        515.37        492.96        12.76 o                         
  17   1 -10        128.16        121.58        11.10 o                         
  18   1 -10         26.38         27.27        11.36 o                         
  19   1 -10        216.90        232.52        14.66 o                         
  20   1 -10         89.74         83.13        14.02 o                         
   0   2 -10        261.35        267.99        14.01 o                         
   1   2 -10        273.11        269.48        11.64 o                         
   2   2 -10          7.85          9.76         9.68 o                         
   3   2 -10       1447.92       1425.11        14.53 o                         
   4   2 -10        610.25        589.24        11.11 o                         
   5   2 -10         48.54         51.45         8.34 o                         
   6   2 -10         57.80         50.49         8.38 o                         
   7   2 -10         53.80         54.18         9.33 o                         
   8   2 -10        649.55        634.74        12.67 o                         
   9   2 -10        518.71        514.02        14.58 o                         
  10   2 -10         11.93         14.33        11.68 o                         
  11   2 -10        256.35        267.03        12.58 o                         
  12   2 -10        531.53        538.78        10.62 o                         
  13   2 -10         23.34         24.18        11.38 o                         
  14   2 -10         54.01         53.51        10.46 o                         
  15   2 -10        327.25        333.64        11.39 o                         
  16   2 -10        208.37        200.71        12.88 o                         
  17   2 -10         62.13         55.30        12.21 o                         
  18   2 -10         25.53         25.76        13.17 o                         
   0   3 -10        735.48        738.12        18.62 o                         
   1   3 -10        184.11        182.76        11.12 o                         
   2   3 -10         11.14          4.44        10.45 o                         
   3   3 -10         91.86         90.63        11.76 o                         
   4   3 -10        880.03        871.16        14.65 o                         
   5   3 -10        134.20        133.22        10.95 o                         
   6   3 -10         15.79         12.96        12.72 o                         
   7   3 -10        301.01        298.09        12.70 o                         
   8   3 -10        628.75        629.93        14.55 o                         
   9   3 -10        129.29        127.49        14.47 o                         
  10   3 -10          4.71          1.14        11.38 o                         
  11   3 -10        231.10        219.71        14.71 o                         
  12   3 -10        735.68        761.75        15.74 o                         
  13   3 -10        175.61        191.56        13.62 o                         
  14   3 -10        104.41        103.15        14.68 o                         
   0   4 -10        671.89        708.60        40.13 o                         
   1   4 -10         46.35         49.43        21.31 o                         
   2   4 -10         36.98         41.04        23.31 o                         
   3   4 -10         38.74         30.76        18.57 o                         
   4   4 -10        504.05        522.40        24.86 o                         
   5   4 -10         55.79         61.51        19.04 o                         
   6   4 -10         11.90         15.39        29.58 o                         
   2   0  -9         64.24         79.72        11.74 o                         
   4   0  -9         33.67         44.79        11.17 o                         
   6   0  -9        125.55        131.67        16.78 o                         
   8   0  -9          1.02         -6.90        12.03 o                         
  10   0  -9         19.56         20.33        12.05 o                         
  12   0  -9         42.96         44.04        16.15 o                         
  14   0  -9       2637.46       2662.40        43.68 o                         
  16   0  -9         37.25         36.09        11.42 o                         
  18   0  -9          4.92         26.93        17.40 o                         
  20   0  -9         32.87         26.75        17.64 o                         
   1   1  -9        454.20        439.03        10.52 o                         
   2   1  -9       1502.55       1440.20        12.40 o                         
   3   1  -9         74.17         86.13         7.68 o                         
   4   1  -9          3.78         -1.25         7.86 o                         
   5   1  -9        708.64        684.24        10.68 o                         
   6   1  -9        752.46        800.40        12.46 o                         
   7   1  -9        502.05        512.04        11.63 o                         
   8   1  -9        131.41        122.58         9.41 o                         
   9   1  -9        534.82        522.02        10.81 o                         
  10   1  -9        271.56        264.29        10.43 o                         
  11   1  -9         64.01         63.65         8.56 o                         
  12   1  -9        127.57        127.35         8.95 o                         
  13   1  -9        448.15        481.63        10.93 o                         
  14   1  -9          3.35          8.60         9.66 o                         
  15   1  -9        105.87        104.36         8.53 o                         
  16   1  -9        268.53        246.02         9.98 o                         
  17   1  -9        454.08        453.91        11.37 o                         
  18   1  -9         96.08         74.65         9.81 o                         
  19   1  -9          2.26          0.33        11.77 o                         
  20   1  -9         45.27         48.27        13.27 o                         
  21   1  -9         47.11         38.70        24.22 o                         
   1   2  -9        734.97        717.55        12.29 o                         
   2   2  -9        681.04        657.28        10.84 o                         
   3   2  -9        489.33        472.16        10.19 o                         
   4   2  -9          5.86          6.56         8.55 o                         
   5   2  -9          8.54         11.43         7.87 o                         
   6   2  -9       1008.92        976.16        12.56 o                         
   7   2  -9        241.07        235.52         8.85 o                         
   8   2  -9         44.28         44.06         7.96 o                         
   9   2  -9       1056.75        998.61        12.03 o                         
  10   2  -9        682.33        697.03        12.19 o                         
  11   2  -9        329.63        329.21        10.42 o                         
  12   2  -9          7.95          8.00         8.55 o                         
  13   2  -9        105.64         98.73         8.96 o                         
  14   2  -9        469.44        486.67        11.57 o                         
  15   2  -9        232.90        237.31        11.14 o                         
  16   2  -9          0.21         -4.92        10.05 o                         
  17   2  -9         65.77         73.19        12.55 o                         
  18   2  -9        157.24        167.08        13.05 o                         
  19   2  -9         16.15         16.53        13.91 o                         
   1   3  -9        206.54        216.88        12.28 o                         
   2   3  -9        996.83        960.12        16.64 o                         
   3   3  -9         11.37          9.47        11.40 o                         
   4   3  -9          5.81          3.27         9.69 o                         
   5   3  -9        589.60        583.16        13.93 o                         
   6   3  -9       1791.43       1783.72        16.91 o                         
   7   3  -9        367.95        361.25        12.35 o                         
   8   3  -9        116.43        109.67        11.05 o                         
   9   3  -9         62.78         66.08        12.16 o                         
  10   3  -9        299.20        301.40        12.19 o                         
  11   3  -9         44.97         40.87        11.01 o                         
  12   3  -9         24.08         12.48        11.89 o                         
  13   3  -9        273.52        288.29        12.45 o                         
  14   3  -9        558.30        574.80        16.00 o                         
  15   3  -9         35.00         41.48        12.86 o                         
   1   4  -9         10.78          6.91        20.99 o                         
   2   4  -9        959.72       1030.13        29.60 o                         
   3   4  -9         43.35         40.00        21.24 o                         
   4   4  -9          1.14         -4.05        16.51 o                         
   5   4  -9          0.37          0.08        18.39 o                         
   6   4  -9        366.11        382.93        20.11 o                         
   7   4  -9          6.40          3.09        15.30 o                         
   8   4  -9          2.46         -6.25        21.25 o                         
   0   0  -8        476.44        537.35        19.03 o                         
   2   0  -8        728.95        789.18        14.85 o                         
   4   0  -8      11901.45      11703.03        60.33 o                         
   6   0  -8        575.57        537.80        13.42 o                         
   8   0  -8       2471.66       2327.69        30.36 o                         
  10   0  -8       1056.42       1063.50        17.34 o                         
  12   0  -8         85.90         85.99        12.31 o                         
  14   0  -8        430.53        406.42        11.15 o                         
  16   0  -8       1960.24       1906.39        18.70 o                         
  18   0  -8         38.74         18.32        14.83 o                         
  20   0  -8        720.61        765.96        17.18 o                         
  22   0  -8        125.08        117.85        18.92 o                         
   0   1  -8       8106.06       8191.12        38.44 o                         
   1   1  -8       1500.53       1528.03        17.98 o                         
   2   1  -8        112.53        104.94         8.39 o                         
   3   1  -8        505.17        494.14        10.29 o                         
   4   1  -8       1304.65       1183.54        12.76 o                         
   5   1  -8        248.20        229.86         8.61 o                         
   6   1  -8        166.65        168.07         8.12 o                         
   7   1  -8        681.81        677.50        11.48 o                         
   8   1  -8       2238.55       2182.44        31.00 o                         
   9   1  -8        122.92        132.86         9.20 o                         
  10   1  -8         83.44         94.57        11.34 o                         
  11   1  -8        601.71        593.22        11.17 o                         
  12   1  -8       6311.29       6080.35        52.53 o                         
  13   1  -8        309.66        305.42         8.50 o                         
  14   1  -8        185.21        183.87         8.46 o                         
  15   1  -8        202.11        193.51         9.21 o                         
  16   1  -8        403.21        449.11         9.73 o                         
  17   1  -8         82.46         76.92         8.47 o                         
  18   1  -8         58.37         48.11        10.55 o                         
  19   1  -8        139.53        145.06        11.66 o                         
  20   1  -8        933.22        986.25        14.17 o                         
  21   1  -8          5.60         10.33        12.77 o                         
   0   2  -8       1526.82       1485.92        30.83 o                         
   1   2  -8        468.35        467.88        11.63 o                         
   2   2  -8        175.40        178.41        11.01 o                         
   3   2  -8         88.77         82.64         8.67 o                         
   4   2  -8       2455.45       2440.66        32.19 o                         
   5   2  -8         37.58         36.27         8.86 o                         
   6   2  -8         14.04         17.31        11.60 o                         
   7   2  -8        385.42        395.31        10.33 o                         
   8   2  -8        422.03        434.70        10.41 o                         
   9   2  -8        325.47        317.43         9.73 o                         
  10   2  -8        185.87        182.08         8.67 o                         
  11   2  -8        375.65        389.57        10.45 o                         
  12   2  -8        181.57        185.88        11.38 o                         
  13   2  -8         12.88         15.16         8.43 o                         
  14   2  -8         28.33         25.63         9.35 o                         
  15   2  -8        415.35        431.68        11.56 o                         
  16   2  -8        664.22        666.90        12.36 o                         
  17   2  -8         27.66         26.16        10.10 o                         
  18   2  -8         40.14         47.12        13.33 o                         
  19   2  -8        111.15        114.96        12.77 o                         
   0   3  -8        134.22        123.95        18.50 o                         
   1   3  -8        301.37        314.40        11.27 o                         
   2   3  -8         93.43         88.53        11.81 o                         
   3   3  -8        177.14        177.30        13.53 o                         
   4   3  -8        211.40        201.02        12.78 o                         
   5   3  -8        146.13        151.46         9.92 o                         
   6   3  -8         19.18         15.36        11.76 o                         
   7   3  -8        240.64        223.03        12.59 o                         
   8   3  -8        226.30        221.12        10.86 o                         
   9   3  -8         36.91         34.05         8.98 o                         
  10   3  -8         27.71         27.37        10.89 o                         
  11   3  -8         57.04         60.75        10.64 o                         
  12   3  -8         55.29         60.42        11.76 o                         
  13   3  -8         30.23         35.65        11.74 o                         
  14   3  -8         10.95          4.07        13.41 o                         
  15   3  -8         46.68         48.29        13.48 o                         
  16   3  -8        313.22        318.86        15.24 o                         
   0   4  -8        528.69        499.56        26.55 o                         
   1   4  -8         17.55         20.18        17.84 o                         
   2   4  -8        110.01        105.27        18.38 o                         
   3   4  -8         56.37         57.72        20.52 o                         
   4   4  -8         44.77         42.25        18.19 o                         
   5   4  -8         57.97         57.44        21.25 o                         
   6   4  -8          3.74          2.28        19.33 o                         
   7   4  -8          7.87         -0.14        16.41 o                         
   8   4  -8        217.10        224.15        19.30 o                         
   9   4  -8          6.28          8.05        20.08 o                         
   2   0  -7       9345.05       9174.52        97.90 o                         
   4   0  -7        746.07        753.42        15.20 o                         
   6   0  -7       5134.67       4973.80       106.47 o                         
   8   0  -7         59.05         53.31        11.44 o                         
  10   0  -7      10234.69       9978.91       125.88 o                         
  12   0  -7         60.05         70.64        15.19 o                         
  14   0  -7       2935.63       2774.51        27.92 o                         
  16   0  -7        239.80        217.67        14.09 o                         
  18   0  -7       1248.29       1240.76        19.98 o                         
  20   0  -7        101.08        108.38        16.44 o                         
  22   0  -7        650.04        711.82        24.59 o                         
   1   1  -7        661.20        689.41        10.46 o                         
   2   1  -7       3686.72       3770.46        20.26 o                         
   3   1  -7        321.59        347.63         8.83 o                         
   4   1  -7         47.06         46.43         7.05 o                         
   5   1  -7        104.88        106.61         8.47 o                         
   6   1  -7       2176.77       2222.59        20.86 o                         
   7   1  -7        100.49        113.99         9.53 o                         
   8   1  -7         57.65         58.11         7.88 o                         
   9   1  -7         79.87         95.35         7.47 o                         
  10   1  -7       1322.99       1272.57        14.25 o                         
  11   1  -7        406.32        405.60        10.95 o                         
  12   1  -7        164.45        150.75         8.19 o                         
  13   1  -7        482.78        491.85         9.29 o                         
  14   1  -7        170.81        172.35         8.02 o                         
  15   1  -7         54.82         50.27         8.59 o                         
  16   1  -7         54.22         56.53         8.83 o                         
  17   1  -7        103.62        102.48         9.12 o                         
  18   1  -7       1722.98       1750.70        16.87 o                         
  19   1  -7         17.73         18.81        10.93 o                         
  20   1  -7         44.85         33.29        10.57 o                         
  21   1  -7        227.47        242.55        13.69 o                         
  22   1  -7        350.29        358.32        16.58 o                         
   1   2  -7        465.11        453.15         9.80 o                         
   2   2  -7        561.09        550.33        10.34 o                         
   3   2  -7       1621.59       1615.12        17.93 o                         
   4   2  -7        139.03        138.59         9.67 o                         
   5   2  -7       2449.20       2416.34        21.85 o                         
   6   2  -7        879.37        875.72        13.48 o                         
   7   2  -7        727.42        743.74        13.60 o                         
   8   2  -7         58.50         71.79        12.00 o                         
   9   2  -7        237.68        252.07         9.99 o                         
  10   2  -7        704.27        693.07        10.40 o                         
  11   2  -7         74.61         68.33         7.90 o                         
  12   2  -7         69.41         65.74         9.51 o                         
  13   2  -7        749.14        763.36        10.85 o                         
  14   2  -7       1097.07       1082.13        10.88 o                         
  15   2  -7        166.35        147.41         9.13 o                         
  16   2  -7         16.63         10.99        10.55 o                         
  17   2  -7        133.56        132.64        13.01 o                         
  18   2  -7        320.24        332.12        10.89 o                         
  19   2  -7         41.51         50.70        14.02 o                         
  20   2  -7         33.92         35.96        12.63 o                         
   1   3  -7        156.72        151.09         9.67 o                         
   2   3  -7        836.89        827.15        18.32 o                         
   3   3  -7        169.10        164.97        10.87 o                         
   4   3  -7         50.21         49.89         7.90 o                         
   5   3  -7        200.79        202.79        10.99 o                         
   6   3  -7         39.04         41.75        11.08 o                         
   7   3  -7         82.18         79.32        11.22 o                         
   8   3  -7          6.81          2.82        11.74 o                         
   9   3  -7        371.07        369.39        10.36 o                         
  10   3  -7        658.04        664.77        12.19 o                         
  11   3  -7         70.69         71.78         9.77 o                         
  12   3  -7          5.97          4.85        11.20 o                         
  13   3  -7        117.53        121.85        11.33 o                         
  14   3  -7         76.17         79.93        11.95 o                         
  15   3  -7         74.63         68.38        12.70 o                         
  16   3  -7          2.62         -0.32        13.42 o                         
  17   3  -7         94.75         89.31        13.99 o                         
   1   4  -7        212.68        206.70        19.02 o                         
   2   4  -7        262.91        268.37        17.15 o                         
   3   4  -7         29.74         30.13        21.86 o                         
   4   4  -7         33.37         19.62        17.72 o                         
   5   4  -7         70.93         78.34        19.81 o                         
   6   4  -7        633.04        646.81        20.56 o                         
   7   4  -7         25.51         24.32        19.66 o                         
   8   4  -7          8.05         16.06        22.91 o                         
   9   4  -7         84.36         84.82        20.24 o                         
  10   4  -7         61.47         55.14        16.81 o                         
  11   4  -7          8.62          2.67        23.09 o                         
   0   0  -6       1478.11       1415.56        27.76 o                         
   2   0  -6       1902.21       2045.76        22.62 o                         
   4   0  -6       5136.10       5543.62        34.16 o                         
   6   0  -6         65.60         80.45        10.70 o                         
   8   0  -6         63.79         77.08        10.25 o                         
  10   0  -6       1763.05       1805.63        19.35 o                         
  12   0  -6         82.22         91.66        12.02 o                         
  14   0  -6        118.85        127.52        14.22 o                         
  16   0  -6       1060.05        992.27        27.42 o                         
  18   0  -6        463.74        423.42        17.41 o                         
  20   0  -6         58.42         75.11        18.24 o                         
  22   0  -6        205.17        210.21        22.62 o                         
   0   1  -6       1226.54       1347.43        34.42 o                         
   1   1  -6       1973.20       2155.26        17.26 o                         
   2   1  -6        487.86        519.34        10.54 o                         
   3   1  -6          7.35         10.28         8.47 o                         
   4   1  -6        166.51        207.72         8.64 o                         
   5   1  -6        282.19        274.07        10.38 o                         
   6   1  -6        568.02        569.21        10.30 o                         
   7   1  -6       1094.92       1100.54        13.59 o                         
   8   1  -6        477.09        463.68         9.39 o                         
   9   1  -6        458.41        467.58         9.72 o                         
  10   1  -6         24.52         19.39         7.73 o                         
  11   1  -6        213.26        199.07         8.56 o                         
  12   1  -6       1711.54       1699.10        14.30 o                         
  13   1  -6        325.23        340.02        10.49 o                         
  14   1  -6         59.98         49.75         8.52 o                         
  15   1  -6         40.13         40.53         8.57 o                         
  16   1  -6         42.86         31.07        10.68 o                         
  17   1  -6         42.67         36.47         9.54 o                         
  18   1  -6         17.14         19.19        10.29 o                         
  19   1  -6        163.97        140.37        13.54 o                         
  20   1  -6        164.52        162.91        12.49 o                         
  21   1  -6        134.10        146.57        15.61 o                         
  22   1  -6          4.11          5.51        15.54 o                         
   0   2  -6        374.18        358.40        13.16 o                         
   1   2  -6        339.39        297.99        10.38 o                         
   2   2  -6         69.20         73.01         9.78 o                         
   3   2  -6       1157.38       1173.99        14.66 o                         
   4   2  -6       1761.18       1743.42        19.66 o                         
   5   2  -6        536.89        511.74        10.98 o                         
   6   2  -6         29.40         29.80         9.56 o                         
   7   2  -6       1786.70       1774.62        16.22 o                         
   8   2  -6       1115.99       1120.32        13.25 o                         
   9   2  -6        360.63        360.40        10.21 o                         
  10   2  -6          2.85         -0.33         7.79 o                         
  11   2  -6        128.81        131.13         7.52 o                         
  12   2  -6        418.99        404.41         8.33 o                         
  13   2  -6        118.60        128.23         9.55 o                         
  14   2  -6          7.84          8.29         8.93 o                         
  15   2  -6       2360.51       2250.53        17.77 o                         
  16   2  -6        836.29        819.82        11.74 o                         
  17   2  -6         82.75         76.23        10.89 o                         
  18   2  -6         39.59         35.41        10.46 o                         
  19   2  -6        145.39        166.99        13.38 o                         
  20   2  -6        165.22        152.79        14.16 o                         
  21   2  -6          1.32          0.97        15.93 o                         
   0   3  -6       3839.35       3822.44        48.04 o                         
   1   3  -6       1512.14       1492.87        18.14 o                         
   2   3  -6        183.98        181.91        12.39 o                         
   3   3  -6        145.05        141.10        13.37 o                         
   4   3  -6        335.21        344.01        14.46 o                         
   5   3  -6          4.51          4.73         9.76 o                         
   6   3  -6         49.59         45.68         9.62 o                         
   7   3  -6        327.36        325.92        11.69 o                         
   8   3  -6       1143.25       1166.86        14.00 o                         
   9   3  -6        183.88        194.18        10.07 o                         
  10   3  -6         46.76         42.15         9.87 o                         
  11   3  -6        364.73        350.27        10.05 o                         
  12   3  -6       1368.88       1359.39        17.75 o                         
  13   3  -6        227.67        226.06        13.38 o                         
  14   3  -6          0.08         -3.11        11.20 o                         
  15   3  -6         54.98         51.96        12.02 o                         
  16   3  -6        229.58        239.57        12.84 o                         
  17   3  -6          2.02         -0.82        14.03 o                         
  18   3  -6         28.53         24.13        34.34 o                         
   0   4  -6        476.33        505.61        26.98 o                         
   1   4  -6         90.20         89.84        18.28 o                         
   2   4  -6        128.65        117.31        22.51 o                         
   3   4  -6        109.30         92.21        19.80 o                         
   4   4  -6       1711.77       1724.90        61.33 o                         
   5   4  -6        111.72        104.82        16.07 o                         
   6   4  -6          2.67          4.78        19.45 o                         
   7   4  -6        121.03        121.28        19.94 o                         
   8   4  -6       1020.63       1036.78        23.63 o                         
   9   4  -6         31.79         18.58        20.04 o                         
  10   4  -6         64.52         59.55        19.64 o                         
  11   4  -6          3.80          0.07        18.68 o                         
  12   4  -6        297.07        297.49        20.33 o                         
   2   0  -5      14096.56      14725.49        64.48 o                         
   4   0  -5        591.75        546.52        15.19 o                         
   6   0  -5       9044.46       9562.80       284.89 o                         
   8   0  -5         28.38         25.00        12.45 o                         
  10   0  -5       1251.88       1083.35        21.45 o                         
  12   0  -5        168.74        184.14        12.60 o                         
  14   0  -5        403.63        421.32        15.26 o                         
  16   0  -5        231.34        248.39        13.85 o                         
  18   0  -5       1903.15       1969.51        40.04 o                         
  20   0  -5         69.28         58.49        19.22 o                         
  22   0  -5          6.95         -8.24        22.44 o                         
   1   1  -5       2796.24       2985.22        44.42 o                         
   2   1  -5        353.93        321.34        10.62 o                         
   3   1  -5        267.22        257.92         9.57 o                         
   4   1  -5          3.14          2.25         8.32 o                         
   5   1  -5        135.10        142.56         9.11 o                         
   6   1  -5        126.19        152.59         8.68 o                         
   7   1  -5        499.03        503.49        13.21 o                         
   8   1  -5        242.81        272.79         9.33 o                         
   9   1  -5        824.63        816.99        11.16 o                         
  10   1  -5       3165.92       3323.56        56.55 o                         
  11   1  -5         93.36         88.77         7.21 o                         
  12   1  -5         10.76         15.30         9.03 o                         
  13   1  -5        916.37        908.40        12.20 o                         
  14   1  -5        494.26        491.28        10.29 o                         
  15   1  -5        110.84        101.03         8.78 o                         
  16   1  -5        146.81        134.59        10.38 o                         
  17   1  -5         66.07         71.47        11.05 o                         
  18   1  -5        274.49        256.86        10.83 o                         
  19   1  -5        109.14        102.24        11.44 o                         
  20   1  -5         18.39         16.32        12.18 o                         
  21   1  -5        206.69        216.27        12.77 o                         
  22   1  -5        210.09        229.06        16.33 o                         
  23   1  -5         10.28          5.53        15.78 o                         
   1   2  -5        168.74        153.91         9.02 o                         
   2   2  -5        979.98       1000.45        16.37 o                         
   3   2  -5       1653.48       1675.91        19.75 o                         
   4   2  -5        386.72        392.77        11.23 o                         
   5   2  -5       2183.76       2140.71        19.44 o                         
   6   2  -5       1744.01       1725.90        14.95 o                         
   7   2  -5        456.94        452.07        10.37 o                         
   8   2  -5         26.40         21.67         9.41 o                         
   9   2  -5        482.69        477.48        10.10 o                         
  10   2  -5        177.24        168.91         8.95 o                         
  11   2  -5        279.55        264.41         8.21 o                         
  12   2  -5        108.05        114.86         8.04 o                         
  13   2  -5        518.28        508.94         9.89 o                         
  14   2  -5        526.89        496.97        11.91 o                         
  15   2  -5        642.00        614.58        12.07 o                         
  16   2  -5        193.46        188.60        10.87 o                         
  17   2  -5        559.81        570.10        13.71 o                         
  18   2  -5        316.44        320.25        14.18 o                         
  19   2  -5          4.82          9.01        13.49 o                         
  20   2  -5          4.88          3.52        14.32 o                         
  21   2  -5        208.13        209.31        17.73 o                         
   1   3  -5        699.41        699.82        20.24 o                         
   2   3  -5       1440.30       1426.56        19.43 o                         
   3   3  -5         13.96         11.53        11.52 o                         
   4   3  -5        111.00        107.89        12.11 o                         
   5   3  -5        288.95        285.60        13.15 o                         
   6   3  -5        890.58        882.09        13.43 o                         
   7   3  -5        222.82        209.21         9.16 o                         
   8   3  -5         76.77         79.04        11.29 o                         
   9   3  -5        159.60        158.02         9.42 o                         
  10   3  -5       1786.98       1775.23        16.36 o                         
  11   3  -5        247.55        244.55        10.29 o                         
  12   3  -5        142.22        143.96        10.06 o                         
  13   3  -5        341.29        343.86        13.52 o                         
  14   3  -5        581.27        589.14        13.47 o                         
  15   3  -5          3.13         -2.50        10.61 o                         
  16   3  -5         20.96         17.85        12.77 o                         
  17   3  -5        132.99        146.12        14.26 o                         
  18   3  -5        518.29        521.39        18.77 o                         
   1   4  -5        190.17        179.56        17.55 o                         
   2   4  -5        764.63        773.73        23.30 o                         
   3   4  -5         61.68         52.98        19.31 o                         
   4   4  -5         31.11         28.08        19.08 o                         
   5   4  -5         23.76         20.53        17.38 o                         
   6   4  -5       1345.29       1342.12        40.22 o                         
   7   4  -5         32.61         38.97        19.46 o                         
   8   4  -5         14.61          8.13        19.55 o                         
   9   4  -5         22.29         24.26        20.69 o                         
  10   4  -5        201.63        207.13        23.98 o                         
  11   4  -5         16.38         11.05        18.64 o                         
  12   4  -5         10.97         16.98        21.21 o                         
  13   4  -5         34.08         28.20        38.92 o                         
   0   0  -4       1798.46       1550.65        35.11 o                         
   2   0  -4       4812.97       4668.58       171.12 o                         
   4   0  -4      12253.70      11551.61       368.96 o                         
   6   0  -4        194.81        208.96        16.09 o                         
   8   0  -4       2459.27       2411.82        33.21 o                         
  10   0  -4        199.26        221.43        11.31 o                         
  12   0  -4       6994.90       7069.85       179.20 o                         
  14   0  -4         58.12         56.13        13.47 o                         
  16   0  -4       3958.00       3950.05        97.90 o                         
  18   0  -4        611.93        632.41        17.66 o                         
  20   0  -4        638.21        576.95        17.77 o                         
  22   0  -4         91.99         77.95        16.70 o                         
  24   0  -4        603.73        630.05        27.00 o                         
   0   1  -4      14567.29      14715.39        70.96 o                         
   1   1  -4        909.36        964.72        15.62 o                         
   2   1  -4        711.86        790.75        14.39 o                         
   3   1  -4        629.02        627.14        14.06 o                         
   4   1  -4      12089.63      12381.98       126.59 o                         
   5   1  -4        456.96        467.22        10.80 o                         
   6   1  -4        986.18       1008.23        13.13 o                         
   7   1  -4       1040.94       1091.55        22.57 o                         
   8   1  -4       3981.61       3995.56        25.39 o                         
   9   1  -4       1070.43       1158.57        12.11 o                         
  10   1  -4        202.62        213.90         8.39 o                         
  11   1  -4       1113.07       1102.45        12.93 o                         
  12   1  -4       2432.20       2277.26        15.09 o                         
  13   1  -4         42.39         44.37         9.81 o                         
  14   1  -4        202.56        200.75         9.48 o                         
  15   1  -4        221.27        211.44         8.71 o                         
  16   1  -4        682.16        682.34        10.12 o                         
  17   1  -4        138.71        131.48        10.57 o                         
  18   1  -4        122.92        108.29        10.50 o                         
  19   1  -4        997.68        969.57        12.16 o                         
  20   1  -4       1455.49       1563.33        17.60 o                         
  21   1  -4         44.28         39.68        13.36 o                         
  22   1  -4        118.39        126.55        14.58 o                         
  23   1  -4        104.22        105.12        16.22 o                         
   0   2  -4        933.74        994.90        21.29 o                         
   1   2  -4       1611.36       1679.28        19.44 o                         
   2   2  -4        605.00        610.42        12.53 o                         
   3   2  -4       1505.10       1526.60        18.09 o                         
   4   2  -4       1968.94       1927.46        16.83 o                         
   5   2  -4        882.81        867.74        12.50 o                         
   6   2  -4         62.49         64.02         8.40 o                         
   7   2  -4        623.05        611.65        10.22 o                         
   8   2  -4       1971.23       1948.05        13.61 o                         
   9   2  -4        209.27        204.20         9.22 o                         
  10   2  -4        227.98        221.61        10.38 o                         
  11   2  -4        175.32        177.71         9.57 o                         
  12   2  -4       1028.67       1035.27        13.87 o                         
  13   2  -4         32.27         38.67         7.93 o                         
  14   2  -4         37.36         34.79         9.25 o                         
  15   2  -4        522.43        528.32        11.75 o                         
  16   2  -4        958.92        961.43        14.01 o                         
  17   2  -4        236.30        240.92        10.33 o                         
  18   2  -4         35.56         30.74        11.48 o                         
  19   2  -4        307.42        290.92        13.10 o                         
  20   2  -4        271.88        279.94        14.89 o                         
  21   2  -4         13.29          5.96        14.70 o                         
   0   3  -4       1727.29       1704.43        34.85 o                         
   1   3  -4        555.99        580.73        18.62 o                         
   2   3  -4        170.70        171.65        17.79 o                         
   3   3  -4        122.19        129.10        14.75 o                         
   4   3  -4         53.67         55.07        12.07 o                         
   5   3  -4         28.32         23.15        14.07 o                         
   6   3  -4         77.45         75.52        10.98 o                         
   7   3  -4        128.84        116.15         8.99 o                         
   8   3  -4          5.20          8.50         9.46 o                         
   9   3  -4        262.55        260.21        11.47 o                         
  10   3  -4         48.90         54.01         9.03 o                         
  11   3  -4        868.73        851.89        12.36 o                         
  12   3  -4        567.74        537.76        10.45 o                         
  13   3  -4        114.23        103.56        10.43 o                         
  14   3  -4        152.30        147.21        12.87 o                         
  15   3  -4        362.66        361.81        13.83 o                         
  16   3  -4         85.58         88.35        13.23 o                         
  17   3  -4         63.62         70.75        16.20 o                         
  18   3  -4         12.40         19.18        18.14 o                         
   0   4  -4        164.67        162.98        22.83 o                         
   1   4  -4        120.37        106.64        15.94 o                         
   2   4  -4         32.45         28.54        15.37 o                         
   3   4  -4        146.63        138.39        17.54 o                         
   4   4  -4        370.01        348.87        19.99 o                         
   5   4  -4          8.94          7.81        17.70 o                         
   6   4  -4         36.83         45.50        18.19 o                         
   7   4  -4          6.84          3.18        20.96 o                         
   8   4  -4         79.32         65.60        18.83 o                         
   9   4  -4         11.95         11.49        15.68 o                         
  10   4  -4         60.40         60.59        21.41 o                         
  11   4  -4         33.53         32.10        23.91 o                         
  12   4  -4         31.47         25.90        21.42 o                         
  13   4  -4         56.17         63.16        26.01 o                         
   2   0  -3       1887.48       1901.62        28.64 o                         
   4   0  -3        491.04        461.59        20.24 o                         
   6   0  -3      17535.35      16415.32        85.36 o                         
   8   0  -3        205.41        215.68        13.54 o                         
  10   0  -3         27.92          6.40         9.53 o                         
  12   0  -3        638.33        684.53        14.99 o                         
  14   0  -3        997.09        990.14        18.37 o                         
  16   0  -3        460.94        440.96        15.42 o                         
  18   0  -3        523.14        545.20        15.52 o                         
  20   0  -3        115.67        105.20        15.57 o                         
  22   0  -3       1311.98       1295.44        20.58 o                         
  24   0  -3         12.33         10.74        23.59 o                         
   1   1  -3       8657.51       8508.28        66.95 o                         
   2   1  -3       7254.07       6883.56        37.07 o                         
   3   1  -3       1516.58       1560.60        18.51 o                         
   4   1  -3         40.67         50.03         9.21 o                         
   5   1  -3        355.49        365.33        14.17 o                         
   6   1  -3       3208.47       3161.11        24.12 o                         
   7   1  -3        336.57        336.22        10.46 o                         
   8   1  -3        321.54        342.96         9.77 o                         
   9   1  -3       1958.45       2069.56        15.32 o                         
  10   1  -3       6446.74       6660.37        51.33 o                         
  11   1  -3        537.98        543.44         9.82 o                         
  12   1  -3         71.25         75.79         7.53 o                         
  13   1  -3        567.17        579.74        12.66 o                         
  14   1  -3       3164.04       3102.20        22.26 o                         
  15   1  -3        413.07        416.44        10.97 o                         
  16   1  -3         83.30         88.20         9.29 o                         
  17   1  -3        469.50        449.18        11.90 o                         
  18   1  -3        758.24        724.83        12.98 o                         
  19   1  -3         69.98         57.50        12.30 o                         
  20   1  -3        142.64        145.37        11.78 o                         
  21   1  -3        211.50        234.84        12.91 o                         
  22   1  -3        659.02        681.91        17.30 o                         
  23   1  -3          0.01         -9.13        16.12 o                         
   1   2  -3       2066.50       2144.56        23.48 o                         
   2   2  -3       3800.76       3896.08        48.72 o                         
   3   2  -3        207.72        214.05        11.42 o                         
   4   2  -3         69.44         65.99         8.91 o                         
   5   2  -3        100.82         99.27         7.81 o                         
   6   2  -3       1442.22       1429.06        13.77 o                         
   7   2  -3       1375.88       1406.71        15.22 o                         
   8   2  -3          7.46          9.01         7.85 o                         
   9   2  -3        611.84        593.78        10.29 o                         
  10   2  -3        472.72        458.37        12.49 o                         
  11   2  -3        189.29        191.49        10.49 o                         
  12   2  -3         81.78         74.90         9.78 o                         
  13   2  -3        402.41        416.85        10.26 o                         
  14   2  -3        870.29        873.25        12.22 o                         
  15   2  -3         97.92         96.59        10.34 o                         
  16   2  -3        129.50        116.99         9.79 o                         
  17   2  -3        381.55        386.28        11.27 o                         
  18   2  -3        450.54        463.65        13.54 o                         
  19   2  -3         85.88         93.82        12.46 o                         
  20   2  -3         45.57         43.22        14.73 o                         
  21   2  -3         66.67         61.45        16.19 o                         
  22   2  -3        212.23        231.83        23.52 o                         
   1   3  -3        369.47        392.69        20.39 o                         
   2   3  -3        828.40        844.26        19.28 o                         
   3   3  -3        319.80        312.30        16.87 o                         
   4   3  -3         86.77         87.24        15.06 o                         
   5   3  -3        371.59        368.67        16.57 o                         
   6   3  -3        964.07        944.83        17.02 o                         
   7   3  -3        197.79        199.04        12.16 o                         
   8   3  -3          1.03          6.86        10.32 o                         
   9   3  -3        613.71        632.02        13.58 o                         
  10   3  -3        295.68        311.85        12.26 o                         
  11   3  -3         19.37         21.82        10.60 o                         
  12   3  -3          6.87          3.97         9.95 o                         
  13   3  -3         57.95         53.19        11.93 o                         
  14   3  -3        788.27        792.24        17.11 o                         
  15   3  -3        211.45        212.18        15.75 o                         
  16   3  -3        270.63        271.24        19.92 o                         
  17   3  -3        117.84        112.38        20.39 o                         
  18   3  -3        101.31         97.91        17.65 o                         
  19   3  -3         40.38         28.94        20.63 o                         
   1   4  -3         28.44         30.06        22.68 o                         
   2   4  -3        552.36        539.02        25.17 o                         
   3   4  -3         19.18         22.81        20.57 o                         
   4   4  -3          6.98          5.10        19.16 o                         
   5   4  -3         51.88         48.16        23.62 o                         
   6   4  -3        201.26        217.45        24.84 o                         
   7   4  -3         30.66         36.44        19.56 o                         
   8   4  -3         61.30         57.10        20.25 o                         
   9   4  -3          2.37          2.67        17.51 o                         
  10   4  -3        651.64        635.07        23.96 o                         
  11   4  -3        110.61        107.28        24.64 o                         
  12   4  -3          5.42          5.30        24.36 o                         
  13   4  -3         79.26         76.60        24.93 o                         
  14   4  -3        161.61        154.88        29.64 o                         
   0   0  -2       1815.09       1768.26        43.85 o                         
   2   0  -2       4119.94       3690.22       170.12 o                         
   4   0  -2       4390.39       4207.06        52.84 o                         
   6   0  -2         11.27         18.43        10.53 o                         
   8   0  -2       4431.79       5106.98        34.05 o                         
  10   0  -2         84.68         92.94        12.04 o                         
  12   0  -2        202.14        183.87        10.88 o                         
  14   0  -2         26.07         30.18        11.90 o                         
  16   0  -2       4038.03       3818.61        26.16 o                         
  18   0  -2         86.36         96.77        13.74 o                         
  20   0  -2        223.57        230.62        14.49 o                         
  22   0  -2         37.15         35.35        16.31 o                         
  24   0  -2        130.02        144.35        29.32 o                         
   0   1  -2      18202.57      16937.89       131.38 o                         
   1   1  -2       1700.10       1690.52        23.86 o                         
   2   1  -2         96.19         95.70         9.82 o                         
   3   1  -2       8490.63       8128.27       100.30 o                         
   4   1  -2       6545.24       6910.22        52.54 o                         
   5   1  -2         66.29         81.52        10.50 o                         
   6   1  -2        585.58        618.24        12.28 o                         
   7   1  -2        531.73        549.94        10.97 o                         
   8   1  -2        241.24        245.59         8.87 o                         
   9   1  -2        873.98        909.86        11.43 o                         
  10   1  -2         98.18        107.01         7.23 o                         
  11   1  -2         67.79         62.45         7.50 o                         
  12   1  -2         56.88         54.02         7.46 o                         
  13   1  -2         36.66         36.42         9.75 o                         
  14   1  -2        291.01        283.65         9.41 o                         
  15   1  -2       1404.40       1428.83        34.40 o                         
  16   1  -2        988.31        979.64        11.23 o                         
  17   1  -2         26.14         20.62         8.95 o                         
  18   1  -2         97.50         93.12        10.38 o                         
  19   1  -2        282.80        283.99        10.90 o                         
  20   1  -2        241.68        245.63        12.59 o                         
  21   1  -2         21.13         10.31        12.38 o                         
  22   1  -2         32.97         28.53        16.26 o                         
  23   1  -2        106.75        106.47        16.20 o                         
   0   2  -2       5936.17       6167.57        72.39 o                         
   1   2  -2       2514.67       2567.20        35.35 o                         
   2   2  -2          8.65         11.93        11.73 o                         
   3   2  -2       1342.27       1406.17        21.23 o                         
   4   2  -2        735.74        726.20        12.61 o                         
   5   2  -2       2063.04       2079.18        20.82 o                         
   6   2  -2        154.01        163.40         9.26 o                         
   7   2  -2        971.34        993.32        14.25 o                         
   8   2  -2        796.49        760.39        12.41 o                         
   9   2  -2        227.87        228.96         8.68 o                         
  10   2  -2        109.20        121.44         9.56 o                         
  11   2  -2       1939.07       1974.73        16.76 o                         
  12   2  -2       1392.76       1399.86        19.56 o                         
  13   2  -2        566.94        557.83        10.40 o                         
  14   2  -2         41.21         45.76         8.34 o                         
  15   2  -2        180.52        190.98        10.56 o                         
  16   2  -2        315.33        315.90        11.72 o                         
  17   2  -2        137.60        138.58        12.62 o                         
  18   2  -2         85.56         76.92        14.49 o                         
  19   2  -2        649.48        666.91        16.57 o                         
  20   2  -2        310.19        310.00        15.77 o                         
  21   2  -2         59.41         56.70        19.98 o                         
  22   2  -2          0.14         13.87        26.45 o                         
   0   3  -2        926.83        940.71        28.69 o                         
   1   3  -2         66.64         71.84        13.75 o                         
   2   3  -2         37.45         35.76        15.45 o                         
   3   3  -2        880.60        888.37        22.21 o                         
   4   3  -2       3476.19       3428.83        33.88 o                         
   5   3  -2        647.83        635.42        16.48 o                         
   6   3  -2        142.23        142.38        13.61 o                         
   7   3  -2        282.37        267.37        14.10 o                         
   8   3  -2       1456.53       1464.15        21.25 o                         
   9   3  -2        120.04        128.37        10.96 o                         
  10   3  -2         10.21          5.15        13.88 o                         
  11   3  -2        353.69        348.22        13.41 o                         
  12   3  -2        631.58        616.85        14.68 o                         
  13   3  -2        150.75        133.46        14.24 o                         
  14   3  -2         23.88         19.37        13.98 o                         
  15   3  -2        692.49        675.03        27.89 o                         
  16   3  -2       1330.39       1375.12        21.46 o                         
  17   3  -2        178.42        174.98        18.16 o                         
  18   3  -2        128.67        122.59        20.63 o                         
  19   3  -2         24.35         30.90        30.80 o                         
   3   4  -2         33.27         35.68        22.56 o                         
   4   4  -2        938.04        952.86        27.36 o                         
   5   4  -2         49.81         52.04        19.26 o                         
   6   4  -2         29.93         28.47        23.17 o                         
   7   4  -2         29.02         28.08        19.33 o                         
   8   4  -2       1148.00       1174.97        29.81 o                         
   9   4  -2         44.71         41.25        24.31 o                         
  10   4  -2          3.62          0.28        20.13 o                         
  11   4  -2         35.49         22.18        24.06 o                         
  12   4  -2       1295.83       1305.86        43.07 o                         
  13   4  -2        141.62        142.79        30.73 o                         
  14   4  -2         56.36         54.47        24.60 o                         
   2   0  -1        317.57        305.30        22.83 o                         
   4   0  -1       4729.89       4519.26        78.23 o                         
   6   0  -1       5348.65       5014.58        75.03 o                         
   8   0  -1         10.21          7.46        11.49 o                         
  10   0  -1       7763.94       8063.33       170.43 o                         
  12   0  -1        894.44        885.30        14.80 o                         
  14   0  -1        552.96        503.72        13.94 o                         
  16   0  -1        396.47        401.05        13.31 o                         
  18   0  -1       1631.82       1554.85        65.43 o                         
  20   0  -1       1024.24       1011.37        17.35 o                         
  22   0  -1        712.13        575.41        26.47 o                         
  24   0  -1        172.94        207.66        29.67 o                         
   1   1  -1        464.85        467.89        20.42 o                         
   2   1  -1      11106.14      10236.69       190.36 o                         
   3   1  -1       7608.12       7457.41       131.11 o                         
   4   1  -1         90.39         91.43         7.93 o                         
   5   1  -1        729.04        781.59        14.60 o                         
   6   1  -1       6581.93       6652.07        54.72 o                         
   7   1  -1        301.60        330.39         9.68 o                         
   8   1  -1        371.03        402.15         9.82 o                         
   9   1  -1        670.96        694.39        10.91 o                         
  10   1  -1        258.37        231.25         8.39 o                         
  11   1  -1        182.18        192.86         8.15 o                         
  12   1  -1        130.49        140.73         7.34 o                         
  13   1  -1        319.52        309.46         8.54 o                         
  14   1  -1       1951.48       1976.57        23.83 o                         
  15   1  -1        560.94        571.68        10.79 o                         
  16   1  -1        628.19        605.42        10.07 o                         
  17   1  -1        312.14        308.37         9.39 o                         
  18   1  -1        273.68        284.16        10.94 o                         
  19   1  -1        268.07        259.94        14.81 o                         
  20   1  -1         19.52         16.45        12.11 o                         
  21   1  -1         20.67         15.77        14.47 o                         
  22   1  -1        440.43        447.84        18.62 o                         
  23   1  -1         18.98         11.75        20.27 o                         
  24   1  -1          7.33         -6.58        33.02 o                         
   1   2  -1       1878.07       1993.99        30.56 o                         
   2   2  -1       1718.01       1739.78        27.20 o                         
   3   2  -1        427.57        431.61        17.01 o                         
   4   2  -1         89.83         92.61        13.45 o                         
   5   2  -1       1802.95       1849.39        23.94 o                         
   6   2  -1        637.03        633.68        15.13 o                         
   7   2  -1         49.59         54.96         8.14 o                         
   8   2  -1          8.03         14.19         7.56 o                         
   9   2  -1        855.96        825.23        14.26 o                         
  10   2  -1       2350.43       2391.18        28.02 o                         
  11   2  -1        683.40        703.69        14.15 o                         
  12   2  -1         67.42         70.94        10.75 o                         
  13   2  -1        923.36        924.99        15.39 o                         
  14   2  -1        942.96        926.65        14.12 o                         
  15   2  -1        152.61        150.55        11.63 o                         
  16   2  -1         67.79         65.52        12.29 o                         
  17   2  -1        651.34        665.75        14.63 o                         
  18   2  -1        527.73        512.39        15.27 o                         
  19   2  -1         78.72         79.59        19.80 o                         
  20   2  -1         53.65         57.59        17.06 o                         
  21   2  -1        341.52        342.49        23.87 o                         
  22   2  -1        203.89        200.80        21.19 o                         
   1   3  -1         83.90         77.80        21.23 o                         
   2   3  -1        948.16        935.40        27.29 o                         
   3   3  -1        284.69        295.58        20.87 o                         
   4   3  -1         16.93         23.27        18.06 o                         
   5   3  -1        437.32        430.75        18.67 o                         
   6   3  -1       1320.46       1302.70        23.87 o                         
   7   3  -1        143.09        134.52        13.67 o                         
   8   3  -1         41.07         38.93        13.95 o                         
   9   3  -1        183.05        187.53        17.82 o                         
  10   3  -1        699.71        694.23        21.24 o                         
  11   3  -1        407.68        429.16        21.89 o                         
  12   3  -1         22.51         23.32        19.20 o                         
  13   3  -1        151.74        158.18        20.00 o                         
  14   3  -1        503.50        491.49        18.79 o                         
  15   3  -1         51.27         56.03        18.83 o                         
  16   3  -1          1.37         -1.20        16.50 o                         
  17   3  -1        246.76        263.65        20.84 o                         
  18   3  -1        367.37        393.93        24.83 o                         
  19   3  -1         13.82         24.52        20.07 o                         
   4   4  -1          2.39          0.85        19.97 o                         
   5   4  -1         33.35         22.06        18.72 o                         
   6   4  -1        539.43        542.73        25.51 o                         
   7   4  -1         23.41         17.22        23.10 o                         
   8   4  -1         33.05         31.86        23.25 o                         
   9   4  -1         49.55         46.53        19.34 o                         
  10   4  -1        833.01        829.29        28.41 o                         
  11   4  -1        114.24        104.42        20.46 o                         
  12   4  -1        137.53        149.62        24.02 o                         
  13   4  -1         92.51         86.46        24.62 o                         
  14   4  -1        363.67        358.52        28.66 o                         
   4   0   0        796.65        749.64        20.84 o                         
   6   0   0         48.60         60.57        11.32 o                         
   8   0   0      12394.54      12118.35       380.07 o                         
  10   0   0        391.25        389.89        13.15 o                         
  12   0   0      16210.80      16361.25       293.71 o                         
  14   0   0         31.14         16.26        11.02 o                         
  16   0   0        661.29        704.89        16.04 o                         
  18   0   0        359.77        332.98        18.42 o                         
  20   0   0       2113.50       1841.77        28.54 o                         
  22   0   0         43.07         42.47        23.96 o                         
  24   0   0       1615.39       1794.12        35.98 o                         
   0   1   0       3712.33       3927.61       115.46 o                         
   1   1   0       1796.92       1868.24        62.01 o                         
   2   1   0          3.16          6.57        12.01 o                         
   3   1   0        381.24        358.04        15.09 o                         
   4   1   0       9675.50       9396.19        76.47 o                         
   5   1   0        895.86        874.31        14.79 o                         
   6   1   0         90.33         93.04         8.46 o                         
   7   1   0        685.48        667.78        11.71 o                         
   8   1   0      10983.93      11533.41       109.07 o                         
   9   1   0         27.92         32.34         7.20 o                         
  10   1   0          4.10          4.14         6.51 o                         
  11   1   0          6.05         13.95         7.50 o                         
  12   1   0         68.93         72.31         8.01 o                         
  13   1   0          1.47          3.36         6.53 o                         
  14   1   0        107.97        113.90         8.79 o                         
  15   1   0        121.54        119.21        11.91 o                         
  16   1   0       6981.43       6669.34        82.68 o                         
  17   1   0         83.58         85.42        10.42 o                         
  18   1   0          5.97          6.99        11.88 o                         
  19   1   0         49.91         53.96        19.47 o                         
  20   1   0        410.45        410.32        20.76 o                         
  21   1   0        139.84        153.71        19.84 o                         
  22   1   0         55.81         53.14        19.94 o                         
  23   1   0        157.04        132.81        32.00 o                         
  24   1   0        187.46        163.31        33.33 o                         
   0   2   0       5188.56       5572.70       100.63 o                         
   1   2   0       1481.36       1484.29        35.59 o                         
   2   2   0        137.41        147.68        17.36 o                         
   3   2   0       2543.06       2491.47        47.66 o                         
   4   2   0        605.94        599.95        18.22 o                         
   5   2   0       1201.87       1198.21        21.47 o                         
   6   2   0         19.80         16.77         9.54 o                         
   7   2   0        426.89        394.59        12.88 o                         
   8   2   0       1802.66       1780.89        19.42 o                         
   9   2   0        352.20        340.72        12.03 o                         
  10   2   0          2.38          1.05         9.02 o                         
  11   2   0       1638.08       1692.15        18.99 o                         
  12   2   0        546.97        547.81        13.26 o                         
  13   2   0       1010.96       1003.55        15.70 o                         
  14   2   0          6.95          5.77         9.87 o                         
  15   2   0        529.86        547.96        18.42 o                         
  16   2   0         35.30         36.09        13.57 o                         
  17   2   0         18.90         14.14        19.20 o                         
  18   2   0         15.45          8.59        15.49 o                         
  19   2   0        284.38        267.73        24.25 o                         
  20   2   0        981.87       1055.94        20.76 o                         
  21   2   0          7.55          6.28        23.08 o                         
  22   2   0          1.73         -5.50        23.57 o                         
   2   3   0          7.95          8.78        18.03 o                         
   3   3   0        323.64        326.05        20.93 o                         
   4   3   0        260.10        238.08        15.38 o                         
   5   3   0        440.00        439.06        21.02 o                         
   6   3   0         46.61         56.04        22.83 o                         
   7   3   0         99.62        118.06        17.04 o                         
   8   3   0         30.99         35.14        16.24 o                         
   9   3   0        164.93        178.40        14.53 o                         
  10   3   0         67.53         67.45        13.30 o                         
  11   3   0         35.91         25.88        18.82 o                         
  12   3   0        812.62        809.82        18.57 o                         
  13   3   0         15.22         16.38        15.77 o                         
  14   3   0         23.18         22.93        15.33 o                         
  15   3   0        124.50        136.91        19.74 o                         
  16   3   0        173.77        200.77        19.99 o                         
  17   3   0         22.40         23.39        19.55 o                         
  18   3   0          6.96          1.47        19.60 o                         
  19   3   0         45.39         47.43        22.75 o                         
   5   4   0          8.88          4.19        19.96 o                         
   6   4   0         50.93         40.21        23.18 o                         
   7   4   0         43.91         37.83        22.99 o                         
   8   4   0        139.54        130.97        19.46 o                         
   9   4   0         19.00         26.30        23.35 o                         
  10   4   0         40.38         35.83        19.80 o                         
  11   4   0          2.77         -1.07        19.46 o                         
  12   4   0         45.49         38.56        28.68 o                         
  13   4   0         14.00         10.02        23.78 o                         
  14   4   0          8.04          4.67        43.85 o                         
   2   0   1        318.01        331.94        21.02 o                         
   4   0   1       4733.19       4422.93        55.61 o                         
   6   0   1       5351.66       5052.02       132.37 o                         
   8   0   1         10.06         10.97         9.94 o                         
  10   0   1       7764.05       8117.82        62.70 o                         
  12   0   1        895.29        926.36        16.39 o                         
  14   0   1        553.40        485.81        17.64 o                         
  16   0   1        400.10        415.14        25.08 o                         
  18   0   1       1633.29       1545.55        24.65 o                         
  20   0   1       1026.57       1041.23        25.08 o                         
  22   0   1        712.91        789.99        27.16 o                         
  24   0   1        171.33        197.45        41.34 o                         
   1   1   1        458.26        460.87        23.54 o                         
   2   1   1      11106.91      10402.48       167.35 o                         
   3   1   1       7614.44       7487.75       109.97 o                         
   4   1   1         89.97         85.87        11.21 o                         
   5   1   1        723.76        757.40        18.77 o                         
   6   1   1       6587.85       6792.06        56.99 o                         
   7   1   1        299.06        324.95        13.49 o                         
   8   1   1        369.62        388.13        12.40 o                         
   9   1   1        671.73        684.27        13.44 o                         
  10   1   1        252.91        230.03         9.88 o                         
  11   1   1        183.27        194.84         9.58 o                         
  12   1   1        131.51        139.51         8.52 o                         
  13   1   1        317.76        321.67        15.52 o                         
  14   1   1       1952.17       2054.61        30.96 o                         
  15   1   1        559.48        582.08        16.23 o                         
  16   1   1        625.18        590.79        37.45 o                         
  17   1   1        307.81        297.28        12.63 o                         
  18   1   1        271.52        279.81        14.65 o                         
  19   1   1        268.91        264.07        21.41 o                         
  20   1   1         19.99         19.58        15.76 o                         
  21   1   1         21.13         20.27        19.05 o                         
  22   1   1        440.73        438.42        21.04 o                         
  23   1   1         19.22         12.56        20.17 o                         
  24   1   1          7.19         11.02        23.23 o                         
   1   2   1       1873.67       1942.45        46.30 o                         
   2   2   1       1717.98       1718.47        35.81 o                         
   3   2   1        429.82        421.49        20.06 o                         
   4   2   1         89.79         93.67        14.59 o                         
   5   2   1       1813.06       1823.56        86.79 o                         
   6   2   1        629.37        637.75        17.01 o                         
   7   2   1         47.53         57.13        13.15 o                         
   8   2   1          8.01          8.07        10.43 o                         
   9   2   1        851.53        830.86        17.17 o                         
  10   2   1       2355.25       2418.16        46.83 o                         
  11   2   1        685.30        694.66        17.49 o                         
  12   2   1         67.57         67.07        13.62 o                         
  13   2   1        928.77        924.04        19.93 o                         
  14   2   1        948.54        935.31        29.84 o                         
  15   2   1        153.10        148.98        11.76 o                         
  16   2   1         67.60         62.70        13.58 o                         
  17   2   1        655.34        657.71        18.30 o                         
  18   2   1        526.94        501.82        17.76 o                         
  19   2   1         78.29         75.79        23.30 o                         
  20   2   1         53.55         62.07        19.04 o                         
  21   2   1        340.54        342.80        28.69 o                         
  22   2   1        203.49        225.88        23.52 o                         
   2   3   1        947.10        962.79        73.08 o                         
   3   3   1        286.95        283.13        22.94 o                         
   4   3   1         16.83         23.90        17.41 o                         
   5   3   1        438.01        431.66        27.33 o                         
   6   3   1       1326.96       1340.65        30.66 o                         
   7   3   1        141.48        141.29        15.39 o                         
   8   3   1         40.70         37.40        16.19 o                         
   9   3   1        183.31        185.54        14.18 o                         
  10   3   1        693.00        688.23        21.92 o                         
  11   3   1        407.18        422.39        20.78 o                         
  12   3   1         22.85         23.95        13.30 o                         
  13   3   1        149.09        153.44        14.25 o                         
  14   3   1        498.51        499.68        18.45 o                         
  15   3   1         50.82         55.06        16.30 o                         
  16   3   1          1.32          0.99        18.55 o                         
  17   3   1        246.71        257.81        17.68 o                         
  18   3   1        368.97        400.87        21.13 o                         
  19   3   1         14.00         10.69        28.05 o                         
   5   4   1         32.98         28.21        26.77 o                         
   6   4   1        536.88        520.44        30.60 o                         
   7   4   1         23.47         23.77        22.78 o                         
   8   4   1         33.48         26.84        23.15 o                         
   9   4   1         49.36         52.15        18.75 o                         
  10   4   1        837.98        850.56        27.69 o                         
  11   4   1        114.81         93.41        23.52 o                         
  12   4   1        137.70        144.87        39.01 o                         
  13   4   1         93.09         88.65        28.11 o                         
  14   4   1        364.89        368.86        36.01 o                         
   0   0   2       1815.72       1867.72        46.01 o                         
   2   0   2       4120.20       3909.45        58.03 o                         
   4   0   2       4389.37       3965.67        53.02 o                         
   6   0   2         11.41         20.50        11.68 o                         
   8   0   2       4430.75       5159.64        47.22 o                         
  10   0   2         83.89         88.30        13.75 o                         
  12   0   2        202.95        175.14        14.70 o                         
  14   0   2         25.82         26.90        22.83 o                         
  16   0   2       4034.16       3940.67        35.11 o                         
  18   0   2         86.46         81.65        27.16 o                         
  20   0   2        225.14        240.52        20.76 o                         
  22   0   2         37.21         33.99        23.70 o                         
  24   0   2        131.39        121.69        41.17 o                         
   0   1   2      18178.41      16956.83       135.44 o                         
   1   1   2       1687.36       1718.70        35.18 o                         
   2   1   2         96.05         94.86        11.58 o                         
   3   1   2       8479.55       8317.59        56.61 o                         
   4   1   2       6561.00       6855.86       275.08 o                         
   5   1   2         65.90         85.30        11.96 o                         
   6   1   2        585.41        621.17        16.27 o                         
   7   1   2        527.89        524.59        14.95 o                         
   8   1   2        242.48        232.57        14.31 o                         
   9   1   2        871.70        911.31        16.32 o                         
  10   1   2         98.96        111.09         9.75 o                         
  11   1   2         68.69         68.27         9.35 o                         
  12   1   2         56.47         54.35        10.69 o                         
  13   1   2         36.24         43.24        13.10 o                         
  14   1   2        290.78        287.97        12.87 o                         
  15   1   2       1399.73       1429.84        19.18 o                         
  16   1   2        994.47        967.26        15.72 o                         
  17   1   2         25.49         11.90        12.88 o                         
  18   1   2         97.90         87.24        15.85 o                         
  19   1   2        283.13        279.51        20.02 o                         
  20   1   2        239.67        244.22        14.61 o                         
  21   1   2         21.50         16.57        16.56 o                         
  22   1   2         32.78         35.56        19.95 o                         
  23   1   2        108.13        117.95        20.03 o                         
  24   1   2        195.28        211.70        23.72 o                         
   1   2   2       2515.64       2571.59        50.60 o                         
   2   2   2          8.64          9.58        12.39 o                         
   3   2   2       1359.21       1399.10        31.35 o                         
   4   2   2        734.23        734.72        20.90 o                         
   5   2   2       2073.51       2045.89        31.78 o                         
   6   2   2        153.97        158.68        14.43 o                         
   7   2   2        975.92        984.41        17.65 o                         
   8   2   2        790.30        757.32        15.48 o                         
   9   2   2        224.50        225.11        11.25 o                         
  10   2   2        109.31        115.88        12.11 o                         
  11   2   2       1935.64       1946.62        23.03 o                         
  12   2   2       1395.88       1373.80        18.59 o                         
  13   2   2        568.92        551.02        14.25 o                         
  14   2   2         41.22         46.97        12.50 o                         
  15   2   2        186.61        188.60        13.95 o                         
  16   2   2        310.77        305.87        16.48 o                         
  17   2   2        136.73        141.38        16.01 o                         
  18   2   2         85.57         83.56        15.93 o                         
  19   2   2        647.49        674.28        24.90 o                         
  20   2   2        311.53        303.13        17.59 o                         
  21   2   2         59.70         47.35        19.87 o                         
  22   2   2          0.14          7.45        23.77 o                         
   3   3   2        879.66        875.86        31.11 o                         
   4   3   2       3462.48       3421.14        57.43 o                         
   5   3   2        646.35        630.30        22.08 o                         
   6   3   2        142.12        141.14        18.18 o                         
   7   3   2        277.95        266.16        15.98 o                         
   8   3   2       1460.32       1416.53        23.43 o                         
   9   3   2        119.69        122.39        16.46 o                         
  10   3   2         10.35         10.74        18.52 o                         
  11   3   2        356.00        356.87        15.69 o                         
  12   3   2        631.29        637.82        21.67 o                         
  13   3   2        153.15        138.47        19.26 o                         
  14   3   2         23.50         21.64        15.26 o                         
  15   3   2        693.50        719.70        25.41 o                         
  16   3   2       1331.18       1404.54        22.50 o                         
  17   3   2        178.07        197.65        22.10 o                         
  18   3   2        128.41        137.71        19.90 o                         
  19   3   2         23.91         20.02        29.96 o                         
   6   4   2         29.68         25.81        23.18 o                         
   7   4   2         29.36         27.70        23.04 o                         
   8   4   2       1152.23       1152.20        30.11 o                         
   9   4   2         44.17         30.08        16.52 o                         
  10   4   2          3.46          3.46        30.79 o                         
  11   4   2         35.32         26.29        37.19 o                         
  12   4   2       1289.15       1330.32        39.03 o                         
  13   4   2        140.96        140.23        31.35 o                         
  14   4   2         56.91         42.67        27.65 o                         
   2   0   3       1893.99       1973.08        66.47 o                         
   4   0   3        492.44        454.84        24.91 o                         
   6   0   3      17533.50      16169.96        84.50 o                         
   8   0   3        204.72        222.02        15.74 o                         
  10   0   3         30.64         15.14        12.37 o                         
  12   0   3        642.33        684.56        18.94 o                         
  14   0   3       1003.75        961.58        22.57 o                         
  16   0   3        461.33        460.38        18.94 o                         
  18   0   3        523.18        605.42        22.05 o                         
  20   0   3        117.74        102.92        19.72 o                         
  22   0   3       1311.23       1056.72        28.11 o                         
  24   0   3         12.54         14.18        32.35 o                         
   1   1   3       8674.70       8710.24        53.37 o                         
   2   1   3       7251.89       6882.77       256.32 o                         
   3   1   3       1515.74       1554.63        26.33 o                         
   4   1   3         40.94         50.97        10.53 o                         
   5   1   3        352.04        366.15        15.83 o                         
   6   1   3       3211.77       3253.40        38.79 o                         
   7   1   3        335.70        348.53        13.78 o                         
   8   1   3        320.29        339.75        13.05 o                         
   9   1   3       1954.85       2044.21        53.45 o                         
  10   1   3       6439.24       6601.16        93.02 o                         
  11   1   3        542.23        529.13        13.86 o                         
  12   1   3         70.83         74.30         9.36 o                         
  13   1   3        570.18        570.66        14.13 o                         
  14   1   3       3162.00       3070.85        24.00 o                         
  15   1   3        412.40        407.28        14.59 o                         
  16   1   3         82.06         68.59        11.15 o                         
  17   1   3        468.81        433.61        14.89 o                         
  18   1   3        757.62        709.13        19.16 o                         
  19   1   3         70.73         71.79        19.01 o                         
  20   1   3        142.55        147.47        16.66 o                         
  21   1   3        209.52        241.81        19.83 o                         
  22   1   3        658.45        744.36        24.40 o                         
  23   1   3          0.01          9.68        22.78 o                         
   1   2   3       2050.64       2149.27        35.42 o                         
   2   2   3       3790.69       3831.46        70.75 o                         
   3   2   3        212.56        220.04        14.49 o                         
   4   2   3         69.37         67.14        11.81 o                         
   5   2   3        101.48        103.56        11.90 o                         
   6   2   3       1440.72       1439.87        22.73 o                         
   7   2   3       1372.40       1403.61        19.98 o                         
   8   2   3          7.49          7.51         9.10 o                         
   9   2   3        617.74        610.73        15.15 o                         
  10   2   3        480.86        466.86        16.03 o                         
  11   2   3        186.94        183.19        14.09 o                         
  12   2   3         81.86         73.82        12.97 o                         
  13   2   3        397.96        419.10        14.75 o                         
  14   2   3        865.93        873.47        16.95 o                         
  15   2   3         98.60        101.69        13.47 o                         
  16   2   3        129.26        115.40        13.63 o                         
  17   2   3        384.83        387.18        16.89 o                         
  18   2   3        451.37        484.34        20.15 o                         
  19   2   3         85.40         91.90        23.00 o                         
  20   2   3         45.73         39.23        19.27 o                         
  21   2   3         67.32         64.61        22.89 o                         
  22   2   3        213.77        215.05        26.54 o                         
   3   3   3        318.87        307.64        35.29 o                         
   4   3   3         86.61         87.70        18.99 o                         
   5   3   3        371.95        377.20        20.84 o                         
   6   3   3        966.83        969.63        24.20 o                         
   7   3   3        198.61        199.39        17.61 o                         
   8   3   3          0.98          0.09        12.61 o                         
   9   3   3        614.02        621.55        19.66 o                         
  10   3   3        292.00        297.27        16.86 o                         
  11   3   3         20.13         21.39        15.09 o                         
  12   3   3          6.96          4.85        15.21 o                         
  13   3   3         56.24         46.46        15.53 o                         
  14   3   3        790.03        842.44        21.57 o                         
  15   3   3        209.71        226.83        19.31 o                         
  16   3   3        270.20        274.06        23.69 o                         
  17   3   3        117.54        117.79        27.18 o                         
  18   3   3        101.63        104.28        22.98 o                         
  19   3   3         40.96         22.63        22.62 o                         
   6   4   3        198.78        203.14        30.44 o                         
   7   4   3         30.50         38.91        23.35 o                         
   8   4   3         61.43         58.38        30.88 o                         
   9   4   3          2.27         -3.72        21.88 o                         
  10   4   3        651.61        644.57        25.76 o                         
  11   4   3        111.21         98.45        22.71 o                         
  12   4   3          5.54          4.81        22.26 o                         
  13   4   3         79.76         70.01        22.68 o                         
  14   4   3        164.51        145.21        32.26 o                         
   0   0   4       1808.20       1623.65        37.19 o                         
   2   0   4       4810.65       4640.40       101.36 o                         
   4   0   4      12254.40      11811.81        76.89 o                         
   6   0   4        194.93        218.30        16.26 o                         
   8   0   4       2462.43       2386.56        30.70 o                         
  10   0   4        197.14        215.70        14.79 o                         
  12   0   4       6993.42       7011.61        45.84 o                         
  14   0   4         58.06         52.33        15.91 o                         
  16   0   4       3953.65       3810.77        34.34 o                         
  18   0   4        607.02        625.14        22.05 o                         
  20   0   4        639.81        564.60        22.14 o                         
  22   0   4         90.74         65.04        23.96 o                         
   0   1   4      14554.84      14568.91       331.34 o                         
   1   1   4        911.20        990.39        15.18 o                         
   2   1   4        711.20        785.61        15.05 o                         
   3   1   4        630.59        635.91        18.47 o                         
   4   1   4      12094.16      12563.72       184.18 o                         
   5   1   4        452.42        462.92        13.81 o                         
   6   1   4        988.39       1061.62        17.27 o                         
   7   1   4       1041.60       1109.01        22.53 o                         
   8   1   4       3982.27       3966.42        63.27 o                         
   9   1   4       1068.39       1133.32        17.13 o                         
  10   1   4        202.09        203.14        11.69 o                         
  11   1   4       1117.41       1133.03        24.09 o                         
  12   1   4       2429.29       2283.54        20.63 o                         
  13   1   4         43.09         39.45        13.01 o                         
  14   1   4        203.60        193.77        13.68 o                         
  15   1   4        217.54        211.70        13.28 o                         
  16   1   4        686.93        697.69        15.54 o                         
  17   1   4        137.63        130.10        15.76 o                         
  18   1   4        124.05        117.14        15.68 o                         
  19   1   4       1003.00        989.40        38.31 o                         
  20   1   4       1454.81       1590.82        43.46 o                         
  21   1   4         43.92         37.65        18.75 o                         
  22   1   4        119.21        130.64        21.67 o                         
  23   1   4        104.44         94.08        20.23 o                         
   0   2   4        952.01        992.60        37.84 o                         
   1   2   4       1599.17       1689.77        24.81 o                         
   2   2   4        605.15        619.55        18.87 o                         
   3   2   4       1515.09       1573.44        37.62 o                         
   4   2   4       1956.53       1946.11        36.71 o                         
   5   2   4        890.18        884.54        20.05 o                         
   6   2   4         62.58         58.95        11.38 o                         
   7   2   4        616.34        604.85        15.56 o                         
   8   2   4       1972.44       1969.88        31.35 o                         
   9   2   4        211.68        200.12        14.26 o                         
  10   2   4        227.67        222.56        12.72 o                         
  11   2   4        171.47        172.36        13.60 o                         
  12   2   4       1034.33       1048.47        19.87 o                         
  13   2   4         31.28         36.65        10.79 o                         
  14   2   4         37.51         34.26        12.33 o                         
  15   2   4        526.50        547.73        20.12 o                         
  16   2   4        954.58        993.79        19.01 o                         
  17   2   4        237.70        239.76        14.24 o                         
  18   2   4         35.74         23.83        18.62 o                         
  19   2   4        302.45        303.19        19.39 o                         
  20   2   4        272.86        278.37        19.96 o                         
  21   2   4         13.48          7.04        22.11 o                         
   2   3   4        170.83        157.32        37.71 o                         
   3   3   4        119.70        122.09        19.94 o                         
   4   3   4         55.25         57.06        18.26 o                         
   5   3   4         28.20         29.29        16.95 o                         
   6   3   4         77.67         75.75        13.80 o                         
   7   3   4        128.16        119.50        14.51 o                         
   8   3   4          5.54          8.74        12.49 o                         
   9   3   4        260.76        236.17        18.34 o                         
  10   3   4         48.50         56.73        15.41 o                         
  11   3   4        873.30        858.57        22.76 o                         
  12   3   4        563.89        513.30        17.99 o                         
  13   3   4        114.68        105.17        15.94 o                         
  14   3   4        152.97        136.05        18.93 o                         
  15   3   4        358.85        363.59        20.06 o                         
  16   3   4         87.39         89.69        16.30 o                         
  17   3   4         63.30         59.88        19.26 o                         
  18   3   4         12.68         13.36        19.28 o                         
   6   4   4         37.11         36.81        24.06 o                         
   7   4   4          6.90          5.02        31.14 o                         
   8   4   4         79.97         67.63        31.57 o                         
   9   4   4         11.87          6.78        23.65 o                         
  10   4   4         59.82         53.75        27.81 o                         
  11   4   4         33.67         38.46        22.05 o                         
  12   4   4         31.93         28.10        22.39 o                         
  13   4   4         56.23         49.09        25.85 o                         
   2   0   5      14091.43      14920.61       434.00 o                         
   4   0   5        592.57        572.21        20.76 o                         
   6   0   5       9038.29       9960.70        61.41 o                         
   8   0   5         27.81         23.35        17.99 o                         
  10   0   5       1251.00       1086.38        24.74 o                         
  12   0   5        166.96        175.74        14.10 o                         
  14   0   5        405.26        410.13        18.25 o                         
  16   0   5        231.80        249.86        22.40 o                         
  18   0   5       1901.86       2071.48        33.99 o                         
  20   0   5         69.70         65.39        22.92 o                         
  22   0   5          6.39         -0.17        27.42 o                         
   1   1   5       2809.21       2952.33        21.60 o                         
   2   1   5        350.77        317.08        11.38 o                         
   3   1   5        269.46        267.09         9.75 o                         
   4   1   5          3.11          1.61         9.84 o                         
   5   1   5        131.38        142.89        12.22 o                         
   6   1   5        125.08        159.50        10.63 o                         
   7   1   5        501.77        511.85        14.22 o                         
   8   1   5        242.96        265.34        11.06 o                         
   9   1   5        830.04        833.53        15.50 o                         
  10   1   5       3168.21       3331.20        23.69 o                         
  11   1   5         94.97         91.42         9.48 o                         
  12   1   5         11.09         11.02        10.98 o                         
  13   1   5        918.97        905.17        16.81 o                         
  14   1   5        493.08        480.21        14.73 o                         
  15   1   5        112.33        101.60        12.65 o                         
  16   1   5        147.38        129.96        11.19 o                         
  17   1   5         68.38         63.93        13.11 o                         
  18   1   5        275.03        259.49        16.03 o                         
  19   1   5        109.15        117.47        15.41 o                         
  20   1   5         17.96         23.64        15.93 o                         
  21   1   5        205.24        209.54        19.50 o                         
  22   1   5        210.03        233.27        20.05 o                         
  23   1   5         10.14         11.22        32.04 o                         
   1   2   5        168.52        155.41        11.49 o                         
   2   2   5        981.69        943.15        17.82 o                         
   3   2   5       1647.02       1653.70        23.20 o                         
   4   2   5        386.63        400.26        14.26 o                         
   5   2   5       2176.24       2164.71        51.50 o                         
   6   2   5       1744.19       1690.25        21.31 o                         
   7   2   5        455.98        443.18        16.32 o                         
   8   2   5         26.45         15.03        16.31 o                         
   9   2   5        484.00        492.14        16.17 o                         
  10   2   5        176.41        174.77        12.30 o                         
  11   2   5        275.80        266.01        14.26 o                         
  12   2   5        108.17        117.69        11.34 o                         
  13   2   5        511.66        522.37        17.15 o                         
  14   2   5        518.89        512.55        15.29 o                         
  15   2   5        640.93        644.04        20.43 o                         
  16   2   5        193.29        191.22        15.86 o                         
  17   2   5        559.40        575.01        19.60 o                         
  18   2   5        317.67        314.08        23.23 o                         
  19   2   5          4.91          7.99        18.19 o                         
  20   2   5          4.88          3.13        18.95 o                         
  21   2   5        207.54        186.83        23.91 o                         
   1   3   5        698.05        615.19        49.64 o                         
   2   3   5       1441.06       1437.78        31.23 o                         
   3   3   5         13.01         10.59        15.19 o                         
   4   3   5        110.91        106.26        15.66 o                         
   5   3   5        288.58        282.86        16.45 o                         
   6   3   5        895.80        876.84        19.00 o                         
   7   3   5        224.57        204.45        15.44 o                         
   8   3   5         77.07         87.61        14.01 o                         
   9   3   5        162.51        159.96        14.49 o                         
  10   3   5       1788.66       1726.33        22.78 o                         
  11   3   5        248.55        235.28        16.62 o                         
  12   3   5        142.02        122.35        15.97 o                         
  13   3   5        339.72        331.93        19.75 o                         
  14   3   5        589.63        587.52        18.57 o                         
  15   3   5          3.29         -6.15        15.96 o                         
  16   3   5         20.78          4.22        21.77 o                         
  17   3   5        134.63        146.39        27.24 o                         
  18   3   5        519.01        512.31        24.83 o                         
   6   4   5       1339.99       1312.03        50.68 o                         
   7   4   5         32.23         29.67        32.69 o                         
   8   4   5         14.65         13.29        19.16 o                         
   9   4   5         21.97         22.08        27.94 o                         
  10   4   5        200.23        200.29        28.93 o                         
  11   4   5         16.63          7.67        27.95 o                         
  12   4   5         10.97          9.02        23.41 o                         
   0   0   6       1477.49       1439.43        29.67 o                         
   2   0   6       1901.78       1951.20        26.13 o                         
   4   0   6       5133.01       5815.06       161.47 o                         
   6   0   6         65.66         77.23        14.18 o                         
   8   0   6         64.07         80.61        13.41 o                         
  10   0   6       1762.04       1827.76        25.77 o                         
  12   0   6         84.51         98.86        16.00 o                         
  14   0   6        119.40        111.92        15.83 o                         
  16   0   6       1057.41        979.74        20.93 o                         
  18   0   6        461.92        425.52        20.76 o                         
  20   0   6         58.99         75.76        22.57 o                         
  22   0   6        205.06        202.90        28.28 o                         
   0   1   6       1228.67       1352.22        24.00 o                         
   1   1   6       1966.36       2105.52        17.85 o                         
   2   1   6        487.68        519.93        11.62 o                         
   3   1   6          6.87         17.89         7.78 o                         
   4   1   6        170.63        209.60        13.24 o                         
   5   1   6        285.09        282.10        13.30 o                         
   6   1   6        568.64        611.26        16.66 o                         
   7   1   6       1100.06       1099.25        23.35 o                         
   8   1   6        477.10        476.52        15.56 o                         
   9   1   6        457.63        466.05        12.44 o                         
  10   1   6         24.35         17.46         9.20 o                         
  11   1   6        212.54        186.50        12.26 o                         
  12   1   6       1707.22       1657.17        22.40 o                         
  13   1   6        322.82        327.95        14.25 o                         
  14   1   6         60.20         58.48        10.67 o                         
  15   1   6         38.28         42.98        10.64 o                         
  16   1   6         43.81         31.89        14.69 o                         
  17   1   6         42.15         31.00        12.96 o                         
  18   1   6         17.43         19.29        12.96 o                         
  19   1   6        165.00        159.49        18.66 o                         
  20   1   6        165.06        153.66        18.79 o                         
  21   1   6        134.06        124.25        22.30 o                         
  22   1   6          4.32          0.43        27.36 o                         
   0   2   6        380.15        371.82        19.38 o                         
   1   2   6        341.14        298.29        11.56 o                         
   2   2   6         69.19         68.51         8.60 o                         
   3   2   6       1157.68       1170.80        25.38 o                         
   4   2   6       1755.97       1759.35        24.49 o                         
   5   2   6        534.51        537.20        15.79 o                         
   6   2   6         29.41         23.81        13.88 o                         
   7   2   6       1781.43       1809.57        23.87 o                         
   8   2   6       1113.13       1098.87        20.32 o                         
   9   2   6        363.43        371.08        15.50 o                         
  10   2   6          2.84          6.48        12.83 o                         
  11   2   6        131.50        134.97        12.93 o                         
  12   2   6        427.51        419.19        15.96 o                         
  13   2   6        120.54        129.14        15.15 o                         
  14   2   6          7.81          8.20        12.81 o                         
  15   2   6       2359.01       2265.42        25.62 o                         
  16   2   6        839.72        825.55        36.24 o                         
  17   2   6         83.47         87.86        15.83 o                         
  18   2   6         39.58         32.45        18.03 o                         
  19   2   6        146.97        178.68        26.63 o                         
  20   2   6        163.57        144.21        19.56 o                         
  21   2   6          1.38         -5.53        22.06 o                         
   1   3   6       1514.39       1480.59        52.84 o                         
   2   3   6        183.77        181.39        20.12 o                         
   3   3   6        148.59        148.69        19.22 o                         
   4   3   6        338.55        342.55        17.63 o                         
   5   3   6          4.30          4.92        11.73 o                         
   6   3   6         49.70         48.03        14.16 o                         
   7   3   6        324.81        323.40        16.34 o                         
   8   3   6       1142.07       1177.80        25.69 o                         
   9   3   6        182.09        190.97        14.82 o                         
  10   3   6         47.07         35.82        19.24 o                         
  11   3   6        364.92        349.96        20.46 o                         
  12   3   6       1364.97       1310.93        21.82 o                         
  13   3   6        227.46        233.63        19.61 o                         
  14   3   6          0.09          0.00        18.41 o                         
  15   3   6         56.57         58.51        16.05 o                         
  16   3   6        224.71        220.08        19.63 o                         
  17   3   6          1.83         -6.23        22.16 o                         
   5   4   6        112.30         98.34        44.63 o                         
   6   4   6          2.70          5.62        33.90 o                         
   7   4   6        121.78        115.82        25.60 o                         
   8   4   6       1024.61       1054.05        34.26 o                         
   9   4   6         31.85         28.51        28.42 o                         
  10   4   6         64.03         68.33        22.65 o                         
  11   4   6          3.96          4.57        22.35 o                         
  12   4   6        296.02        324.32        33.24 o                         
   2   0   7       9340.06       9043.75       232.91 o                         
   4   0   7        747.69        749.34        17.54 o                         
   6   0   7       5134.02       5061.82        41.08 o                         
   8   0   7         59.02         60.46        13.41 o                         
  10   0   7      10227.65       9992.78        52.24 o                         
  12   0   7         58.86         62.53        16.00 o                         
  14   0   7       2929.80       2751.11        29.58 o                         
  16   0   7        241.43        233.52        26.29 o                         
  18   0   7       1251.31       1236.44        24.56 o                         
  20   0   7        102.73        125.75        32.00 o                         
  22   0   7        650.05        703.15        29.84 o                         
   1   1   7        654.74        706.31        17.84 o                         
   2   1   7       3688.76       3675.86        21.00 o                         
   3   1   7        325.97        350.43        10.11 o                         
   4   1   7         46.79         45.27         8.23 o                         
   5   1   7        104.74        103.49        10.54 o                         
   6   1   7       2175.30       2242.75       116.63 o                         
   7   1   7         99.99        111.23        10.21 o                         
   8   1   7         57.28         64.58         9.87 o                         
   9   1   7         77.25         87.84        11.38 o                         
  10   1   7       1328.06       1316.42        17.61 o                         
  11   1   7        404.91        411.51        13.39 o                         
  12   1   7        164.82        155.36        13.55 o                         
  13   1   7        483.87        487.65        14.71 o                         
  14   1   7        176.44        174.01        15.38 o                         
  15   1   7         55.70         42.89        14.68 o                         
  16   1   7         53.66         48.99        12.90 o                         
  17   1   7        102.51        106.98        13.27 o                         
  18   1   7       1719.09       1774.09        23.11 o                         
  19   1   7         18.06         12.81        15.65 o                         
  20   1   7         44.69         42.05        15.99 o                         
  21   1   7        225.69        248.22        19.69 o                         
  22   1   7        351.78        333.23        23.20 o                         
   1   2   7        469.69        453.94        13.00 o                         
   2   2   7        561.45        541.77        12.48 o                         
   3   2   7       1622.16       1619.70        22.49 o                         
   4   2   7        138.97        143.87        16.23 o                         
   5   2   7       2449.90       2521.26        25.23 o                         
   6   2   7        886.81        860.05        19.17 o                         
   7   2   7        725.66        742.52        16.51 o                         
   8   2   7         58.55         58.40        13.77 o                         
   9   2   7        238.44        241.57        12.83 o                         
  10   2   7        699.44        683.74        16.19 o                         
  11   2   7         76.36         69.94        11.00 o                         
  12   2   7         69.54         70.17        13.17 o                         
  13   2   7        751.77        751.18        18.20 o                         
  14   2   7       1095.60       1102.07        19.36 o                         
  15   2   7        165.39        143.13        15.50 o                         
  16   2   7         16.54         15.71        15.38 o                         
  17   2   7        131.77        136.01        18.41 o                         
  18   2   7        320.91        345.42        23.24 o                         
  19   2   7         41.31         43.22        21.76 o                         
  20   2   7         33.80         34.51        27.11 o                         
   1   3   7        153.61        150.89        16.46 o                         
   2   3   7        832.93        827.65        21.54 o                         
   3   3   7        168.15        171.56        19.05 o                         
   4   3   7         50.12         53.55        14.90 o                         
   5   3   7        203.98        200.85        15.81 o                         
   6   3   7         37.33         38.08        20.23 o                         
   7   3   7         82.92         82.85        16.96 o                         
   8   3   7          6.91          5.61        16.23 o                         
   9   3   7        369.13        365.89        18.26 o                         
  10   3   7        657.87        673.80        19.26 o                         
  11   3   7         70.73         71.74        13.87 o                         
  12   3   7          5.84          6.38        15.90 o                         
  13   3   7        116.93        127.71        19.17 o                         
  14   3   7         77.01         83.04        19.06 o                         
  15   3   7         74.92         70.66        19.07 o                         
  16   3   7          2.51          5.17        26.75 o                         
  17   3   7         96.04         82.13        25.66 o                         
   5   4   7         70.89         68.15        43.76 o                         
   6   4   7        630.18        633.24        28.31 o                         
   7   4   7         25.32         20.46        24.52 o                         
   8   4   7          8.14          5.57        28.96 o                         
   9   4   7         83.80         80.70        23.50 o                         
  10   4   7         63.47         58.87        20.55 o                         
  11   4   7          8.56         -0.80        25.86 o                         
   0   0   8        498.34        602.65        21.45 o                         
   2   0   8        729.68        787.09        16.24 o                         
   4   0   8      11891.59      12060.24       363.51 o                         
   6   0   8        573.49        601.96        19.20 o                         
   8   0   8       2478.19       2485.24        29.58 o                         
  10   0   8       1059.52       1094.42        23.27 o                         
  12   0   8         94.28         97.47        16.17 o                         
  14   0   8        431.50        432.96        17.47 o                         
  16   0   8       1960.61       1963.29        32.87 o                         
  18   0   8         39.11         51.29        30.96 o                         
  20   0   8        721.91        758.85        26.03 o                         
  22   0   8        125.79         92.20        31.83 o                         
   0   1   8       8102.91       8271.82        61.32 o                         
   1   1   8       1496.19       1498.00        15.16 o                         
   2   1   8        112.72         95.96         8.98 o                         
   3   1   8        503.19        489.59        10.79 o                         
   4   1   8       1307.67       1183.30        12.78 o                         
   5   1   8        247.53        237.57        11.80 o                         
   6   1   8        165.88        157.96        14.76 o                         
   7   1   8        683.72        690.21        13.91 o                         
   8   1   8       2235.65       2264.10        26.29 o                         
   9   1   8        123.35        130.59        14.14 o                         
  10   1   8         84.15         95.16        11.99 o                         
  11   1   8        595.44        583.00        14.16 o                         
  12   1   8       6308.00       6193.88        32.20 o                         
  13   1   8        310.29        323.82        12.32 o                         
  14   1   8        183.70        186.27        15.33 o                         
  15   1   8        202.79        191.82        15.70 o                         
  16   1   8        403.73        428.51        19.45 o                         
  17   1   8         81.96         76.95        13.36 o                         
  18   1   8         58.16         44.22        15.84 o                         
  19   1   8        139.07        150.90        18.70 o                         
  20   1   8        931.82        922.43        65.13 o                         
  21   1   8          5.73         -6.95        27.06 o                         
   0   2   8       1520.26       1519.38        24.75 o                         
   1   2   8        473.93        484.65        14.95 o                         
   2   2   8        175.45        178.37        11.70 o                         
   3   2   8         89.35         85.63        13.12 o                         
   4   2   8       2461.26       2458.64        24.95 o                         
   5   2   8         36.09         34.46        15.19 o                         
   6   2   8         14.08         20.65        14.46 o                         
   7   2   8        387.40        407.61        16.08 o                         
   8   2   8        419.59        445.07        15.75 o                         
   9   2   8        325.87        318.95        17.08 o                         
  10   2   8        185.63        190.82        12.00 o                         
  11   2   8        378.55        405.93        16.78 o                         
  12   2   8        180.08        177.20        18.95 o                         
  13   2   8         12.39          9.01        12.95 o                         
  14   2   8         28.41         23.66        12.96 o                         
  15   2   8        416.23        435.81        17.06 o                         
  16   2   8        666.02        672.43        20.25 o                         
  17   2   8         27.15         21.67        15.75 o                         
  18   2   8         40.29         48.53        18.65 o                         
  19   2   8        110.85         91.41        27.09 o                         
   0   3   8        130.66        120.74        32.17 o                         
   1   3   8        301.18        299.73        20.22 o                         
   2   3   8         93.55         89.96        18.40 o                         
   3   3   8        174.73        180.31        19.01 o                         
   4   3   8        209.06        213.28        16.38 o                         
   5   3   8        147.29        157.34        18.08 o                         
   6   3   8         19.07         17.63        20.45 o                         
   7   3   8        241.58        223.94        15.62 o                         
   8   3   8        227.71        227.51        17.66 o                         
   9   3   8         36.26         38.93        19.48 o                         
  10   3   8         27.48         28.41        16.39 o                         
  11   3   8         56.26         58.18        19.22 o                         
  12   3   8         55.62         70.36        19.09 o                         
  13   3   8         30.69         36.70        18.68 o                         
  14   3   8         10.74         12.96        21.73 o                         
  15   3   8         47.36         45.17        22.21 o                         
  16   3   8        312.28        319.12        25.81 o                         
   4   4   8         44.70         38.83        50.34 o                         
   5   4   8         58.24         58.12        41.60 o                         
   6   4   8          3.67          1.80        29.95 o                         
   7   4   8          7.89         12.89        29.47 o                         
   8   4   8        217.09        206.54        24.93 o                         
   9   4   8          6.21          2.47        26.96 o                         
   2   0   9         66.00         88.50        13.67 o                         
   4   0   9         33.40         44.51        11.40 o                         
   6   0   9        126.57        117.80        14.96 o                         
   8   0   9          1.07         -6.14        16.95 o                         
  10   0   9         20.91          8.48        23.01 o                         
  12   0   9         43.60         32.26        15.39 o                         
  14   0   9       2635.41       2678.81        35.55 o                         
  16   0   9         36.39         17.99        25.77 o                         
  18   0   9          5.18          2.34        30.96 o                         
  20   0   9         32.87         36.50        26.64 o                         
   1   1   9        452.89        428.55        10.17 o                         
   2   1   9       1504.22       1440.32        14.06 o                         
   3   1   9         76.20         82.03         9.06 o                         
   4   1   9          3.85          3.71         7.92 o                         
   5   1   9        710.16        688.40        14.16 o                         
   6   1   9        751.56        808.91        16.50 o                         
   7   1   9        499.16        517.00        14.88 o                         
   8   1   9        131.67        128.88        12.69 o                         
   9   1   9        529.24        515.00        18.52 o                         
  10   1   9        272.28        286.24        13.45 o                         
  11   1   9         62.69         70.01        12.81 o                         
  12   1   9        126.69        114.58        11.28 o                         
  13   1   9        450.20        478.30        16.54 o                         
  14   1   9          2.98          9.60        18.04 o                         
  15   1   9        107.02        103.05        15.28 o                         
  16   1   9        269.33        266.98        15.99 o                         
  17   1   9        454.06        467.40        19.53 o                         
  18   1   9         95.27         90.76        15.81 o                         
  19   1   9          2.17         19.29        25.93 o                         
  20   1   9         45.05         41.32        18.93 o                         
   1   2   9        733.40        730.43        13.75 o                         
   2   2   9        671.70        663.05        13.37 o                         
   3   2   9        491.15        486.00        12.57 o                         
   4   2   9          5.85          9.55        12.89 o                         
   5   2   9          9.49          9.21        12.44 o                         
   6   2   9       1017.83        982.45        19.01 o                         
   7   2   9        241.66        240.38        14.77 o                         
   8   2   9         44.33         46.96        16.01 o                         
   9   2   9       1058.78       1013.44        35.94 o                         
  10   2   9        681.04        686.72        21.71 o                         
  11   2   9        332.18        331.11        14.64 o                         
  12   2   9          7.92          4.40        13.04 o                         
  13   2   9        108.10        107.04        13.45 o                         
  14   2   9        470.40        484.90        23.35 o                         
  15   2   9        232.34        231.45        18.98 o                         
  16   2   9          0.20         -4.09        15.72 o                         
  17   2   9         63.87         63.22        18.68 o                         
  18   2   9        158.96        183.38        26.94 o                         
  19   2   9         16.12          8.70        25.07 o                         
   1   3   9        205.81        213.03        16.73 o                         
   2   3   9       1004.83       1004.59        26.79 o                         
   3   3   9         10.82         14.33        17.83 o                         
   4   3   9          5.88         13.26        17.62 o                         
   5   3   9        592.11        589.33        18.41 o                         
   6   3   9       1780.70       1769.70        34.85 o                         
   7   3   9        368.51        361.87        18.85 o                         
   8   3   9        116.21        115.92        14.76 o                         
   9   3   9         60.83         61.35        19.34 o                         
  10   3   9        299.86        307.75        20.61 o                         
  11   3   9         43.86         45.33        18.92 o                         
  12   3   9         24.17         12.74        16.44 o                         
  13   3   9        273.27        307.74        23.54 o                         
  14   3   9        556.55        567.87        24.16 o                         
  15   3   9         34.40         31.14        22.27 o                         
   4   4   9          1.16          3.81        50.42 o                         
   5   4   9          0.41         -5.34        26.67 o                         
   6   4   9        368.21        339.79        23.90 o                         
   7   4   9          6.57         -1.15        21.46 o                         
   8   4   9          2.57         -0.44        24.03 o                         
   0   0  10        585.21        637.68        21.36 o                         
   2   0  10        112.90        111.48        12.15 o                         
   4   0  10        249.37        263.03        12.79 o                         
   6   0  10        185.30        183.01        26.03 o                         
   8   0  10         40.18         32.78        17.30 o                         
  10   0  10        592.75        553.35        25.08 o                         
  12   0  10       2416.13       2310.19        28.11 o                         
  14   0  10        128.24        110.10        18.85 o                         
  16   0  10         83.72         79.92        30.88 o                         
  18   0  10         50.95         35.46        22.40 o                         
  20   0  10        378.96        376.14        39.09 o                         
   0   1  10        204.89        195.55        20.82 o                         
   1   1  10        505.65        474.46        15.78 o                         
   2   1  10        388.68        381.49        12.95 o                         
   3   1  10        300.90        277.16        12.61 o                         
   4   1  10       4626.06       4819.03        43.24 o                         
   5   1  10        961.49        931.10        15.47 o                         
   6   1  10        166.95        163.03        13.29 o                         
   7   1  10        826.57        788.55        16.02 o                         
   8   1  10        316.74        313.91        13.33 o                         
   9   1  10        501.86        498.07        13.82 o                         
  10   1  10        116.11        117.04        13.15 o                         
  11   1  10        666.40        665.37        13.94 o                         
  12   1  10        122.99        121.46        13.60 o                         
  13   1  10         88.09         89.49        15.17 o                         
  14   1  10         71.23         57.50        15.28 o                         
  15   1  10        177.14        159.92        15.55 o                         
  16   1  10        513.61        508.18        17.03 o                         
  17   1  10        127.96        117.47        15.99 o                         
  18   1  10         26.30         36.45        25.93 o                         
  19   1  10        216.50        233.21        19.29 o                         
  20   1  10         90.92         89.71        25.29 o                         
   0   2  10        262.11        237.84        15.07 o                         
   1   2  10        276.63        274.96        12.22 o                         
   2   2  10          7.84         12.08        10.74 o                         
   3   2  10       1440.29       1417.70        14.60 o                         
   4   2  10        613.51        611.27        17.56 o                         
   5   2  10         46.39         50.83        17.04 o                         
   6   2  10         57.82         52.54        13.68 o                         
   7   2  10         56.45         58.51        12.84 o                         
   8   2  10        645.84        633.57        16.54 o                         
   9   2  10        515.88        518.79        21.08 o                         
  10   2  10         11.92          8.92        13.56 o                         
  11   2  10        256.02        280.12        14.54 o                         
  12   2  10        526.51        520.44        17.60 o                         
  13   2  10         22.32         22.91        15.80 o                         
  14   2  10         54.04         60.18        15.92 o                         
  15   2  10        323.66        326.85        23.20 o                         
  16   2  10        209.26        195.35        19.11 o                         
  17   2  10         62.13         59.35        18.99 o                         
  18   2  10         25.58         23.09        30.70 o                         
   0   3  10        732.33        732.67        21.95 o                         
   1   3  10        184.47        190.29        16.55 o                         
   2   3  10         11.13         10.43        18.03 o                         
   3   3  10         91.27         95.44        15.96 o                         
   4   3  10        882.14        864.50        20.24 o                         
   5   3  10        133.64        139.33        21.60 o                         
   6   3  10         15.89         16.49        24.94 o                         
   7   3  10        300.32        308.80        25.71 o                         
   8   3  10        633.09        637.79        20.16 o                         
   9   3  10        130.78        116.60        17.56 o                         
  10   3  10          4.85          8.26        19.65 o                         
  11   3  10        231.21        191.50        23.12 o                         
  12   3  10        739.57        774.92        30.01 o                         
  13   3  10        175.48        182.62        28.36 o                         
  14   3  10        104.05         98.30        22.80 o                         
   4   4  10        504.73        503.19        58.29 o                         
   5   4  10         55.76         63.66        35.02 o                         
   2   0  11       7008.09       7101.86       131.42 o                         
   4   0  11         26.93         18.95        14.15 o                         
   6   0  11        707.46        757.47        22.31 o                         
   8   0  11         35.53         19.55        23.18 o                         
  10   0  11       2922.37       2933.43        30.44 o                         
  12   0  11       1088.87       1104.37        24.65 o                         
  14   0  11       1067.99       1085.52        24.04 o                         
  16   0  11         48.95         60.89        21.97 o                         
  18   0  11        416.28        428.98        27.50 o                         
   1   1  11         22.48         27.91        10.66 o                         
   2   1  11        612.36        622.07        12.66 o                         
   3   1  11        124.72        120.81        11.04 o                         
   4   1  11         19.97         30.16        10.15 o                         
   5   1  11        578.39        582.69        12.05 o                         
   6   1  11       4432.13       4302.77        28.46 o                         
   7   1  11        234.69        230.57        14.83 o                         
   8   1  11         35.47         32.84        13.25 o                         
   9   1  11        601.64        586.42        15.62 o                         
  10   1  11        609.99        589.19        27.59 o                         
  11   1  11        243.07        242.38        14.19 o                         
  12   1  11         66.08         63.53        15.42 o                         
  13   1  11          9.66         12.93        13.05 o                         
  14   1  11       1889.41       1989.26        26.78 o                         
  15   1  11         20.29          9.28        22.07 o                         
  16   1  11         54.30         45.85        22.26 o                         
  17   1  11        153.87        153.19        21.89 o                         
  18   1  11        933.51        993.84        21.74 o                         
  19   1  11         19.40         20.31        24.86 o                         
   1   2  11        636.69        610.41        11.60 o                         
   2   2  11       1029.01       1023.08        14.35 o                         
   3   2  11        389.36        377.39        12.08 o                         
   4   2  11         56.37         65.91        21.08 o                         
   5   2  11          9.02          7.28        16.68 o                         
   6   2  11        122.43        135.68        17.11 o                         
   7   2  11        179.94        167.84        17.07 o                         
   8   2  11          7.07          0.61        15.88 o                         
   9   2  11        738.63        725.86        19.01 o                         
  10   2  11        623.46        658.08        16.44 o                         
  11   2  11        390.94        389.18        17.56 o                         
  12   2  11         17.68         24.19        18.70 o                         
  13   2  11        260.81        266.52        16.91 o                         
  14   2  11        122.63        109.52        19.01 o                         
  15   2  11         51.34         47.41        26.65 o                         
  16   2  11         19.63         15.51        26.86 o                         
  17   2  11        162.52        186.73        31.14 o                         
   1   3  11        180.60        186.00        17.42 o                         
   2   3  11         27.58         30.17        21.50 o                         
   3   3  11        183.11        174.62        19.26 o                         
   4   3  11          0.08         -2.44        25.80 o                         
   5   3  11        229.82        229.96        26.32 o                         
   6   3  11        136.74        131.25        25.70 o                         
   7   3  11         47.41         53.31        18.05 o                         
   8   3  11          3.89          1.68        19.75 o                         
   9   3  11         78.93         74.44        18.78 o                         
  10   3  11         63.03         65.94        23.58 o                         
  11   3  11          2.40          9.19        28.22 o                         
  12   3  11         43.58         38.50        23.58 o                         
  13   3  11         64.95         65.90        33.64 o                         
   0   0  12       3375.33       3214.86        35.46 o                         
   2   0  12         56.16         53.22        15.71 o                         
   4   0  12        804.84        797.55        16.82 o                         
   6   0  12        131.27        132.67        17.73 o                         
   8   0  12       5962.05       5891.68        41.77 o                         
  10   0  12         93.58        105.00        19.63 o                         
  12   0  12       1244.32       1209.80        31.31 o                         
  14   0  12          1.80          4.93        22.31 o                         
  16   0  12        647.66        685.25        33.90 o                         
  18   0  12         95.93        103.18        26.64 o                         
   0   1  12       1981.75       1911.64        21.31 o                         
   1   1  12          9.20          7.25         9.31 o                         
   2   1  12         27.10         23.91        10.68 o                         
   3   1  12        450.52        428.43        10.66 o                         
   4   1  12        832.40        827.83        12.40 o                         
   5   1  12         63.19         75.08         8.98 o                         
   6   1  12         37.15         40.06        13.66 o                         
   7   1  12         27.96         42.66        14.06 o                         
   8   1  12        565.33        591.39        25.12 o                         
   9   1  12        305.02        284.52        14.80 o                         
  10   1  12          4.46         -5.56        13.66 o                         
  11   1  12         50.30         46.85        18.98 o                         
  12   1  12        144.31        151.44        13.85 o                         
  13   1  12        165.27        171.45        18.81 o                         
  14   1  12        100.51        100.91        16.17 o                         
  15   1  12        343.56        345.49        17.06 o                         
  16   1  12        661.13        653.51        20.43 o                         
  17   1  12         30.28         22.83        18.90 o                         
  18   1  12         65.34         72.39        30.96 o                         
   0   2  12        809.13        807.85        19.23 o                         
   1   2  12        351.89        364.17        13.00 o                         
   2   2  12         65.80         62.80        12.80 o                         
   3   2  12        339.86        345.86        12.12 o                         
   4   2  12         62.39         64.61        17.65 o                         
   5   2  12        397.65        403.65        16.48 o                         
   6   2  12          5.91         -3.96        16.74 o                         
   7   2  12        445.90        454.70        16.37 o                         
   8   2  12        262.47        253.17        17.30 o                         
   9   2  12         30.77         22.96        19.16 o                         
  10   2  12         30.59         33.23        18.99 o                         
  11   2  12        424.08        401.11        20.27 o                         
  12   2  12        802.19        809.49        19.15 o                         
  13   2  12        117.22        119.92        19.50 o                         
  14   2  12         60.52         42.95        22.55 o                         
  15   2  12          6.72         11.27        22.03 o                         
   0   3  12        131.68        135.33        22.39 o                         
   1   3  12         79.11         77.00        17.03 o                         
   2   3  12         45.80         41.88        21.75 o                         
   3   3  12        228.30        199.27        28.80 o                         
   4   3  12        714.91        702.44        21.74 o                         
   5   3  12         65.87         61.73        26.11 o                         
   6   3  12         14.90         16.31        18.09 o                         
   7   3  12         25.89         32.04        29.63 o                         
   8   3  12        338.68        350.88        25.36 o                         
   9   3  12         43.19         28.10        20.82 o                         
  10   3  12         26.13         10.50        23.86 o                         
  11   3  12         23.90         30.12        23.40 o                         
   2   0  13        677.93        629.75        28.24 o                         
   4   0  13        196.37        201.30        16.56 o                         
   6   0  13       1333.84       1332.53        27.50 o                         
   8   0  13        304.42        273.56        21.54 o                         
  10   0  13        257.96        265.52        21.02 o                         
  12   0  13        292.83        296.14        24.13 o                         
  14   0  13         31.10         20.24        22.75 o                         
  16   0  13          4.32          7.09        26.38 o                         
   1   1  13         28.48         37.71         9.73 o                         
   2   1  13        107.59         97.52        11.11 o                         
   3   1  13        144.23        148.98        13.97 o                         
   4   1  13        155.76        149.44        12.82 o                         
   5   1  13        429.40        448.82        12.70 o                         
   6   1  13       1205.04       1158.71        19.11 o                         
   7   1  13         49.65         59.14        20.23 o                         
   8   1  13        170.37        162.54        14.70 o                         
   9   1  13         13.98         13.51        13.97 o                         
  10   1  13         29.56         21.30        13.85 o                         
  11   1  13        242.73        279.84        19.68 o                         
  12   1  13         69.57         67.16        18.99 o                         
  13   1  13         27.45         19.21        16.20 o                         
  14   1  13        239.58        269.69        19.57 o                         
  15   1  13         16.50         17.78        22.18 o                         
  16   1  13         26.66         27.55        22.13 o                         
   1   2  13        177.86        181.99        13.23 o                         
   2   2  13        722.38        696.87        13.90 o                         
   3   2  13        485.38        482.75        15.14 o                         
   4   2  13         40.34         45.37        15.01 o                         
   5   2  13        549.70        519.79        17.21 o                         
   6   2  13        218.75        207.56        20.91 o                         
   7   2  13         57.04         51.97        20.22 o                         
   8   2  13         17.15         15.10        16.99 o                         
   9   2  13        330.02        354.55        21.11 o                         
  10   2  13        420.69        450.31        21.27 o                         
  11   2  13        122.93        105.44        22.51 o                         
  12   2  13         49.00         34.72        22.46 o                         
  13   2  13        386.86        402.48        24.07 o                         
  14   2  13         72.66         66.85        25.79 o                         
   1   3  13         39.92         39.44        19.77 o                         
   2   3  13        533.42        496.49        56.56 o                         
   3   3  13        246.65        227.56        54.70 o                         
   4   3  13         43.52         38.05        25.64 o                         
   5   3  13         50.34         43.36        25.23 o                         
   6   3  13        440.31        455.38        23.42 o                         
   7   3  13         41.31         51.05        24.97 o                         
   8   3  13         18.09         10.69        24.99 o                         
   9   3  13        114.74        105.43        33.90 o                         
   0   0  14       2841.16       2753.10        34.34 o                         
   2   0  14          9.96         13.98        17.46 o                         
   4   0  14        651.82        650.05        17.63 o                         
   6   0  14        133.53        128.26        21.28 o                         
   8   0  14       1071.67       1104.89        25.77 o                         
  10   0  14        171.24        160.70        24.30 o                         
  12   0  14        245.00        237.93        24.48 o                         
  14   0  14         37.83         41.51        26.98 o                         
  16   0  14        169.04        138.64        31.57 o                         
   0   1  14        283.68        244.21        20.28 o                         
   1   1  14        121.29        125.64        11.11 o                         
   2   1  14          8.08         12.78        11.56 o                         
   3   1  14        231.11        249.26        12.22 o                         
   4   1  14        165.14        152.76        11.21 o                         
   5   1  14         85.61         90.71        12.58 o                         
   6   1  14          0.06         -2.94        14.49 o                         
   7   1  14         47.21         55.95        16.70 o                         
   8   1  14        728.29        703.38        19.39 o                         
   9   1  14         10.63         13.03        16.75 o                         
  10   1  14         20.57         29.34        16.82 o                         
  11   1  14        221.02        255.67        24.06 o                         
  12   1  14        245.02        244.03        20.18 o                         
  13   1  14         44.52         34.57        27.61 o                         
  14   1  14         46.63         44.85        19.32 o                         
  15   1  14        169.30        164.39        22.62 o                         
   0   2  14        708.47        721.50        21.64 o                         
   1   2  14        184.40        191.77        17.07 o                         
   2   2  14         69.02         56.73        16.72 o                         
   3   2  14        208.75        219.70        13.74 o                         
   4   2  14        265.78        262.59        29.15 o                         
   5   2  14        487.60        485.77        32.22 o                         
   6   2  14          7.14         13.12        20.17 o                         
   7   2  14        326.27        339.79        25.83 o                         
   8   2  14        219.60        221.99        18.19 o                         
   9   2  14        101.06        102.47        20.70 o                         
  10   2  14         37.37         31.30        23.34 o                         
  11   2  14        226.27        218.17        20.96 o                         
  12   2  14        227.79        185.87        32.30 o                         
   0   3  14        152.90        170.81        23.08 o                         
   1   3  14         10.71          6.00        20.19 o                         
   2   3  14         57.94         51.50        22.60 o                         
   3   3  14        239.95        248.20        32.44 o                         
   4   3  14        554.97        527.99        24.64 o                         
   5   3  14        160.36        155.37        29.62 o                         
   2   0  15        493.92        477.03        18.98 o                         
   4   0  15        164.22        142.60        15.77 o                         
   6   0  15       1681.74       1706.33        31.91 o                         
   8   0  15         69.79         60.20        24.91 o                         
  10   0  15        279.37        281.87        35.03 o                         
  12   0  15        177.79        212.50        28.20 o                         
  14   0  15       1488.80       1620.01        49.04 o                         
   1   1  15         66.46         68.60        11.86 o                         
   2   1  15       2247.64       2260.97        16.60 o                         
   3   1  15         83.66         87.52        13.94 o                         
   4   1  15         45.00         39.16        13.97 o                         
   5   1  15        176.61        181.04        15.19 o                         
   6   1  15        634.71        693.76        26.54 o                         
   7   1  15        494.46        520.50        25.77 o                         
   8   1  15         35.57         30.30        19.92 o                         
   9   1  15        350.05        356.93        18.68 o                         
  10   1  15       1092.29       1131.03        26.32 o                         
  11   1  15         80.81         83.43        23.28 o                         
  12   1  15         15.05         23.62        19.93 o                         
  13   1  15         37.06         42.42        26.21 o                         
   1   2  15        168.02        170.76        15.83 o                         
   2   2  15        102.57         88.26        14.47 o                         
   3   2  15         50.54         51.05        14.36 o                         
   4   2  15         61.66         64.46        19.85 o                         
   5   2  15        191.72        157.43        30.73 o                         
   6   2  15        675.07        692.39        26.64 o                         
   7   2  15          8.48         28.53        29.77 o                         
   8   2  15         27.29         26.72        24.25 o                         
   9   2  15         84.54         71.58        24.22 o                         
  10   2  15        379.36        392.30        24.76 o                         
   0   0  16        779.42        857.36        39.53 o                         
   2   0  16         10.04         18.47        18.42 o                         
   4   0  16       1007.50       1009.55        27.63 o                         
   6   0  16         41.43         33.73        25.25 o                         
   8   0  16        249.73        286.36        30.10 o                         
  10   0  16        123.02        121.34        29.23 o                         
  12   0  16        413.06        414.63        33.90 o                         
   0   1  16         61.00         55.13        18.65 o                         
   1   1  16        143.76        135.91        16.85 o                         
   2   1  16         10.25          4.32        14.00 o                         
   3   1  16         94.44         96.62        16.69 o                         
   4   1  16        545.00        527.28        20.58 o                         
   5   1  16         87.73         79.75        21.18 o                         
   6   1  16         88.00         84.03        19.59 o                         
   7   1  16         27.90         20.35        21.03 o                         
   8   1  16        372.96        368.73        21.98 o                         
   9   1  16         34.99         43.29        20.63 o                         
  10   1  16          2.65         -3.42        29.10 o                         
  11   1  16        322.46        321.92        24.09 o                         
   0   2  16        435.05        429.84        23.88 o                         
   1   2  16         54.86         60.72        20.10 o                         
   2   2  16         69.50         59.83        17.05 o                         
   3   2  16        106.83         92.46        15.98 o                         
   4   2  16        248.77        277.80        31.62 o                         
   5   2  16        158.73        132.19        25.71 o                         
   6   2  16         19.86         20.42        33.88 o                         
   7   2  16        161.61        120.74        34.85 o                         
   2   0  17         20.00         16.42        25.04 o                         
   4   0  17         14.59         16.03        25.02 o                         
   6   0  17         65.13         60.28        30.18 o                         
   8   0  17         60.98         73.69        42.12 o                         
   1   1  17        234.17        242.31        15.99 o                         
   2   1  17         37.39         24.27        16.60 o                         
   3   1  17         65.89         75.99        18.00 o                         
   4   1  17          4.86          7.51        16.48 o                         
   5   1  17         50.33         54.88        21.74 o                         
   6   1  17         36.26         49.95        21.50 o                         
   7   1  17         56.71         36.44        23.04 o                         
   8   1  17         13.86         10.21        33.90 o                         
   0   0  18        115.98        105.34        31.83 o                         
   2   0  18         25.64         25.09        22.26 o                         
   4   0  18        611.84        612.39        30.85 o                         
   0   1  18        555.19        557.41        26.82 o                         
   1   1  18         78.38         75.12        22.99 o                         
   2   1  18         61.55         35.37        36.15 o                         
                                                                                
