# Supplementary material for: Dibasic 3,3′-di­nitro-4,4′-bipyrazole-1,1′-diides of K, Rb and Cs reveal metal-selective ring–π over ring–N coordination
Source: Acta Crystallogr E Crystallogr Commun. 2026 May 19;82(Pt 6):683–91. doi: 10.1107/S2056989026005037 (PMC13239007; doi:10.1107/S2056989026005037)
Supplement: Supplementary file 3 [file e-82-00683-2sup3.hkl]

data_2                                                                          
_shelx_title ' sv0801 in P2(1)/n'                                               
_shelx_refln_list_code          4                                               
_shelx_F_calc_maximum      245.49                                               
_exptl_crystal_F_000       744.00                                               
_reflns_d_resolution_high  0.7831                                               
                                                                                
loop_                                                                           
 _space_group_symop_operation_xyz                                               
 'x, y, z'                                                                      
 '-x+1/2, y+1/2, -z+1/2'                                                        
 '-x, -y, -z'                                                                   
 'x-1/2, -y-1/2, z-1/2'                                                         
                                                                                
_cell_length_a     3.9669                                                       
_cell_length_b    14.2020                                                       
_cell_length_c    18.6685                                                       
_cell_angle_alpha  90.000                                                       
_cell_angle_beta   95.776                                                       
_cell_angle_gamma  90.000                                                       
                                                                                
_shelx_F_squared_multiplier     1.000                                           
                                                                                
loop_                                                                           
 _refln_index_h                                                                 
 _refln_index_k                                                                 
 _refln_index_l                                                                 
 _refln_F_squared_calc                                                          
 _refln_F_squared_meas                                                          
 _refln_F_squared_sigma                                                         
 _refln_observed_status                                                         
   2   0   0      27837.35      29381.21       153.47 o                         
   4   0   0        207.04        211.41        16.05 o                         
   1   1   0       1725.23       1699.78        68.68 o                         
   2   1   0        107.94        104.41         3.76 o                         
   3   1   0        407.16        427.31        11.54 o                         
   4   1   0         85.02        103.55         7.15 o                         
   5   1   0        127.04         85.47         4.28 o                         
   0   2   0        320.78        437.11        15.96 o                         
   1   2   0         53.78         43.84         7.43 o                         
   2   2   0         14.03         14.78         2.82 o                         
   3   2   0       9607.11       9814.38       150.55 o                         
   4   2   0        185.45        232.00         9.47 o                         
   5   2   0        652.70        437.74         6.69 o                         
   1   3   0      24344.26      27034.72        81.05 o                         
   2   3   0       3306.89       3028.34        56.08 o                         
   3   3   0       2284.43       2303.91        32.59 o                         
   4   3   0        289.90        313.98         9.02 o                         
   0   4   0      19823.99      22001.18       323.55 o                         
   1   4   0       4289.21       4146.82        85.36 o                         
   2   4   0       2334.93       2031.04        38.03 o                         
   3   4   0        876.99        847.16        12.43 o                         
   4   4   0         20.46         29.59         4.19 o                         
   1   5   0        233.54        200.84         6.44 o                         
   2   5   0       3130.10       2972.08        38.21 o                         
   3   5   0        100.37         95.55         5.87 o                         
   4   5   0       1013.95       1179.13        28.37 o                         
   0   6   0       3080.01       2596.51        30.06 o                         
   1   6   0        782.83        712.67         8.21 o                         
   2   6   0        147.40        162.26         5.95 o                         
   3   6   0        717.25        723.25        16.53 o                         
   4   6   0        193.62        204.21         3.22 o                         
   1   7   0      11739.52      10736.04       122.43 o                         
   2   7   0        982.60        959.16        12.83 o                         
   3   7   0        334.30        331.10         7.66 o                         
   4   7   0        382.05        397.61         7.17 o                         
   0   8   0        846.73        743.03        19.35 o                         
   1   8   0        346.81        336.55         7.82 o                         
   2   8   0       1232.23       1196.11        16.73 o                         
   3   8   0        391.80        371.34        10.58 o                         
   4   8   0        159.19        162.66         6.06 o                         
   1   9   0         30.89         23.94         4.83 o                         
   2   9   0       2501.94       2551.40        26.16 o                         
   3   9   0         25.80         25.64         4.40 o                         
   4   9   0        991.28        946.77        42.15 o                         
   0  10   0         14.23         18.30         4.97 o                         
   1  10   0        176.59        173.95         6.73 o                         
   2  10   0          5.61         11.24         3.66 o                         
   3  10   0         48.57         56.93         4.55 o                         
   4  10   0        157.70        146.90        14.77 o                         
   1  11   0       8626.77       8974.39        36.90 o                         
   2  11   0         22.73         30.24         3.89 o                         
   3  11   0        534.52        568.36         9.69 o                         
   0  12   0        324.95        295.21         9.01 o                         
   1  12   0        119.99        118.00         5.48 o                         
   2  12   0         99.02        102.70         5.09 o                         
   3  12   0        197.62        200.35         6.07 o                         
   1  13   0          1.29          4.40         3.53 o                         
   2  13   0       1407.68       1511.80        16.28 o                         
   3  13   0         36.51         39.01         1.74 o                         
   0  14   0       3321.13       3773.93        48.06 o                         
   1  14   0        420.53        458.22        12.01 o                         
   2  14   0        395.85        380.12        15.54 o                         
   3  14   0        493.60        442.64        30.83 o                         
   1  15   0        845.39       1008.14        13.43 o                         
   2  15   0         50.15         61.42         2.88 o                         
   0  16   0        900.96        974.12        17.54 o                         
   1  16   0         75.73         73.29         3.09 o                         
   2  16   0         73.61         64.72         6.96 o                         
   1  17   0         16.75         20.35         1.55 o                         
   0  18   0        948.56        930.27         8.67 o                         
  -5   0   1        376.61        220.71        33.47 o                         
  -3   0   1        542.21        544.25        15.62 o                         
  -1   0   1        198.43        208.70        56.04 o                         
   1   0   1       2399.79       2198.84        29.42 o                         
   3   0   1         11.35         11.02         6.41 o                         
  -5   1   1          3.90          3.08         0.52 o                         
  -4   1   1        533.97        628.56        17.63 o                         
  -3   1   1        317.77        297.59        13.63 o                         
  -2   1   1       9077.33       8642.87        81.50 o                         
  -1   1   1        994.43        928.28        42.57 o                         
   0   1   1       2171.30       1808.77        73.18 o                         
   1   1   1      17006.96      19794.38       351.80 o                         
   2   1   1       5872.18       5380.73        77.15 o                         
   3   1   1        527.39        480.80        17.57 o                         
   4   1   1       2199.08       2561.57        28.22 o                         
   5   1   1         50.05         22.72         1.65 o                         
  -5   2   1          3.82          1.48         0.41 o                         
  -4   2   1       3021.60       3440.65        58.67 o                         
  -3   2   1        293.66        286.88        10.11 o                         
  -2   2   1      15928.32      15833.92       100.86 o                         
  -1   2   1       7588.79       7685.49        46.14 o                         
   0   2   1        276.09        372.44         6.77 o                         
   1   2   1        290.12        286.45         6.62 o                         
   2   2   1        740.76        652.73        13.88 o                         
   3   2   1        491.75        484.36        13.69 o                         
   4   2   1        184.94        227.39         7.13 o                         
  -4   3   1        303.11        365.93        13.55 o                         
  -3   3   1          0.88          1.12         3.99 o                         
  -2   3   1       2487.34       2209.34        32.98 o                         
  -1   3   1      35091.99      40482.33       170.53 o                         
   0   3   1       2745.46       2977.61        54.65 o                         
   1   3   1      29997.38      33781.82       170.68 o                         
   2   3   1       1041.85        870.43        13.55 o                         
   3   3   1       3410.82       3503.34        61.00 o                         
   4   3   1        859.84        967.05        24.52 o                         
  -4   4   1        199.58        222.23         8.78 o                         
  -3   4   1         33.80         39.86         4.73 o                         
  -2   4   1       2821.72       2799.99        47.33 o                         
  -1   4   1       5104.99       4695.06       141.58 o                         
   0   4   1       8131.33       7953.41        33.28 o                         
   1   4   1      13409.37      13493.83       276.06 o                         
   2   4   1       4282.92       4031.01       104.03 o                         
   3   4   1        965.89        939.43        11.72 o                         
   4   4   1         51.27         66.52         5.01 o                         
  -4   5   1         87.23         90.66         5.29 o                         
  -3   5   1       5204.37       4993.93        44.68 o                         
  -2   5   1       2716.95       2368.32        26.93 o                         
  -1   5   1       2346.11       1995.80        55.04 o                         
   0   5   1      11328.23      11260.17        77.32 o                         
   1   5   1       1831.98       1615.37        36.58 o                         
   2   5   1       1364.01       1359.79        25.04 o                         
   3   5   1         23.28         29.70         3.92 o                         
   4   5   1       1435.44       1625.42        21.12 o                         
  -4   6   1        798.98        820.74        10.08 o                         
  -3   6   1        922.14        894.68        14.25 o                         
  -2   6   1       5483.13       5216.86        33.22 o                         
  -1   6   1       4977.29       4323.07        50.53 o                         
   0   6   1       6029.65       5405.63        46.63 o                         
   1   6   1        477.05        405.54         7.07 o                         
   2   6   1        338.22        374.12         8.14 o                         
   3   6   1       3173.79       3243.38        62.55 o                         
   4   6   1          5.70          6.48         1.68 o                         
  -4   7   1         31.41         33.80         1.48 o                         
  -3   7   1        410.07        429.01        10.17 o                         
  -2   7   1       2288.09       2208.96        21.72 o                         
  -1   7   1         35.46         35.77         3.04 o                         
   0   7   1      15694.22      14639.91        89.61 o                         
   1   7   1       1980.58       1549.95        17.01 o                         
   2   7   1       3276.38       3290.09        27.01 o                         
   3   7   1        116.94        122.75         6.01 o                         
   4   7   1        274.64        277.50         7.59 o                         
  -4   8   1         36.50         43.06         1.67 o                         
  -3   8   1         52.67         60.72         5.68 o                         
  -2   8   1        456.77        453.17        12.01 o                         
  -1   8   1          1.22          5.47         2.38 o                         
   0   8   1       6242.23       5557.54        29.59 o                         
   1   8   1       2002.84       1938.69        17.56 o                         
   2   8   1       3996.06       4195.40        55.76 o                         
   3   8   1        970.81       1008.78        13.86 o                         
   4   8   1         88.36         78.64         3.07 o                         
  -4   9   1          2.65          2.67         0.61 o                         
  -3   9   1       4160.56       4245.97        77.50 o                         
  -2   9   1        815.75        810.70        19.69 o                         
  -1   9   1       1824.12       1628.26        22.26 o                         
   0   9   1       1256.00       1211.56        10.80 o                         
   1   9   1       1067.09        986.47        13.41 o                         
   2   9   1        977.36        943.21        11.56 o                         
   3   9   1       1289.89       1390.55        30.02 o                         
   4   9   1          0.18          1.12         0.87 o                         
  -4  10   1         17.97          8.38         2.71 o                         
  -3  10   1        436.59        425.26        11.75 o                         
  -2  10   1        667.98        647.10        11.93 o                         
  -1  10   1        299.76        285.09         9.56 o                         
   0  10   1       1399.17       1275.76        20.81 o                         
   1  10   1       1645.21       1638.71        18.19 o                         
   2  10   1       1605.77       1585.14        20.58 o                         
   3  10   1       3055.25       3376.88        29.55 o                         
   4  10   1         10.70         11.02         1.69 o                         
  -4  11   1          3.61          4.57         1.22 o                         
  -3  11   1          8.47         11.86         3.09 o                         
  -2  11   1       1540.68       1549.59        22.04 o                         
  -1  11   1        391.53        359.83         6.05 o                         
   0  11   1       5272.70       5140.17        38.89 o                         
   1  11   1         99.20         94.94         4.25 o                         
   2  11   1        245.93        296.29         8.46 o                         
   3  11   1         83.54         76.07         5.49 o                         
  -3  12   1        259.03        266.56         5.39 o                         
  -2  12   1        958.72       1070.18        14.89 o                         
  -1  12   1       2665.13       2650.33        20.93 o                         
   0  12   1       1104.66       1067.25        10.26 o                         
   1  12   1         96.93         87.77         5.39 o                         
   2  12   1        464.72        569.76        13.60 o                         
   3  12   1        290.59        286.20         5.67 o                         
  -3  13   1       1119.64       1111.47        27.96 o                         
  -2  13   1        576.97        612.11        13.87 o                         
  -1  13   1        605.66        652.94        13.11 o                         
   0  13   1        144.72        161.63         5.13 o                         
   1  13   1         19.04         23.50         4.31 o                         
   2  13   1        296.24        342.93         7.98 o                         
   3  13   1         60.35         66.66         4.07 o                         
  -3  14   1         22.04         15.83         2.75 o                         
  -2  14   1          2.93          4.43         1.20 o                         
  -1  14   1          6.98          7.82         3.96 o                         
   0  14   1        617.37        697.13         9.71 o                         
   1  14   1       1202.93       1464.27        17.78 o                         
   2  14   1        690.96        686.84        26.81 o                         
   3  14   1        311.54        297.88         6.75 o                         
  -2  15   1        170.33        169.30         2.77 o                         
  -1  15   1        221.77        230.69        10.70 o                         
   0  15   1        438.24        515.54        11.64 o                         
   1  15   1       1658.77       1896.14        53.68 o                         
   2  15   1        276.58        281.39         4.87 o                         
  -2  16   1        646.59        632.87        11.82 o                         
  -1  16   1        251.75        243.19         4.97 o                         
   0  16   1        165.39        168.57         3.81 o                         
   1  16   1         58.54         61.85         2.29 o                         
   2  16   1         43.62         42.62         3.40 o                         
  -1  17   1        155.56        154.58         4.01 o                         
   0  17   1         10.70         12.59         2.47 o                         
   1  17   1         29.81         26.76         6.53 o                         
   0  18   1         54.93         22.65         3.64 o                         
  -4   0   2         71.20         94.61         8.55 o                         
  -2   0   2        528.11        494.46        20.19 o                         
   0   0   2       1837.28       2306.34        22.72 o                         
   2   0   2       6625.36       5951.32        82.03 o                         
   4   0   2         69.34         80.37         7.89 o                         
  -5   1   2        343.53        301.86         7.02 o                         
  -4   1   2        337.75        396.82        10.12 o                         
  -3   1   2       2582.77       2509.42        68.70 o                         
  -2   1   2       7390.52       6874.37        42.58 o                         
  -1   1   2       3836.16       3687.62        19.45 o                         
   0   1   2       6813.83      10116.04       125.49 o                         
   1   1   2       5495.60       5602.55       111.22 o                         
   2   1   2       5934.08       5304.78        41.23 o                         
   3   1   2       4199.71       4069.20        82.22 o                         
   4   1   2        129.41        148.58         6.76 o                         
  -5   2   2         75.14         34.37         5.56 o                         
  -4   2   2        395.52        469.36         9.64 o                         
  -3   2   2         94.31         85.75         6.46 o                         
  -2   2   2        384.52        325.90         5.06 o                         
  -1   2   2        969.23        902.69        15.95 o                         
   0   2   2        389.81        408.43         6.73 o                         
   1   2   2        478.11        409.52         8.35 o                         
   2   2   2       2660.48       2227.94        30.34 o                         
   3   2   2       1563.00       1564.14        21.66 o                         
   4   2   2        406.12        473.46        10.73 o                         
  -4   3   2        242.83        281.42         8.47 o                         
  -3   3   2       1409.48       1418.49        39.17 o                         
  -2   3   2        958.47        792.06        15.78 o                         
  -1   3   2      16517.78      18408.17       215.03 o                         
   0   3   2      13445.91      15395.54       205.43 o                         
   1   3   2        204.02        195.90        13.46 o                         
   2   3   2       3825.21       3355.31        26.68 o                         
   3   3   2        598.62        616.24         9.00 o                         
   4   3   2          0.96          2.76         3.45 o                         
  -4   4   2         51.29         62.32         4.81 o                         
  -3   4   2          1.16          4.43         3.12 o                         
  -2   4   2        278.88        281.91         8.78 o                         
  -1   4   2      11667.09      11832.89       164.00 o                         
   0   4   2        167.31        157.33         4.24 o                         
   1   4   2       9607.42       9034.00       140.22 o                         
   2   4   2        221.11        213.25         8.95 o                         
   3   4   2        849.99        843.61        10.63 o                         
   4   4   2         74.01         89.32         5.26 o                         
  -4   5   2         23.19         31.88         4.03 o                         
  -3   5   2       6047.50       5841.01        46.58 o                         
  -2   5   2       1870.94       1866.50       101.57 o                         
  -1   5   2       5026.37       4691.76        98.12 o                         
   0   5   2       9687.07       9035.84        82.80 o                         
   1   5   2        441.63        337.42         7.69 o                         
   2   5   2       2470.33       2255.62        20.82 o                         
   3   5   2       2040.07       2040.65        26.39 o                         
   4   5   2        521.92        583.46        11.38 o                         
  -4   6   2       1737.53       1786.09        17.89 o                         
  -3   6   2          2.18          7.16         3.44 o                         
  -2   6   2       9082.87       8664.09       141.52 o                         
  -1   6   2       1034.28        983.25        15.52 o                         
   0   6   2       2226.35       1831.35        22.99 o                         
   1   6   2         50.00         40.37         2.86 o                         
   2   6   2       5619.36       5688.75        93.64 o                         
   3   6   2        809.68        826.87        17.96 o                         
   4   6   2       1470.19       1600.38        37.76 o                         
  -4   7   2        112.72        123.85         2.39 o                         
  -3   7   2        382.43        384.59         8.66 o                         
  -2   7   2         95.30        108.44         7.25 o                         
  -1   7   2        496.56        453.81         6.94 o                         
   0   7   2       3966.57       3360.29        17.37 o                         
   1   7   2       2239.57       2121.77        52.88 o                         
   2   7   2       1072.71       1074.75        18.53 o                         
   3   7   2         68.61         72.32         4.81 o                         
   4   7   2          4.52         10.07         1.81 o                         
  -4   8   2       1037.71       1038.87        13.95 o                         
  -3   8   2        195.09        191.58         6.63 o                         
  -2   8   2       2475.05       2441.68        33.55 o                         
  -1   8   2      16799.98      16162.54       224.10 o                         
   0   8   2       4324.53       4263.95        52.43 o                         
   1   8   2      14658.27      14074.73       136.25 o                         
   2   8   2        240.66        242.32         9.41 o                         
   3   8   2        394.92        425.40         8.17 o                         
   4   8   2        292.03        294.91        13.34 o                         
  -4   9   2         67.27         67.89         2.30 o                         
  -3   9   2          8.08          8.29         3.68 o                         
  -2   9   2         13.33         18.25         3.62 o                         
  -1   9   2         55.78         69.09         5.55 o                         
   0   9   2         49.17         58.26         3.10 o                         
   1   9   2       1429.11       1330.63        15.38 o                         
   2   9   2        697.09        678.30         9.80 o                         
   3   9   2         81.73         98.01         7.17 o                         
   4   9   2        842.22        655.28        52.58 o                         
  -4  10   2        961.35        560.42        78.81 o                         
  -3  10   2          1.52          2.04         3.55 o                         
  -2  10   2       5900.29       5682.45        86.71 o                         
  -1  10   2       6006.26       5860.44       104.54 o                         
   0  10   2       1731.44       1752.00        19.04 o                         
   1  10   2       5197.78       5014.78        38.38 o                         
   2  10   2        413.19        436.75        13.14 o                         
   3  10   2        641.54        704.62        12.31 o                         
   4  10   2        698.23        595.23         7.44 o                         
  -3  11   2         13.54         15.18         3.19 o                         
  -2  11   2        134.56        138.37         6.29 o                         
  -1  11   2        216.11        214.34         5.50 o                         
   0  11   2       1168.81       1107.12        15.68 o                         
   1  11   2        591.83        607.60         9.69 o                         
   2  11   2        156.66        170.81         7.57 o                         
   3  11   2        253.77        242.74        12.63 o                         
  -3  12   2        151.97        142.50         3.11 o                         
  -2  12   2        979.53       1051.94        14.49 o                         
  -1  12   2       3189.31       3254.60        32.80 o                         
   0  12   2         20.74         22.98         3.53 o                         
   1  12   2       5201.10       5552.32        74.01 o                         
   2  12   2       2425.79       2706.41        38.32 o                         
   3  12   2        438.45        439.72         5.90 o                         
  -3  13   2        384.73        388.87        11.37 o                         
  -2  13   2        108.42        135.28         5.44 o                         
  -1  13   2        939.82       1001.24        14.49 o                         
   0  13   2         54.37         55.54         4.85 o                         
   1  13   2         68.52         68.49         5.17 o                         
   2  13   2        381.13        431.67         8.76 o                         
   3  13   2        502.49        453.13         6.12 o                         
  -3  14   2          2.74          1.79         0.66 o                         
  -2  14   2        306.33        323.25         5.39 o                         
  -1  14   2       1161.43       1326.14        15.32 o                         
   0  14   2        302.36        368.19         7.81 o                         
   1  14   2        838.42       1007.08        16.76 o                         
   2  14   2         50.02         45.44         2.16 o                         
   3  14   2         21.84          9.50         1.03 o                         
  -2  15   2        890.24        986.98        21.00 o                         
  -1  15   2         46.91         54.47         2.50 o                         
   0  15   2       2045.63       2394.65        27.09 o                         
   1  15   2          0.81          3.03         2.24 o                         
   2  15   2        678.07        698.35        21.60 o                         
  -2  16   2        279.13        246.99         4.41 o                         
  -1  16   2         22.37         34.36         1.99 o                         
   0  16   2         10.98         16.52         1.92 o                         
   1  16   2         11.69         13.61         1.45 o                         
   2  16   2        207.37        215.35         5.44 o                         
  -1  17   2        721.53        726.00         6.58 o                         
   0  17   2        234.74        280.68         5.30 o                         
   1  17   2          4.58          5.34         0.78 o                         
   0  18   2         52.96         58.77         2.19 o                         
  -5   0   3         59.57         57.80         1.70 o                         
  -3   0   3          0.18         -5.84         5.84 o                         
  -1   0   3      18672.88      22302.28       127.98 o                         
  -5   1   3        136.51         92.04        10.96 o                         
  -4   1   3       2196.01       2440.20        34.02 o                         
  -3   1   3        145.95        152.56         6.18 o                         
  -2   1   3       6254.49       5592.99        37.62 o                         
  -1   1   3      10646.13      11529.10       106.44 o                         
   0   1   3       4878.69       5786.83        39.02 o                         
   1   1   3       7487.05       7647.93        56.91 o                         
   2   1   3       1135.49        977.57        25.21 o                         
   3   1   3        461.19        469.45        15.36 o                         
   4   1   3          1.87          6.44         3.89 o                         
  -5   2   3        215.66        180.44         3.53 o                         
  -4   2   3       1312.16       1449.57        38.98 o                         
  -3   2   3       1046.60       1015.54        31.58 o                         
  -2   2   3       6356.59       5723.31        30.22 o                         
  -1   2   3      13754.00      15007.04        91.11 o                         
   0   2   3         32.72         30.74         2.97 o                         
   1   2   3        799.77        717.91        15.89 o                         
   2   2   3       4517.30       3801.06        99.42 o                         
   3   2   3          2.15          9.31         3.85 o                         
   4   2   3       2753.75       3280.44        66.32 o                         
  -4   3   3        653.90        676.17        14.18 o                         
  -3   3   3        557.86        532.07        13.47 o                         
  -2   3   3       2576.42       2299.51        19.01 o                         
  -1   3   3      17311.44      18554.40        95.82 o                         
   0   3   3       3798.85       3678.25        76.44 o                         
   1   3   3       2556.23       2274.94        34.83 o                         
   2   3   3       2397.13       2133.41        37.39 o                         
   3   3   3        281.66        269.40        10.10 o                         
   4   3   3         47.34         49.90         5.13 o                         
  -4   4   3        162.27        187.62         6.18 o                         
  -3   4   3        138.93        137.12         7.03 o                         
  -2   4   3       2883.22       2622.40        22.35 o                         
  -1   4   3       5538.80       4916.32        68.13 o                         
   0   4   3       4373.78       3850.69        56.70 o                         
   1   4   3      24446.83      24306.39       444.38 o                         
   2   4   3        128.13        119.10         6.32 o                         
   3   4   3       2624.08       2585.85        42.67 o                         
   4   4   3        141.13        169.09         7.42 o                         
  -4   5   3        437.60        511.13         8.00 o                         
  -3   5   3       2410.58       2337.33        50.12 o                         
  -2   5   3        318.89        276.45         9.14 o                         
  -1   5   3       6177.23       5884.73       165.54 o                         
   0   5   3       2868.67       2638.37        44.07 o                         
   1   5   3       1053.17        810.82         9.09 o                         
   2   5   3       2759.81       2632.87        35.46 o                         
   3   5   3       2067.45       2135.55        38.92 o                         
   4   5   3          1.33          5.03         1.78 o                         
  -4   6   3        225.23        257.29         3.70 o                         
  -3   6   3       1503.25       1461.34        23.25 o                         
  -2   6   3       2225.17       2206.34        50.78 o                         
  -1   6   3        378.97        335.43         6.54 o                         
   0   6   3        934.75        857.27         6.97 o                         
   1   6   3        334.76        275.67         5.26 o                         
   2   6   3       1576.73       1538.37        44.04 o                         
   3   6   3        213.34        239.89         6.61 o                         
   4   6   3        375.24        388.74        11.64 o                         
  -4   7   3        232.83        225.84         3.64 o                         
  -3   7   3       1239.81       1197.45        16.19 o                         
  -2   7   3       1090.77        989.76        33.06 o                         
  -1   7   3       6790.24       6216.19        56.04 o                         
   0   7   3      12114.34      10677.09       133.77 o                         
   1   7   3        475.37        448.17        10.56 o                         
   2   7   3      13499.10      14045.99       235.66 o                         
   3   7   3        313.51        317.06         7.27 o                         
   4   7   3        344.94        348.02         5.93 o                         
  -4   8   3        116.78        127.17         2.43 o                         
  -3   8   3        995.00        988.59        15.49 o                         
  -2   8   3        351.59        355.15        14.58 o                         
  -1   8   3       1988.36       1643.76        14.13 o                         
   0   8   3       2839.59       2632.58        44.32 o                         
   1   8   3        750.41        667.04        10.75 o                         
   2   8   3          8.71         11.67         5.55 o                         
   3   8   3         98.02        113.94         6.12 o                         
   4   8   3         16.87         17.89         1.87 o                         
  -4   9   3         41.07         42.06         1.35 o                         
  -3   9   3       2337.79       2429.39        59.24 o                         
  -2   9   3         20.23         18.44         3.14 o                         
  -1   9   3       4153.62       3722.17        83.39 o                         
   0   9   3        456.20        371.47         8.15 o                         
   1   9   3        727.18        647.69        19.24 o                         
   2   9   3        336.62        343.51         6.94 o                         
   3   9   3       2060.27       2394.42        50.83 o                         
   4   9   3         11.11          9.56         1.28 o                         
  -4  10   3         13.65         15.46         1.64 o                         
  -3  10   3       1192.50       1208.85        19.38 o                         
  -2  10   3        516.20        480.95        11.71 o                         
  -1  10   3        232.86        219.99        11.19 o                         
   0  10   3        320.30        347.44         8.21 o                         
   1  10   3         18.90         27.59         4.52 o                         
   2  10   3         26.26         39.10         6.21 o                         
   3  10   3         13.50         19.73         3.94 o                         
   4  10   3          3.53          1.64         0.54 o                         
  -3  11   3          0.48          4.06         1.76 o                         
  -2  11   3        428.15        414.92        14.83 o                         
  -1  11   3         10.94         19.83         3.15 o                         
   0  11   3      10629.52      11000.58        66.41 o                         
   1  11   3         65.81         70.24         3.80 o                         
   2  11   3       5111.03       5518.13        73.70 o                         
   3  11   3          7.75          8.69         1.21 o                         
  -3  12   3        449.97        467.55        10.42 o                         
  -2  12   3         83.02         85.61         5.63 o                         
  -1  12   3         79.98         90.20         4.57 o                         
   0  12   3        297.04        305.55         6.97 o                         
   1  12   3        271.09        291.23         9.06 o                         
   2  12   3        382.60        423.31        10.25 o                         
   3  12   3         57.73         54.12         1.98 o                         
  -3  13   3       1174.90       1247.54        23.10 o                         
  -2  13   3        152.25        160.49         5.79 o                         
  -1  13   3       1063.52       1102.15        12.41 o                         
   0  13   3         84.66         91.78         4.81 o                         
   1  13   3        121.61        147.13         6.75 o                         
   2  13   3         20.54         34.48         4.77 o                         
   3  13   3        746.17        731.12        12.40 o                         
  -3  14   3        320.29        215.83        28.42 o                         
  -2  14   3        673.77        690.07        16.42 o                         
  -1  14   3       1633.46       1796.39        18.14 o                         
   0  14   3       1163.33       1220.13        16.49 o                         
   1  14   3       1022.30       1263.02        21.25 o                         
   2  14   3          1.03          3.18         1.19 o                         
   3  14   3         78.36         44.64         9.90 o                         
  -2  15   3        117.71        123.81         3.14 o                         
  -1  15   3        638.29        708.27        12.67 o                         
   0  15   3       1926.37       2273.15        28.56 o                         
   1  15   3        424.13        403.00         9.34 o                         
   2  15   3        454.86        487.12         7.21 o                         
  -2  16   3        495.64        451.91         6.24 o                         
  -1  16   3        154.10        157.02         4.09 o                         
   0  16   3         21.35         27.80         1.88 o                         
   1  16   3        332.90        365.63         5.37 o                         
   2  16   3        165.42        108.95        13.03 o                         
  -1  17   3          0.27          0.67         0.55 o                         
   0  17   3          3.80          3.08         0.99 o                         
   1  17   3          0.53          1.14         0.74 o                         
  -4   0   4       1111.15       1300.56        34.39 o                         
  -2   0   4       1908.50       1624.47        17.62 o                         
   0   0   4      16957.00      20745.08       468.38 o                         
   2   0   4      10753.04       9606.72        86.24 o                         
   4   0   4         48.26         50.14         9.57 o                         
  -5   1   4         30.98         25.36         1.37 o                         
  -4   1   4         21.86         25.11         4.36 o                         
  -3   1   4          0.51          1.66         3.72 o                         
  -2   1   4        173.98        140.43         3.83 o                         
  -1   1   4       1753.78       1611.51        12.39 o                         
   0   1   4       3213.22       3308.14        20.96 o                         
   1   1   4        459.62        460.42        25.25 o                         
   2   1   4       2071.49       1766.06        23.51 o                         
   3   1   4       1280.47       1246.30        16.04 o                         
   4   1   4         13.17         10.61         5.06 o                         
  -5   2   4        390.52        210.52        25.13 o                         
  -4   2   4         20.16         24.00         4.94 o                         
  -3   2   4      12710.46      13742.14       176.31 o                         
  -2   2   4       2975.75       2740.89        29.71 o                         
  -1   2   4      60263.69      82973.12      1035.30 o                         
   0   2   4       6982.93       7284.05        79.90 o                         
   1   2   4        163.39        116.99         5.52 o                         
   2   2   4        511.05        462.61        12.01 o                         
   3   2   4       1694.23       1706.69        18.45 o                         
   4   2   4        206.08        227.61        15.27 o                         
  -4   3   4         75.69         91.03         4.89 o                         
  -3   3   4        313.00        323.58        13.24 o                         
  -2   3   4        151.76        126.10         4.14 o                         
  -1   3   4         12.21         26.23         2.26 o                         
   0   3   4       4493.58       4361.38        85.05 o                         
   1   3   4       2987.54       2600.75        24.19 o                         
   2   3   4       5280.41       4926.23        85.60 o                         
   3   3   4       1022.76       1011.77        13.51 o                         
   4   3   4        377.09        441.77        19.89 o                         
  -4   4   4        155.84        188.24         5.00 o                         
  -3   4   4        503.60        475.89        10.18 o                         
  -2   4   4       7109.67       6824.20        74.67 o                         
  -1   4   4        974.56        936.08        18.26 o                         
   0   4   4      19258.51      19707.48       282.17 o                         
   1   4   4       6731.62       6126.50        34.59 o                         
   2   4   4      10650.56      10408.75       134.83 o                         
   3   4   4       1494.72       1585.19        23.25 o                         
   4   4   4        533.65        541.44         9.68 o                         
  -4   5   4       1484.07       1629.64        26.51 o                         
  -3   5   4        184.26        173.57         6.79 o                         
  -2   5   4      15475.53      15544.02       115.74 o                         
  -1   5   4       1179.49       1016.64        29.78 o                         
   0   5   4       7908.69       6504.08        88.06 o                         
   1   5   4       2099.38       1752.67        12.95 o                         
   2   5   4        185.45        195.50         7.17 o                         
   3   5   4          4.28         13.69         4.09 o                         
   4   5   4        230.61        227.41         6.49 o                         
  -4   6   4         56.84         58.65         1.61 o                         
  -3   6   4       1119.43       1047.31        18.33 o                         
  -2   6   4        608.04        575.45        11.45 o                         
  -1   6   4       5231.82       4570.58        73.88 o                         
   0   6   4       7106.11       6482.46        98.90 o                         
   1   6   4        425.64        366.14         6.72 o                         
   2   6   4        201.72        190.27         6.31 o                         
   3   6   4        200.27        202.75         9.27 o                         
   4   6   4        800.37        818.94        18.06 o                         
  -4   7   4        159.60        165.92         3.48 o                         
  -3   7   4        310.31        294.45         7.61 o                         
  -2   7   4        167.73        145.74        11.13 o                         
  -1   7   4       7663.90       6963.87       224.57 o                         
   0   7   4        286.00        263.15         6.36 o                         
   1   7   4      15415.26      15003.08       154.61 o                         
   2   7   4       1057.58       1040.93        13.63 o                         
   3   7   4       1599.02       1713.57        20.79 o                         
   4   7   4        139.54        149.44         4.38 o                         
  -4   8   4         67.62         67.59         1.66 o                         
  -3   8   4        290.93        283.74         7.66 o                         
  -2   8   4        198.90        190.78         9.46 o                         
  -1   8   4        941.45        803.50        14.00 o                         
   0   8   4         34.06         31.45         3.87 o                         
   1   8   4       1417.81       1284.31        15.76 o                         
   2   8   4        263.08        268.32         6.54 o                         
   3   8   4        933.11       1088.98        16.57 o                         
   4   8   4        347.65        355.16        17.83 o                         
  -4   9   4       1076.46       1130.60        26.44 o                         
  -3   9   4         34.12         35.93         4.64 o                         
  -2   9   4       8382.22       7558.82       143.35 o                         
  -1   9   4        185.37        168.87         6.21 o                         
   0   9   4       2697.06       2508.83        26.20 o                         
   1   9   4        326.16        333.13        11.91 o                         
   2   9   4        420.82        389.87        10.21 o                         
   3   9   4        185.53        215.30         7.46 o                         
   4   9   4        603.19        396.26        37.91 o                         
  -4  10   4          3.17          2.64         0.42 o                         
  -3  10   4          3.13          3.06         3.00 o                         
  -2  10   4         14.45         18.41         3.82 o                         
  -1  10   4          3.90         12.44         4.78 o                         
   0  10   4        436.38        422.31         8.93 o                         
   1  10   4       1771.91       1712.66        26.52 o                         
   2  10   4        780.85        812.73        13.43 o                         
   3  10   4        529.37        577.25        12.63 o                         
   4  10   4        519.49        432.21         7.40 o                         
  -3  11   4         35.45         36.35         2.26 o                         
  -2  11   4         17.54         17.63         3.66 o                         
  -1  11   4       1359.24       1256.57        16.35 o                         
   0  11   4        199.48        182.59         5.25 o                         
   1  11   4       3039.65       2965.32        42.55 o                         
   2  11   4         39.50         44.16         4.48 o                         
   3  11   4        500.22        448.16        43.60 o                         
  -3  12   4        174.05        196.81         4.02 o                         
  -2  12   4        283.99        308.61        13.51 o                         
  -1  12   4       1161.22       1146.11        13.85 o                         
   0  12   4        617.95        564.84        10.59 o                         
   1  12   4        433.32        466.10        12.63 o                         
   2  12   4        227.11        263.10         7.39 o                         
   3  12   4        258.05        229.12         9.98 o                         
  -3  13   4         11.81         12.85         1.49 o                         
  -2  13   4       2013.74       2358.39        21.60 o                         
  -1  13   4          0.92          3.14         2.91 o                         
   0  13   4        476.84        481.44         9.92 o                         
   1  13   4         38.00         34.02         4.58 o                         
   2  13   4        166.26        213.19         6.83 o                         
   3  13   4        110.50        111.68         3.44 o                         
  -3  14   4        320.29        231.56        25.38 o                         
  -2  14   4         18.97         26.79         2.45 o                         
  -1  14   4         87.12        102.75         4.04 o                         
   0  14   4        157.74        177.68         5.59 o                         
   1  14   4        801.44        952.79        13.71 o                         
   2  14   4        781.27        744.07        23.64 o                         
  -2  15   4          0.34          1.53         1.40 o                         
  -1  15   4        392.67        417.86         9.07 o                         
   0  15   4        408.05        472.11         7.14 o                         
   1  15   4       1502.32       1641.32        28.15 o                         
   2  15   4        344.31        338.55        15.88 o                         
  -2  16   4         16.13         13.30         1.04 o                         
  -1  16   4        599.94        648.28         7.64 o                         
   0  16   4        828.72        914.50         9.08 o                         
   1  16   4          6.95          6.45         1.62 o                         
   2  16   4        289.04        231.27        24.12 o                         
  -1  17   4        229.41        251.27         7.73 o                         
   0  17   4         62.96         76.17         2.97 o                         
   1  17   4         13.87          8.35         2.09 o                         
  -5   0   5        618.89        555.86        20.13 o                         
  -3   0   5        156.56        157.75         9.35 o                         
   1   0   5       1789.71       1514.03        25.61 o                         
   3   0   5          2.92          6.09         6.41 o                         
  -5   1   5        111.57         64.57         9.46 o                         
  -4   1   5       1132.14       1288.60        19.56 o                         
  -3   1   5         11.71         17.23         4.24 o                         
  -2   1   5      15371.75      14880.40        84.47 o                         
   0   1   5      14858.39      15629.31       439.83 o                         
   1   1   5      25299.48      27549.45       354.25 o                         
   2   1   5        143.73        135.36         7.49 o                         
   3   1   5       3674.47       3747.00        40.47 o                         
   4   1   5       1132.04       1323.32        33.29 o                         
  -5   2   5         13.97         11.75         1.85 o                         
  -4   2   5        850.95        935.89        14.12 o                         
  -3   2   5        983.97       1017.39        23.65 o                         
  -2   2   5       2283.69       2000.07        16.09 o                         
   0   2   5        328.45        359.93         7.38 o                         
   1   2   5        301.22        262.46         6.36 o                         
   2   2   5        252.90        246.60         8.16 o                         
   3   2   5        210.69        229.29         7.14 o                         
   4   2   5         31.68         38.38         3.90 o                         
  -4   3   5        565.36        613.15        10.06 o                         
  -3   3   5       1888.09       1753.02        22.33 o                         
  -2   3   5        458.44        394.62         5.76 o                         
  -1   3   5       3648.90       3168.10        21.92 o                         
   0   3   5       1411.65       1240.34        35.29 o                         
   1   3   5      17766.60      17063.44       207.42 o                         
   2   3   5        876.07        886.88        23.82 o                         
   3   3   5       2210.64       2276.30        33.24 o                         
   4   3   5        304.28        304.54        17.43 o                         
  -4   4   5        252.87        288.53         6.94 o                         
  -3   4   5       1461.67       1375.58        17.47 o                         
  -2   4   5        171.93        146.48         5.90 o                         
  -1   4   5          0.50          6.76         1.67 o                         
   0   4   5      14960.97      14697.03       222.61 o                         
   1   4   5         27.12         25.98         2.88 o                         
   2   4   5       4975.87       4851.66        67.71 o                         
   3   4   5         13.54         19.17         5.60 o                         
   4   4   5        146.47        165.27         5.36 o                         
  -4   5   5        824.39        945.58        23.83 o                         
  -3   5   5         10.42         13.87         3.54 o                         
  -2   5   5       9105.33       8608.77       140.00 o                         
  -1   5   5       3007.70       2827.62        46.73 o                         
   0   5   5      13592.15      12437.35        76.03 o                         
   1   5   5         84.75         74.14         3.20 o                         
   2   5   5        136.32        128.38         7.13 o                         
   3   5   5        617.32        665.02        13.28 o                         
   4   5   5       1411.09       1471.53        17.63 o                         
  -4   6   5        112.11        128.83         2.23 o                         
  -3   6   5       2853.11       2767.92        52.68 o                         
  -2   6   5        845.41        822.45        22.00 o                         
  -1   6   5       5007.12       4277.32        35.84 o                         
   0   6   5       6596.96       5981.83        70.95 o                         
   1   6   5        461.34        427.35         7.79 o                         
   2   6   5        705.16        690.73        11.40 o                         
   3   6   5       1009.97       1126.85        22.85 o                         
   4   6   5         34.17         29.43         3.20 o                         
  -4   7   5       1135.25       1136.45        18.65 o                         
  -3   7   5        415.29        436.34         8.96 o                         
  -2   7   5         91.85        114.15         7.24 o                         
  -1   7   5          0.89          4.88         3.40 o                         
   0   7   5        194.16        209.06         5.39 o                         
   1   7   5       2029.70       1813.43        18.58 o                         
   2   7   5         95.07         97.74         5.40 o                         
   3   7   5        779.71        819.45        20.18 o                         
   4   7   5          0.53          2.48         1.18 o                         
  -4   8   5        392.32        413.58         5.51 o                         
  -3   8   5       1673.80       1693.74        64.09 o                         
  -2   8   5        239.40        252.76        27.58 o                         
  -1   8   5       1271.57       1218.66        26.67 o                         
   0   8   5       7663.25       7040.68        64.66 o                         
   1   8   5        383.24        365.36        16.23 o                         
   2   8   5       6686.45       6801.30        85.11 o                         
   3   8   5        255.97        279.71         8.28 o                         
   4   8   5        131.32        113.51         5.04 o                         
  -4   9   5         38.58         43.96         1.22 o                         
  -3   9   5       1374.66       1324.38        54.83 o                         
  -2   9   5         41.88         50.61         3.72 o                         
  -1   9   5       3091.36       2931.11        63.35 o                         
   0   9   5         16.44         18.25         3.69 o                         
   1   9   5         74.37         82.11         5.85 o                         
   2   9   5        223.83        220.46         7.46 o                         
   3   9   5         15.83         21.14         3.70 o                         
   4   9   5         28.41         15.06         2.62 o                         
  -4  10   5         61.58         38.95         4.42 o                         
  -3  10   5       1743.55       1758.90        19.07 o                         
  -2  10   5         85.99         90.03         4.48 o                         
  -1  10   5       2570.90       2518.94        30.86 o                         
   0  10   5       3701.92       3695.29        43.24 o                         
   1  10   5        518.91        513.05        13.18 o                         
   2  10   5       2462.92       2762.08        29.11 o                         
   3  10   5        409.72        487.45        13.43 o                         
  -3  11   5         20.19         23.66         1.60 o                         
  -2  11   5        154.43        163.93         5.77 o                         
  -1  11   5        378.07        371.87         7.18 o                         
   0  11   5       1479.45       1441.60        25.28 o                         
   1  11   5       1228.27       1178.25        16.55 o                         
   2  11   5        180.07        220.30         7.38 o                         
   3  11   5        163.88        155.44         4.74 o                         
  -3  12   5        302.51        316.81         6.17 o                         
  -2  12   5        500.17        503.29        11.87 o                         
  -1  12   5       1835.56       1798.02        21.40 o                         
   0  12   5       5292.47       5239.87        46.94 o                         
   1  12   5         51.91         57.24         5.95 o                         
   2  12   5       2837.92       3364.48        41.92 o                         
   3  12   5        283.25        272.70         5.06 o                         
  -3  13   5        607.38        619.57         9.06 o                         
  -2  13   5        794.70        874.67        27.47 o                         
  -1  13   5        318.54        340.30         7.56 o                         
   0  13   5        565.65        611.98        13.92 o                         
   1  13   5          0.78          1.82         3.66 o                         
   2  13   5         70.09         81.07         3.73 o                         
   3  13   5          6.51          4.40         0.55 o                         
  -3  14   5        124.57         82.72        11.73 o                         
  -2  14   5         64.27         60.65         2.53 o                         
  -1  14   5         90.12         96.13         4.15 o                         
   0  14   5         24.36         32.93         3.37 o                         
   1  14   5         23.06         27.74         3.73 o                         
   2  14   5        502.48        467.86        17.86 o                         
  -2  15   5          0.74          1.47         0.70 o                         
  -1  15   5        545.80        612.08         6.77 o                         
   0  15   5          6.01          6.50         1.34 o                         
   1  15   5       2360.69       2405.11        73.19 o                         
   2  15   5         41.04         35.80         2.25 o                         
  -2  16   5        216.58        181.40        32.82 o                         
  -1  16   5        427.41        440.46         7.29 o                         
   0  16   5        109.81        138.55         3.08 o                         
   1  16   5         17.42         16.13         1.77 o                         
   2  16   5         66.49         21.71         2.91 o                         
  -1  17   5        114.81        124.03         5.03 o                         
   0  17   5        500.79        564.23         9.82 o                         
   1  17   5        118.57         77.85        23.43 o                         
  -4   0   6         91.55        114.83         6.71 o                         
  -2   0   6        173.99        141.37         6.00 o                         
   2   0   6       5924.76       5587.52        47.93 o                         
   4   0   6       2356.83       2899.45        47.99 o                         
  -4   1   6        588.48        653.62         9.53 o                         
  -3   1   6       5122.91       5047.68        30.69 o                         
  -2   1   6        194.96        160.66         4.68 o                         
   0   1   6       5561.93       5033.42        46.36 o                         
   1   1   6       1690.99       1580.66        16.15 o                         
   2   1   6       2720.82       2537.13        31.43 o                         
   3   1   6        511.22        559.61        14.63 o                         
   4   1   6        415.17        314.53        16.17 o                         
  -4   2   6        251.88        280.46         6.49 o                         
  -3   2   6       1107.15       1046.28        16.67 o                         
  -2   2   6       2254.71       2062.82        15.09 o                         
  -1   2   6       5667.84       4945.54        41.23 o                         
   0   2   6        350.50        331.30        22.35 o                         
   1   2   6       3012.81       2818.19        29.87 o                         
   2   2   6         87.46        103.02         7.70 o                         
   3   2   6       2569.16       2617.86        30.65 o                         
   4   2   6         44.55         39.92         3.52 o                         
  -4   3   6        418.59        482.31         8.02 o                         
  -3   3   6       2780.74       2704.70        19.25 o                         
  -2   3   6          4.83         17.49         3.02 o                         
  -1   3   6       6310.58       5527.35        44.06 o                         
   0   3   6      18547.10      19119.13       565.27 o                         
   1   3   6       1164.76       1019.55         8.93 o                         
   2   3   6       4955.31       4947.06        47.54 o                         
   3   3   6         13.55         13.06         4.63 o                         
   4   3   6         41.24         40.52         3.65 o                         
  -4   4   6          1.80          4.21         2.30 o                         
  -3   4   6        154.93        152.52         4.97 o                         
  -2   4   6        211.24        187.70         5.03 o                         
  -1   4   6       2716.00       2191.93        23.21 o                         
   0   4   6       9426.80       8670.60       156.89 o                         
   1   4   6       9539.77       8671.07        93.30 o                         
   2   4   6       6070.94       6212.85        62.34 o                         
   3   4   6        864.03        929.83        15.50 o                         
   4   4   6        823.30        788.73        14.63 o                         
  -4   5   6        143.96        180.48         5.65 o                         
  -3   5   6       1934.71       1939.05        19.72 o                         
  -2   5   6       2181.93       2112.93        54.66 o                         
  -1   5   6        230.13        171.68         6.62 o                         
   0   5   6         12.01         19.00         2.62 o                         
   1   5   6        187.02        168.86         5.65 o                         
   2   5   6       2136.72       2177.92        24.94 o                         
   3   5   6        518.18        568.34        17.18 o                         
   4   5   6        663.47        713.84        12.04 o                         
  -4   6   6       1211.28       1261.25        17.32 o                         
  -3   6   6        192.34        189.29         5.32 o                         
  -2   6   6       7974.81       8003.69       228.33 o                         
  -1   6   6        340.49        315.29         7.96 o                         
   0   6   6       1778.29       1510.52        12.93 o                         
   1   6   6        696.35        578.56         7.25 o                         
   2   6   6       1375.80       1446.66        18.91 o                         
   3   6   6       1539.26       1734.58        42.30 o                         
   4   6   6        419.61        445.35         8.41 o                         
  -4   7   6        133.78        138.52         2.64 o                         
  -3   7   6        445.40        473.83         9.64 o                         
  -2   7   6        410.21        417.91        15.59 o                         
  -1   7   6       2448.73       2026.60        29.31 o                         
   0   7   6       4803.31       4480.16        35.23 o                         
   1   7   6       8083.04       7819.73        59.00 o                         
   2   7   6        356.42        401.82        12.58 o                         
   3   7   6       3396.54       3723.00        33.84 o                         
  -4   8   6         83.99        107.65         1.92 o                         
  -3   8   6        242.79        267.04        15.06 o                         
  -2   8   6       1320.35       1228.22        49.94 o                         
  -1   8   6       5241.43       4920.24        70.68 o                         
   0   8   6        218.29        191.50         5.16 o                         
   1   8   6       8788.97       8565.64        85.96 o                         
   2   8   6         16.38         23.58         4.01 o                         
   3   8   6        936.47       1083.70        21.32 o                         
   4   8   6         13.26         16.00         2.70 o                         
  -4   9   6          4.26          3.15         0.50 o                         
  -3   9   6          0.32          5.28         5.62 o                         
  -2   9   6       2096.71       1902.13        56.69 o                         
  -1   9   6        271.53        285.60         9.98 o                         
   0   9   6       1400.43       1375.80        19.68 o                         
   1   9   6        135.50        130.23         7.81 o                         
   2   9   6        160.68        158.68         8.25 o                         
   3   9   6        160.46        187.39         7.24 o                         
   4   9   6        651.08        174.54         4.58 o                         
  -4  10   6        727.08        661.98        15.96 o                         
  -3  10   6         85.65         89.65         7.38 o                         
  -2  10   6       6068.66       5710.33        51.18 o                         
  -1  10   6        621.57        566.71        10.27 o                         
   0  10   6       3923.30       4033.03        93.30 o                         
   1  10   6       2509.43       2662.49        20.64 o                         
   2  10   6         41.52         42.84         4.71 o                         
   3  10   6        143.99        143.28         5.35 o                         
  -3  11   6        114.54        112.88         3.20 o                         
  -2  11   6         94.98        100.32         5.31 o                         
  -1  11   6         10.69         10.76         3.58 o                         
   0  11   6        457.72        437.54         9.49 o                         
   1  11   6       2471.28       2496.24        43.41 o                         
   2  11   6        147.52        150.53         7.41 o                         
   3  11   6        757.71        732.08        16.83 o                         
  -3  12   6        319.23        345.21         5.80 o                         
  -2  12   6       2571.21       2756.36        27.87 o                         
  -1  12   6         78.82         73.70         4.18 o                         
   0  12   6        582.14        621.37        12.39 o                         
   1  12   6         84.94         96.53         5.94 o                         
   2  12   6        356.32        406.73        10.20 o                         
   3  12   6        287.20        276.90         5.80 o                         
  -3  13   6        701.54        731.77        11.70 o                         
  -2  13   6        279.72        313.18         7.88 o                         
  -1  13   6        612.35        652.96        12.62 o                         
   0  13   6        171.60        199.70         6.64 o                         
   1  13   6         46.02         55.19         5.32 o                         
   2  13   6         20.49         21.81         3.04 o                         
   3  13   6         56.82         31.49         4.55 o                         
  -3  14   6          1.31          1.92         0.64 o                         
  -2  14   6        555.12        571.89        10.95 o                         
  -1  14   6       1792.75       1885.01        16.94 o                         
   0  14   6       1041.53       1227.10        12.91 o                         
   1  14   6       1603.25       1944.01        20.50 o                         
   2  14   6        155.07        155.24         6.22 o                         
  -2  15   6          3.92          5.68         1.10 o                         
  -1  15   6        411.96        471.70         7.06 o                         
   0  15   6        525.48        584.00         6.79 o                         
   1  15   6        665.45        723.24        32.48 o                         
   2  15   6        226.96        210.09        14.86 o                         
  -2  16   6         49.34         33.38         8.11 o                         
  -1  16   6         49.09         64.62         2.19 o                         
   0  16   6          0.80          4.15         1.07 o                         
   1  16   6          2.34          2.94         1.03 o                         
  -1  17   6        931.90        929.67         8.94 o                         
   0  17   6         17.66         17.99         1.18 o                         
   1  17   6         41.99         33.19         3.16 o                         
  -3   0   7       1642.99       1651.02        17.89 o                         
  -1   0   7       9484.36       8766.06       434.48 o                         
   1   0   7      38473.39      41017.59       622.35 o                         
   3   0   7       6035.61       6847.10       290.15 o                         
  -4   1   7        323.24        358.33         7.11 o                         
  -3   1   7        347.08        343.01         6.38 o                         
  -2   1   7       2358.67       2072.05        16.46 o                         
  -1   1   7         89.65         78.51         3.67 o                         
   1   1   7        172.38        156.25         3.80 o                         
   2   1   7       1299.59       1315.25        19.25 o                         
   3   1   7         90.90         99.22         8.78 o                         
   4   1   7          2.14          1.61         1.40 o                         
  -4   2   7        744.94        855.95         9.66 o                         
  -3   2   7         40.89         36.94         2.95 o                         
  -2   2   7      12632.69      12375.21        82.46 o                         
  -1   2   7          4.19          8.60         2.30 o                         
   1   2   7         56.26         34.75         2.53 o                         
   2   2   7        614.38        649.11        18.21 o                         
   3   2   7        376.25        464.80        22.54 o                         
   4   2   7       1204.07       1011.46        40.92 o                         
  -4   3   7        119.15        138.97         4.05 o                         
  -3   3   7        338.29        328.81         6.04 o                         
  -2   3   7        212.72        204.95         4.79 o                         
  -1   3   7       2187.46       1861.74        19.55 o                         
   0   3   7       6812.02       6079.70        74.57 o                         
   1   3   7         64.67         53.38         3.16 o                         
   2   3   7       3572.95       3646.83        31.25 o                         
   3   3   7       1599.86       1704.81        29.35 o                         
   4   3   7        959.14        808.44        42.12 o                         
  -4   4   7         57.40         75.01         4.37 o                         
  -3   4   7         26.20         32.37         3.38 o                         
  -2   4   7          2.42          7.42         2.84 o                         
  -1   4   7       3409.83       2884.71        20.76 o                         
   0   4   7         89.43         82.03         2.68 o                         
   1   4   7      10091.68       9411.79        66.17 o                         
   2   4   7       1740.43       1941.24        31.79 o                         
   3   4   7       1667.99       1849.11        69.11 o                         
   4   4   7        108.45        132.59         5.26 o                         
  -4   5   7        755.82        773.55        11.85 o                         
  -3   5   7       1623.48       1600.78        21.96 o                         
  -2   5   7       2296.73       2221.77        22.60 o                         
  -1   5   7       7695.24       6768.76        95.81 o                         
   0   5   7       1405.90       1212.14         9.82 o                         
   1   5   7       5531.10       5287.95        53.53 o                         
   2   5   7       1943.63       1967.99        34.15 o                         
   3   5   7        333.86        331.51        18.39 o                         
   4   5   7        144.61        136.71         5.64 o                         
  -4   6   7        302.32        337.74         4.78 o                         
  -3   6   7       1343.11       1402.43        19.44 o                         
  -2   6   7       4864.62       4589.78        39.93 o                         
  -1   6   7         43.80         42.17         6.21 o                         
   0   6   7       1445.02       1197.38        11.22 o                         
   1   6   7        190.27        205.77         5.60 o                         
   2   6   7         70.70         94.19         7.62 o                         
   3   6   7         91.59        110.32         8.62 o                         
   4   6   7         53.90         46.06         7.35 o                         
  -4   7   7        967.07       1097.25         8.66 o                         
  -3   7   7        704.40        755.95        12.37 o                         
  -2   7   7         74.55         76.58         8.92 o                         
  -1   7   7       2221.78       2049.03        44.62 o                         
   0   7   7       9258.58       8970.21        75.67 o                         
   1   7   7        227.79        234.73         6.65 o                         
   2   7   7       4838.28       5103.42       101.46 o                         
   3   7   7        351.40        375.82        12.68 o                         
   4   7   7        441.66        221.62        71.83 o                         
  -4   8   7          9.28         13.56         1.09 o                         
  -3   8   7        118.42        118.12         5.01 o                         
  -2   8   7         32.50         26.31         3.34 o                         
  -1   8   7        280.07        318.01        10.91 o                         
   0   8   7        168.65        166.97         5.60 o                         
   1   8   7       1465.81       1471.88        16.61 o                         
   2   8   7         70.46         74.33         6.74 o                         
   3   8   7        196.65        224.00         9.62 o                         
   4   8   7        108.00         82.97         3.91 o                         
  -4   9   7         87.33         74.71         6.95 o                         
  -3   9   7       2347.94       2660.35        42.93 o                         
  -2   9   7         18.29         21.58         4.25 o                         
  -1   9   7      13672.62      14789.21       167.59 o                         
   0   9   7        219.34        215.70         7.25 o                         
   1   9   7       2583.88       2668.53        29.42 o                         
   2   9   7         42.16         47.12         6.78 o                         
   3   9   7        547.09        527.69         9.72 o                         
  -4  10   7         59.31         47.62         4.94 o                         
  -3  10   7        174.57        193.36         5.97 o                         
  -2  10   7          9.58         12.29         4.73 o                         
  -1  10   7         11.08         13.13         2.60 o                         
   0  10   7         17.37         15.31         2.86 o                         
   1  10   7          4.85          8.26         3.94 o                         
   2  10   7        523.65        523.64        21.95 o                         
   3  10   7        113.70        108.92         2.65 o                         
  -3  11   7          2.34          4.50         1.12 o                         
  -2  11   7        220.93        213.74         7.50 o                         
  -1  11   7         71.61         76.70         3.79 o                         
   0  11   7       5639.23       5473.01        78.32 o                         
   1  11   7         73.68         82.93         4.82 o                         
   2  11   7       5228.08       5431.18        65.78 o                         
   3  11   7          1.37          3.29         0.74 o                         
  -3  12   7        127.89        132.76         2.38 o                         
  -2  12   7        264.10        313.85         8.42 o                         
  -1  12   7         23.63         19.11         3.26 o                         
   0  12   7        131.64        142.15         5.40 o                         
   1  12   7        209.46        230.95         7.75 o                         
   2  12   7         11.53         13.78         4.10 o                         
   3  12   7         72.71         71.56         1.64 o                         
  -3  13   7        792.55        801.03        21.68 o                         
  -2  13   7        104.03        112.94         3.91 o                         
  -1  13   7       4031.47       4377.28        32.90 o                         
   0  13   7         21.23         24.00         3.77 o                         
   1  13   7        633.11        748.79        14.17 o                         
   2  13   7         21.06         18.39         1.51 o                         
   3  13   7         92.00         60.85         6.84 o                         
  -2  14   7        540.35        574.99         6.81 o                         
  -1  14   7        432.86        455.05         7.38 o                         
   0  14   7        424.98        503.97        10.04 o                         
   1  14   7        959.78       1004.33        38.32 o                         
   2  14   7         17.99         21.43         1.33 o                         
  -2  15   7         32.41         37.11         1.67 o                         
  -1  15   7        242.42        248.95         8.16 o                         
   0  15   7        167.98        180.51         3.38 o                         
   1  15   7          3.38          5.68         1.50 o                         
   2  15   7        527.07        513.15         9.34 o                         
  -1  16   7          7.94          9.31         1.37 o                         
   0  16   7        550.17        591.67        41.21 o                         
   1  16   7        306.14        268.16        25.08 o                         
  -1  17   7         96.98         84.54         3.27 o                         
   0  17   7          0.16          0.76         0.74 o                         
  -4   0   8       1863.89       2249.48        20.35 o                         
  -2   0   8        752.13        686.83        12.79 o                         
   0   0   8       8912.13       7322.11        66.58 o                         
   2   0   8       3434.73       3446.96        64.89 o                         
   4   0   8          0.81          1.07         2.00 o                         
  -4   1   8          3.83          9.37         2.33 o                         
  -3   1   8        658.34        640.53         7.73 o                         
  -2   1   8         50.42         42.26         3.99 o                         
  -1   1   8      12429.46      11520.67        90.08 o                         
   0   1   8       2698.65       2125.60        32.13 o                         
   1   1   8       1646.99       1425.75        10.46 o                         
   2   1   8       7878.35       8559.80       170.61 o                         
   3   1   8         71.99         95.93         8.83 o                         
   4   1   8        266.16        203.06         5.66 o                         
  -4   2   8         57.43         76.61         5.43 o                         
  -3   2   8       6429.27       6585.54        49.60 o                         
  -2   2   8       1216.71       1075.49        14.30 o                         
  -1   2   8      15161.62      13852.36       115.90 o                         
   0   2   8       8261.34       8043.39        64.77 o                         
   1   2   8        937.13        731.26        10.56 o                         
   2   2   8        201.08        235.65        11.65 o                         
   3   2   8        213.56        267.75        29.46 o                         
   4   2   8         14.22         12.19         5.71 o                         
  -4   3   8        469.99        558.66         8.18 o                         
  -3   3   8       1089.25       1088.58        12.19 o                         
  -2   3   8       1099.75       1001.05        13.93 o                         
  -1   3   8        267.96        216.66         5.39 o                         
   0   3   8        281.08        264.21         4.42 o                         
   1   3   8        514.51        510.80         8.42 o                         
   2   3   8       5670.76       5881.35        55.80 o                         
   3   3   8        101.43        124.55        13.12 o                         
   4   3   8        951.88        790.44        24.99 o                         
  -4   4   8       1948.58       2067.07        37.94 o                         
  -3   4   8       1048.21       1055.10        18.73 o                         
  -2   4   8       1329.45       1217.91        23.81 o                         
  -1   4   8       1194.81        999.78        13.96 o                         
   0   4   8        909.86        809.78         9.05 o                         
   1   4   8       1935.30       1677.69        23.59 o                         
   2   4   8       1725.53       1793.67        19.54 o                         
   3   4   8       2789.43       2939.06        53.44 o                         
   4   4   8        209.04        199.78         6.08 o                         
  -4   5   8        254.98        268.80         3.66 o                         
  -3   5   8        198.86        212.20         5.83 o                         
  -2   5   8       3413.28       3335.76        70.35 o                         
  -1   5   8       5307.42       4649.73        39.92 o                         
   0   5   8       5661.47       4972.69        67.76 o                         
   1   5   8       2877.23       2767.73        35.53 o                         
   2   5   8        720.63        742.38        14.38 o                         
   3   5   8        165.88        168.47         9.69 o                         
   4   5   8         95.22         94.91        10.43 o                         
  -4   6   8          2.53          4.13         1.01 o                         
  -3   6   8        158.92        181.94         6.52 o                         
  -2   6   8       2372.85       2222.33        27.57 o                         
  -1   6   8       3381.72       3111.64        42.26 o                         
   0   6   8       5535.15       5127.18        85.35 o                         
   1   6   8       3726.28       3545.93        27.31 o                         
   2   6   8        204.30        227.22         7.17 o                         
   3   6   8        465.71        491.83        14.63 o                         
   4   6   8        386.77        357.75         9.10 o                         
  -4   7   8          1.14          2.98         0.75 o                         
  -3   7   8       2617.87       2821.72        43.07 o                         
  -2   7   8        179.31        175.33         7.22 o                         
  -1   7   8        241.59        254.25        11.97 o                         
   0   7   8         79.43         95.76         3.96 o                         
   1   7   8        349.31        307.15         6.60 o                         
   2   7   8         91.53         96.19         8.30 o                         
   3   7   8        682.41        726.30        16.49 o                         
   4   7   8         74.34         21.15         4.98 o                         
  -4   8   8        141.50        163.86         3.30 o                         
  -3   8   8        639.26        711.15        12.66 o                         
  -2   8   8        206.19        214.21         5.90 o                         
  -1   8   8          4.89         20.59         8.78 o                         
   0   8   8        641.16        679.59        10.91 o                         
   1   8   8       5321.81       5478.09        68.57 o                         
   2   8   8        204.98        238.07        10.87 o                         
   3   8   8       2632.59       2962.31        31.75 o                         
   4   8   8        107.91         46.75        28.58 o                         
  -4   9   8        654.08        559.57        22.10 o                         
  -3   9   8          0.40          3.53         2.37 o                         
  -2   9   8       3475.57       3322.61        77.54 o                         
  -1   9   8         24.16         24.94         5.79 o                         
   0   9   8       3507.80       3461.05        80.25 o                         
   1   9   8        892.64        939.86        12.43 o                         
   2   9   8         24.57         30.87         5.81 o                         
   3   9   8        112.60        103.76         2.91 o                         
  -4  10   8        223.14        130.79        21.21 o                         
  -3  10   8         88.57         94.97         2.62 o                         
  -2  10   8       1849.43       1846.57        33.49 o                         
  -1  10   8        130.46        126.05         4.32 o                         
   0  10   8       1957.28       2015.63        23.23 o                         
   1  10   8        570.16        597.84        20.53 o                         
   2  10   8        148.90        150.45         8.46 o                         
   3  10   8       1109.65       1087.46        10.72 o                         
  -3  11   8        389.33        446.51         5.59 o                         
  -2  11   8         73.78         78.33         5.02 o                         
  -1  11   8        619.95        598.82         9.80 o                         
   0  11   8         78.58         83.66         4.98 o                         
   1  11   8       2296.24       2435.20        30.87 o                         
   2  11   8        261.91        316.62        14.91 o                         
   3  11   8        307.27        322.72         3.81 o                         
  -3  12   8          0.34          2.21         0.76 o                         
  -2  12   8        743.68        768.37        12.22 o                         
  -1  12   8        441.59        404.27         6.90 o                         
   0  12   8       3408.99       3512.20        25.42 o                         
   1  12   8       2002.32       2195.56        19.25 o                         
   2  12   8        306.73        283.21        20.00 o                         
   3  12   8        790.14        672.86        17.42 o                         
  -3  13   8        133.43        117.50         2.33 o                         
  -2  13   8       1191.17       1185.69        17.56 o                         
  -1  13   8        587.01        639.25         9.14 o                         
   0  13   8        803.30        916.32        11.28 o                         
   1  13   8         24.73         35.14         3.48 o                         
   2  13   8         97.78         91.57         3.85 o                         
  -2  14   8        124.42        142.53         3.89 o                         
  -1  14   8        191.57        201.62         3.19 o                         
   0  14   8          0.05          4.37         2.21 o                         
   1  14   8         99.56         97.32         3.77 o                         
   2  14   8        139.62        138.52         5.30 o                         
  -2  15   8         16.73         13.27         1.59 o                         
  -1  15   8          6.43          6.09         1.20 o                         
   0  15   8        203.66        216.46         4.53 o                         
   1  15   8        116.32        131.07         6.01 o                         
   2  15   8        883.26        300.07        85.16 o                         
  -1  16   8        557.27        214.11         7.24 o                         
   0  16   8        628.08        282.74         9.31 o                         
   1  16   8        247.86        241.07         4.81 o                         
   0  17   8        118.77        112.05         3.86 o                         
  -3   0   9         49.56         54.46         5.80 o                         
  -1   0   9          3.75          4.88         4.06 o                         
   1   0   9       2965.05       2707.20        42.92 o                         
   3   0   9        930.93       1067.74        24.12 o                         
  -4   1   9        365.34        434.94         8.44 o                         
  -3   1   9        917.85        912.43        15.09 o                         
  -2   1   9      11654.74      11421.07        52.74 o                         
  -1   1   9         94.97        120.46         3.41 o                         
   0   1   9      11709.57      10623.14        61.47 o                         
   1   1   9       2915.23       2671.36        24.98 o                         
   2   1   9         61.23         72.43         6.54 o                         
   3   1   9       2923.77       3272.33        34.77 o                         
   4   1   9        473.09        333.55       191.70 o                         
  -4   2   9          0.50          2.85         1.24 o                         
  -3   2   9        390.89        396.50         8.16 o                         
  -2   2   9         30.53         26.90         4.97 o                         
  -1   2   9       1962.90       1598.42        15.34 o                         
   0   2   9        194.22        192.80         6.63 o                         
   1   2   9        146.60        170.33         5.00 o                         
   2   2   9          0.64         11.91         4.79 o                         
   3   2   9         61.93         71.16        11.97 o                         
   4   2   9        619.79        442.47         7.20 o                         
  -4   3   9        170.20        184.98         2.98 o                         
  -3   3   9       2263.44       2371.69        19.56 o                         
  -2   3   9       5424.01       5203.97        43.12 o                         
  -1   3   9        209.46        162.04         4.93 o                         
   0   3   9      10068.26       9689.80        59.31 o                         
   1   3   9      10421.39      10425.08        92.63 o                         
   2   3   9        625.90        657.63        13.64 o                         
   3   3   9       2254.31       2490.54        95.27 o                         
   4   3   9         11.73         10.98         1.72 o                         
  -4   4   9       1140.36       1223.20        10.50 o                         
  -3   4   9        328.59        341.90         7.70 o                         
  -2   4   9        195.22        179.12         6.51 o                         
  -1   4   9        361.39        293.57         7.56 o                         
   0   4   9        513.87        441.54         8.58 o                         
   1   4   9        321.89        291.26         7.68 o                         
   2   4   9       2983.95       3299.48        40.10 o                         
   3   4   9        112.93        155.82         9.44 o                         
   4   4   9        114.76         88.69         8.01 o                         
  -4   5   9        135.96        141.90         2.48 o                         
  -3   5   9          1.05          2.91         2.91 o                         
  -2   5   9       5058.86       4895.59        84.01 o                         
  -1   5   9         56.87         67.77         4.11 o                         
   0   5   9       6396.00       5846.73        56.23 o                         
   1   5   9        693.08        633.28        18.21 o                         
   2   5   9        224.37        242.73         7.45 o                         
   3   5   9        432.49        494.60        14.72 o                         
  -4   6   9         23.49         35.35         1.44 o                         
  -3   6   9       1756.87       1854.09        29.82 o                         
  -2   6   9         44.53         43.78         5.82 o                         
  -1   6   9      14994.45      14954.32       121.43 o                         
   0   6   9        149.04        163.92         5.23 o                         
   1   6   9       2044.00       1983.41        19.19 o                         
   2   6   9        149.97        164.26         7.10 o                         
   3   6   9        177.13        200.54         9.42 o                         
   4   6   9        322.06        274.41         6.70 o                         
  -4   7   9         64.46         81.32         2.00 o                         
  -3   7   9        734.18        770.32        12.74 o                         
  -2   7   9          1.18          9.31         2.99 o                         
  -1   7   9         27.86         31.93         7.22 o                         
   0   7   9         92.76        102.72         5.78 o                         
   1   7   9       2774.10       2665.21        61.26 o                         
   2   7   9       1280.80       1235.71        20.41 o                         
   3   7   9       1078.97       1211.83        20.31 o                         
  -4   8   9        547.19        612.27        15.94 o                         
  -3   8   9       1103.62       1223.85        17.19 o                         
  -2   8   9         30.83         32.77         4.27 o                         
  -1   8   9       4142.92       4186.84        73.01 o                         
   0   8   9       2480.62       2442.74        57.51 o                         
   1   8   9       1716.66       1784.44        37.81 o                         
   2   8   9       4178.87       4274.09        48.07 o                         
   3   8   9         22.35         23.44         1.63 o                         
  -4   9   9         20.02          9.91         1.38 o                         
  -3   9   9         57.22         70.42         3.61 o                         
  -2   9   9         17.95         23.73         3.79 o                         
  -1   9   9         90.69         79.72         4.16 o                         
   0   9   9         34.34         47.40         4.02 o                         
   1   9   9        412.27        400.62        14.39 o                         
   2   9   9        383.18        384.07        12.81 o                         
   3   9   9         13.61         14.36         1.49 o                         
  -3  10   9        796.38        857.28        15.27 o                         
  -2  10   9        621.09        635.47        11.03 o                         
  -1  10   9       5105.68       5165.04        72.61 o                         
   0  10   9        279.81        279.19         8.71 o                         
   1  10   9       2607.74       2781.93        30.03 o                         
   2  10   9        951.02        892.83        17.60 o                         
   3  10   9         71.03         77.61         2.11 o                         
  -3  11   9         87.29        102.07         2.16 o                         
  -2  11   9          6.57          9.20         3.85 o                         
  -1  11   9         14.16         13.13         2.83 o                         
   0  11   9         20.67         28.56         4.16 o                         
   1  11   9        287.15        289.19         9.70 o                         
   2  11   9        336.80        386.16        10.98 o                         
   3  11   9         47.03         38.62         3.19 o                         
  -3  12   9        308.95        322.10         4.04 o                         
  -2  12   9        259.86        264.53         8.36 o                         
  -1  12   9        837.28        886.54        11.21 o                         
   0  12   9        223.63        247.60         7.02 o                         
   1  12   9        118.03        151.17         7.03 o                         
   2  12   9        263.57        249.67        12.58 o                         
   3  12   9        212.42        136.85         2.68 o                         
  -3  13   9         36.87         34.53         1.28 o                         
  -2  13   9        908.77        952.43        14.07 o                         
  -1  13   9          4.13          4.99         2.36 o                         
   0  13   9       1303.00       1488.23        13.90 o                         
   1  13   9        356.57        418.23         8.64 o                         
   2  13   9         36.91         39.88         1.53 o                         
  -2  14   9          7.26          8.63         1.04 o                         
  -1  14   9        788.90        866.28        12.35 o                         
   0  14   9       1171.55       1344.43        24.18 o                         
   1  14   9        573.55        614.92        27.89 o                         
   2  14   9        883.78        867.29        23.99 o                         
  -2  15   9         22.67         18.32         5.12 o                         
  -1  15   9         25.66         30.56         1.80 o                         
   0  15   9         72.92         86.30         2.74 o                         
   1  15   9        863.70        815.17        64.27 o                         
  -1  16   9         63.98         50.31         7.31 o                         
   0  16   9         20.06         12.70         1.86 o                         
   1  16   9         35.14         13.96         3.43 o                         
  -4   0  10       1130.26       1329.88        14.84 o                         
  -2   0  10        500.87        499.26        14.56 o                         
   0   0  10       7560.82       6864.93       171.76 o                         
   2   0  10      14404.92      15769.61       195.21 o                         
  -4   1  10       1158.29       1325.25        15.93 o                         
  -3   1  10        530.00        535.60         8.52 o                         
  -2   1  10        313.47        283.51         8.18 o                         
  -1   1  10       4857.43       4309.05        46.26 o                         
   0   1  10        502.90        483.34         8.67 o                         
   1   1  10        938.16        934.59        15.20 o                         
   2   1  10        461.97        473.09        16.63 o                         
   3   1  10         12.98         19.35         5.28 o                         
   4   1  10         83.61         67.45         4.04 o                         
  -4   2  10         23.96         29.41         1.52 o                         
  -3   2  10       1193.50       1259.79        15.68 o                         
  -2   2  10        708.66        637.05        11.82 o                         
  -1   2  10      13341.75      12474.98       140.47 o                         
   0   2  10       2325.02       2240.94        38.37 o                         
   1   2  10       8349.51       8295.59        73.02 o                         
   2   2  10          3.35          7.66         5.78 o                         
   3   2  10        198.08        220.52        11.32 o                         
   4   2  10          1.43          1.15         0.95 o                         
  -4   3  10        476.27        531.46         5.63 o                         
  -3   3  10         33.72         36.68         3.47 o                         
  -2   3  10        270.72        266.33         7.40 o                         
  -1   3  10       3256.81       2887.54        46.96 o                         
   0   3  10        598.98        524.11         7.54 o                         
   1   3  10       5427.56       5446.24        65.46 o                         
   2   3  10        606.93        624.84         9.86 o                         
   3   3  10        791.57        916.55        14.24 o                         
   4   3  10         97.23         33.31        10.63 o                         
  -4   4  10        528.11        548.97         8.47 o                         
  -3   4  10        119.53        123.22         4.68 o                         
  -2   4  10        713.71        717.55        12.97 o                         
  -1   4  10       1895.71       1676.51        20.78 o                         
   0   4  10       1120.51        920.61        16.14 o                         
   1   4  10       1645.73       1549.26        14.52 o                         
   2   4  10       8643.06       9321.34       215.51 o                         
   3   4  10        131.78        158.36         7.16 o                         
   4   4  10        593.80        199.49        70.67 o                         
  -4   5  10        725.45        817.36         6.59 o                         
  -3   5  10       1226.26       1325.37        13.21 o                         
  -2   5  10       3564.15       3454.20        59.69 o                         
  -1   5  10       3064.74       2874.57        30.92 o                         
   0   5  10       3836.74       3868.76        51.23 o                         
   1   5  10        267.68        284.70         7.84 o                         
   2   5  10        960.86        945.62        12.81 o                         
   3   5  10        597.55        717.95        16.74 o                         
  -4   6  10        312.88        348.30         3.98 o                         
  -3   6  10        506.18        586.70         9.83 o                         
  -2   6  10       3986.04       3871.88        69.58 o                         
  -1   6  10       2846.65       2731.88        30.79 o                         
   0   6  10       2005.43       2120.35        42.78 o                         
   1   6  10        102.49         86.63         6.37 o                         
   2   6  10         48.88         57.02         6.62 o                         
   3   6  10         11.28         15.00         4.40 o                         
  -4   7  10         37.76         45.15         1.71 o                         
  -3   7  10       1068.12       1236.23        12.99 o                         
  -2   7  10        210.47        197.12         7.82 o                         
  -1   7  10          0.34          3.29         4.50 o                         
   0   7  10       2881.70       3047.32        36.40 o                         
   1   7  10       3564.79       3744.80        99.25 o                         
   2   7  10        153.96        178.93         8.38 o                         
   3   7  10       1420.63       1433.54        23.98 o                         
  -4   8  10          8.88          4.17         1.23 o                         
  -3   8  10        979.44       1150.71        19.01 o                         
  -2   8  10        870.35        892.22        17.62 o                         
  -1   8  10         91.85        105.53         4.67 o                         
   0   8  10        954.47        957.37        14.96 o                         
   1   8  10       2531.66       2604.47        29.87 o                         
   2   8  10        595.68        658.75        28.25 o                         
   3   8  10          6.34          7.88         1.16 o                         
  -4   9  10         42.26         21.25         3.30 o                         
  -3   9  10        284.40        309.81         6.04 o                         
  -2   9  10       1847.55       1934.78        30.95 o                         
  -1   9  10         41.90         43.40         4.19 o                         
   0   9  10       4336.92       4278.90        71.38 o                         
   1   9  10         54.27         55.42         7.87 o                         
   2   9  10        587.75        637.95        48.44 o                         
   3   9  10         90.27         91.63         2.38 o                         
  -3  10  10         50.50         60.96         2.03 o                         
  -2  10  10       1200.28       1279.95        22.74 o                         
  -1  10  10        362.47        341.33         9.32 o                         
   0  10  10        163.77        170.44         5.66 o                         
   1  10  10        807.80        875.07        16.49 o                         
   2  10  10         13.77         11.40         3.32 o                         
   3  10  10         93.15         77.59         2.38 o                         
  -3  11  10        256.98        270.20         3.71 o                         
  -2  11  10          6.62          7.18         2.92 o                         
  -1  11  10        185.22        197.04         5.25 o                         
   0  11  10         12.01         13.17         3.25 o                         
   1  11  10       4630.55       5165.48        34.17 o                         
   2  11  10         48.43         45.39         2.69 o                         
   3  11  10       1716.13       1231.00        59.37 o                         
  -3  12  10        432.21        414.49        12.82 o                         
  -2  12  10       1251.30       1262.84        18.74 o                         
  -1  12  10        322.41        344.89        13.66 o                         
   0  12  10        343.70        396.08         9.37 o                         
   1  12  10         47.99         67.33         4.50 o                         
   2  12  10        303.16        284.62         7.80 o                         
  -3  13  10        125.41         60.27        31.22 o                         
  -2  13  10        537.37        587.24        11.26 o                         
  -1  13  10        562.87        588.98         9.62 o                         
   0  13  10       1223.78       1431.15        16.74 o                         
   1  13  10         33.23         38.18         1.99 o                         
   2  13  10        159.29        156.43         6.63 o                         
  -2  14  10         19.18         12.65         1.35 o                         
  -1  14  10        283.86        282.74         3.95 o                         
   0  14  10        641.30        685.83        11.77 o                         
   1  14  10        387.67        382.88        12.39 o                         
   2  14  10        641.18        590.73         9.53 o                         
  -2  15  10         22.84         17.95         1.40 o                         
  -1  15  10          0.46          1.47         0.60 o                         
   0  15  10        108.00        110.05         2.82 o                         
   1  15  10        112.30         84.84         2.51 o                         
  -1  16  10        649.29        648.44         9.83 o                         
   0  16  10          2.43          1.72         0.48 o                         
  -3   0  11       4756.61       5269.18        53.33 o                         
  -1   0  11       4822.69       4634.11        58.13 o                         
   1   0  11       1662.34       1584.07        47.97 o                         
   3   0  11       1009.63       1254.94        23.34 o                         
  -4   1  11        113.05        119.81         2.57 o                         
  -3   1  11         30.13         39.43         3.07 o                         
  -2   1  11         10.42          9.81         4.23 o                         
  -1   1  11         53.41         47.08         3.76 o                         
   0   1  11       3004.79       2761.36        37.33 o                         
   1   1  11        620.15        597.60        11.42 o                         
   2   1  11       1690.85       1709.19        34.37 o                         
   3   1  11       1225.18       1455.01        18.00 o                         
   4   1  11          7.13          1.04         1.13 o                         
  -4   2  11        313.86        344.60         4.56 o                         
  -3   2  11          5.26          6.09         2.69 o                         
  -2   2  11       8870.57       8570.59        98.65 o                         
  -1   2  11        756.99        737.40        13.54 o                         
   0   2  11      14615.89      14109.40       252.21 o                         
   1   2  11       2440.34       2429.42        30.72 o                         
   2   2  11       1198.46       1212.35        26.80 o                         
   3   2  11        455.72        542.24        11.01 o                         
   4   2  11         73.97         45.18         9.80 o                         
  -4   3  11        251.10        286.83         4.56 o                         
  -3   3  11         70.69         86.10         5.71 o                         
  -2   3  11       1546.19       1473.91        21.17 o                         
  -1   3  11       1511.04       1390.84        17.71 o                         
   0   3  11       1252.78       1230.76        13.33 o                         
   1   3  11        307.32        351.62        10.97 o                         
   2   3  11        267.80        271.07         6.77 o                         
   3   3  11       1005.32       1175.92        17.56 o                         
   4   3  11         83.07         69.07        13.69 o                         
  -4   4  11          7.90         11.20         1.13 o                         
  -3   4  11       1699.40       1857.86        21.61 o                         
  -2   4  11        423.28        439.92        16.07 o                         
  -1   4  11        355.69        360.20        15.72 o                         
   0   4  11        446.05        482.26        11.19 o                         
   1   4  11       2112.05       2038.81        33.66 o                         
   2   4  11         53.19         48.93         3.83 o                         
   3   4  11       2343.85       2732.75        35.41 o                         
  -4   5  11        311.03        350.12         5.28 o                         
  -3   5  11       1031.14       1169.21        12.18 o                         
  -2   5  11         94.25        104.24         4.61 o                         
  -1   5  11       7796.69       7837.63       179.82 o                         
   0   5  11       3807.14       3891.57        62.90 o                         
   1   5  11       3384.02       3439.40        69.42 o                         
   2   5  11       1805.77       1921.52        16.74 o                         
   3   5  11        506.11        540.32        13.82 o                         
  -4   6  11        207.71        206.78         7.07 o                         
  -3   6  11          2.75          2.67         2.57 o                         
  -2   6  11       1437.84       1417.83        16.85 o                         
  -1   6  11        485.77        514.35        17.40 o                         
   0   6  11       6273.39       6836.21        91.27 o                         
   1   6  11       3186.58       3465.25        65.00 o                         
   2   6  11        230.31        285.84         7.76 o                         
   3   6  11          1.07          4.00         1.29 o                         
  -4   7  11        799.76        733.58        45.31 o                         
  -3   7  11        148.47        175.92         5.21 o                         
  -2   7  11        854.98        863.30        21.27 o                         
  -1   7  11        446.70        405.56        12.77 o                         
   0   7  11        914.85        941.05        15.58 o                         
   1   7  11          2.63          7.93         2.92 o                         
   2   7  11       6030.20       6215.75        56.09 o                         
   3   7  11        128.61        133.87         2.51 o                         
  -4   8  11          9.75          5.27         0.90 o                         
  -3   8  11        438.53        525.26         8.02 o                         
  -2   8  11        238.51        250.88         7.52 o                         
  -1   8  11        249.56        260.22         7.25 o                         
   0   8  11        540.83        498.42        10.06 o                         
   1   8  11        726.93        742.06        15.79 o                         
   2   8  11        560.72        617.80        23.46 o                         
   3   8  11         23.94         25.27         1.43 o                         
  -3   9  11       1889.05       2011.51        21.19 o                         
  -2   9  11        212.85        225.71         7.82 o                         
  -1   9  11       9923.77      10200.05       280.46 o                         
   0   9  11         14.12         13.14         3.00 o                         
   1   9  11       2007.94       2189.74        26.91 o                         
   2   9  11        346.85        363.57        22.55 o                         
   3   9  11         12.99         20.31         1.50 o                         
  -3  10  11          7.80         12.03         1.36 o                         
  -2  10  11         95.42        109.15         5.98 o                         
  -1  10  11         17.32         21.17         3.44 o                         
   0  10  11         25.21         30.99         3.59 o                         
   1  10  11         74.36         83.60         5.47 o                         
   2  10  11        412.32        470.57        17.70 o                         
   3  10  11        142.61        127.23         2.04 o                         
  -3  11  11          1.21          1.29         0.64 o                         
  -2  11  11       1247.37       1439.66        19.49 o                         
  -1  11  11         68.73         73.77         5.19 o                         
   0  11  11         52.13         54.00         4.20 o                         
   1  11  11         12.70         15.48         8.81 o                         
   2  11  11       1256.52       1211.25        33.35 o                         
   3  11  11         61.43         45.76         2.13 o                         
  -3  12  11        129.03         69.85        10.36 o                         
  -2  12  11         34.44         38.77         1.87 o                         
  -1  12  11        101.83         91.38         5.58 o                         
   0  12  11        106.92        128.37         5.08 o                         
   1  12  11        355.62        411.06         8.47 o                         
   2  12  11        388.90        354.25         5.90 o                         
  -2  13  11          2.52          4.96         0.93 o                         
  -1  13  11       2340.72       2377.05        50.05 o                         
   0  13  11        373.29        430.43         9.78 o                         
   1  13  11       1040.24        966.28        34.20 o                         
   2  13  11         12.44         11.94         2.22 o                         
  -2  14  11        155.66        143.79         8.86 o                         
  -1  14  11        148.69        160.13         3.71 o                         
   0  14  11        169.94        172.07         4.37 o                         
   1  14  11         45.59         46.34         3.13 o                         
  -1  15  11         64.41         48.10         4.94 o                         
   0  15  11         71.00         68.69         4.30 o                         
   1  15  11          4.39          1.20         1.32 o                         
   0  16  11        573.93        515.49         8.04 o                         
  -4   0  12       1429.49       1627.98        15.86 o                         
  -2   0  12        703.21        656.28        28.28 o                         
   0   0  12       1843.86       1865.91        43.49 o                         
   2   0  12       1067.59       1141.76        20.53 o                         
   4   0  12          1.05          0.59         0.44 o                         
  -4   1  12        399.87        455.70         6.39 o                         
  -3   1  12        295.91        323.16         7.39 o                         
  -2   1  12        285.31        265.25         9.99 o                         
  -1   1  12       4943.99       4413.98        57.23 o                         
   0   1  12       2377.18       2243.19        48.70 o                         
   1   1  12       7667.26       8181.42        76.18 o                         
   2   1  12       3192.52       3319.51        27.37 o                         
   3   1  12          7.84         15.29         3.82 o                         
   4   1  12        661.38        225.72        45.11 o                         
  -4   2  12         36.77         44.26         1.89 o                         
  -3   2  12        554.39        609.98        10.81 o                         
  -2   2  12         80.93         78.49         5.98 o                         
  -1   2  12       2016.02       1852.43        15.25 o                         
   0   2  12       1930.16       1871.74        17.70 o                         
   1   2  12         18.86         28.01         5.22 o                         
   2   2  12         60.67         62.12         4.74 o                         
   3   2  12         29.60         37.46         3.46 o                         
   4   2  12         48.32         21.22         7.06 o                         
  -4   3  12        696.85        804.80        13.69 o                         
  -3   3  12        935.54       1049.47        17.67 o                         
  -2   3  12       4376.91       4148.32        31.69 o                         
  -1   3  12       2808.81       2597.89        29.89 o                         
   0   3  12        499.88        510.72         9.33 o                         
   1   3  12       1892.24       1972.66        25.35 o                         
   2   3  12       1134.74       1316.98        14.13 o                         
   3   3  12         19.41         26.80         3.87 o                         
  -4   4  12        450.89        515.03         9.82 o                         
  -3   4  12       1507.40       1649.77        17.92 o                         
  -2   4  12       1474.68       1413.90        14.01 o                         
  -1   4  12        462.19        455.36        12.34 o                         
   0   4  12         87.83         77.95         4.72 o                         
   1   4  12       1988.45       2049.12        41.39 o                         
   2   4  12          4.11         12.02         3.57 o                         
   3   4  12       2122.18       2606.84        31.84 o                         
  -4   5  12         85.00         97.00         2.60 o                         
  -3   5  12        195.82        221.05         5.88 o                         
  -2   5  12          4.06          5.36         3.52 o                         
  -1   5  12       2002.56       1916.89        76.62 o                         
   0   5  12        331.02        326.73         9.21 o                         
   1   5  12       4139.01       4219.53        69.68 o                         
   2   5  12         12.73         18.91         3.34 o                         
   3   5  12          0.28          4.66         1.58 o                         
  -4   6  12         20.13         15.77         1.49 o                         
  -3   6  12          2.42          4.43         2.66 o                         
  -2   6  12       2005.16       1947.13        25.73 o                         
  -1   6  12        170.15        166.45         9.64 o                         
   0   6  12       9041.42      10029.95       143.12 o                         
   1   6  12       1169.26       1220.94        24.95 o                         
   2   6  12       1831.35       1945.42        18.40 o                         
   3   6  12        218.05        221.61         7.50 o                         
  -4   7  12        135.34        102.01         9.74 o                         
  -3   7  12        949.22       1127.48        11.78 o                         
  -2   7  12        832.29        858.23        17.20 o                         
  -1   7  12         99.88         95.20         4.87 o                         
   0   7  12        238.80        251.27         8.03 o                         
   1   7  12        413.66        386.63        10.30 o                         
   2   7  12        386.06        406.89         9.49 o                         
   3   7  12         13.34         14.41         1.27 o                         
  -3   8  12       1178.30       1310.46        18.08 o                         
  -2   8  12       1176.08       1295.11        17.53 o                         
  -1   8  12        548.46        558.70        12.27 o                         
   0   8  12       2537.70       2427.08        22.19 o                         
   1   8  12       1082.40       1138.41        16.70 o                         
   2   8  12        552.68        577.50        21.93 o                         
   3   8  12       1327.87       1326.32        36.62 o                         
  -3   9  12          5.43          8.91         1.37 o                         
  -2   9  12        293.10        330.42         7.99 o                         
  -1   9  12        122.33        135.50         6.04 o                         
   0   9  12       1155.95       1141.11        15.16 o                         
   1   9  12        237.85        240.63        11.06 o                         
   2   9  12         22.23         25.65         7.10 o                         
   3   9  12          0.01          0.00         0.95 o                         
  -3  10  12        485.92        515.99         6.60 o                         
  -2  10  12       1406.56       1529.36        20.30 o                         
  -1  10  12        170.14        200.17         7.42 o                         
   0  10  12       5040.44       5270.12        36.70 o                         
   1  10  12        326.85        369.34         8.12 o                         
   2  10  12       1502.51       1620.84        53.48 o                         
   3  10  12        457.88        213.93        53.25 o                         
  -3  11  12        529.08        376.47        54.84 o                         
  -2  11  12        101.68        108.48         2.88 o                         
  -1  11  12         29.88         38.14         3.68 o                         
   0  11  12        484.97        511.68         9.04 o                         
   1  11  12         25.19         31.23         4.75 o                         
   2  11  12         37.43         36.41         2.00 o                         
  -3  12  12        219.46        138.56        13.61 o                         
  -2  12  12        314.26        333.55         5.31 o                         
  -1  12  12          2.18          3.62         2.66 o                         
   0  12  12       1120.26       1251.92        16.30 o                         
   1  12  12        465.41        484.70        17.18 o                         
   2  12  12        188.34        188.83         9.31 o                         
  -2  13  12        296.60        311.50         5.58 o                         
  -1  13  12        451.06        438.19         8.58 o                         
   0  13  12        263.98        291.61         6.27 o                         
   1  13  12        682.44        689.42        29.57 o                         
   2  13  12          4.14          1.96         1.09 o                         
  -2  14  12        266.60        226.35        15.00 o                         
  -1  14  12        407.33        451.34         8.64 o                         
   0  14  12        418.54        436.97        20.87 o                         
   1  14  12        104.52        104.00        15.30 o                         
  -1  15  12          2.56          1.52         0.54 o                         
   0  15  12         25.82         28.17         1.59 o                         
  -3   0  13        657.39        701.82        14.35 o                         
  -1   0  13        274.09        225.26        15.11 o                         
   1   0  13       1481.32       1682.28        23.11 o                         
   3   0  13       3387.17       4142.01        32.02 o                         
  -4   1  13         29.32         33.64         1.75 o                         
  -3   1  13       2450.08       2859.35        29.71 o                         
  -2   1  13       4171.35       4111.37        45.62 o                         
  -1   1  13        676.28        598.15        13.33 o                         
   0   1  13       6463.54       6730.73        55.97 o                         
   1   1  13        468.08        514.40         9.48 o                         
   2   1  13        644.78        674.87        11.20 o                         
   3   1  13        808.05        996.65        11.64 o                         
  -4   2  13          9.82         10.46         1.26 o                         
  -3   2  13        225.44        256.49         6.40 o                         
  -2   2  13        504.22        486.95         9.66 o                         
  -1   2  13        926.81        856.81        15.63 o                         
   0   2  13       2713.34       2673.85        21.43 o                         
   1   2  13        345.82        366.27         8.21 o                         
   2   2  13        487.82        544.98        10.05 o                         
   3   2  13          3.89          4.18         1.84 o                         
  -4   3  13          0.77          2.54         1.20 o                         
  -3   3  13       1906.62       2169.83        23.60 o                         
  -2   3  13        458.46        399.09        11.29 o                         
  -1   3  13        186.72        187.22         6.45 o                         
   0   3  13       2738.62       2743.88        19.75 o                         
   1   3  13       4224.64       4603.83        66.41 o                         
   2   3  13       1576.62       1806.59        15.94 o                         
   3   3  13        788.52        866.87        45.55 o                         
  -4   4  13        710.18        737.70         8.92 o                         
  -3   4  13          7.29         12.44         2.61 o                         
  -2   4  13        950.85        970.85        29.07 o                         
  -1   4  13          0.56         46.66        31.35 o                         
   0   4  13        678.04        667.94        10.16 o                         
   1   4  13       1809.46       1888.96        26.86 o                         
   2   4  13        495.09        586.88         9.82 o                         
   3   4  13       1484.09       1529.64        37.82 o                         
  -4   5  13         22.99         16.00         1.01 o                         
  -3   5  13        311.27        369.16         7.84 o                         
  -2   5  13       1603.67       1584.92        19.69 o                         
  -1   5  13       2777.50       2986.68       104.06 o                         
   0   5  13       1783.41       1819.03        24.03 o                         
   1   5  13        215.19        206.65         7.59 o                         
   2   5  13        132.36        158.65         5.55 o                         
   3   5  13          2.98          4.79         1.23 o                         
  -4   6  13        251.53        190.26        10.04 o                         
  -3   6  13        469.88        566.42         8.38 o                         
  -2   6  13       1050.97       1065.30        18.77 o                         
  -1   6  13       2883.04       2829.46        73.06 o                         
   0   6  13        164.34        186.02         7.61 o                         
   1   6  13       2529.60       2484.11        38.99 o                         
   2   6  13         99.31        121.18         5.02 o                         
   3   6  13          6.20          8.56         1.22 o                         
  -3   7  13        140.18        175.07         5.20 o                         
  -2   7  13         65.40         72.42         5.68 o                         
  -1   7  13        140.96        146.85         7.10 o                         
   0   7  13        115.96        113.07         5.72 o                         
   1   7  13       1827.67       1967.28        25.47 o                         
   2   7  13       1857.24       2240.06        51.84 o                         
   3   7  13        232.71        254.19         4.35 o                         
  -3   8  13         31.30         30.16         1.95 o                         
  -2   8  13       2255.86       2511.46        29.15 o                         
  -1   8  13         82.21         87.40         5.85 o                         
   0   8  13        154.15        151.85         6.94 o                         
   1   8  13        178.73        207.27        16.04 o                         
   2   8  13        872.26       1105.86        26.93 o                         
   3   8  13          1.04          1.61         0.50 o                         
  -3   9  13         14.78         16.26         1.34 o                         
  -2   9  13        140.03        158.37         8.99 o                         
  -1   9  13        956.51       1001.92        23.89 o                         
   0   9  13        813.27        882.22        11.84 o                         
   1   9  13       1241.60       1358.76        17.76 o                         
   2   9  13         46.31         49.85         2.38 o                         
   3   9  13        306.27        237.47        11.59 o                         
  -3  10  13        254.30        258.21         5.79 o                         
  -2  10  13        239.26        282.84         8.62 o                         
  -1  10  13       1600.06       1717.90        46.66 o                         
   0  10  13         69.58         80.91         5.94 o                         
   1  10  13       1185.97       1360.19        20.81 o                         
   2  10  13        421.16        442.86        25.97 o                         
  -3  11  13         89.30         70.25         3.09 o                         
  -2  11  13        295.42        304.49         5.28 o                         
  -1  11  13        144.35        156.34         6.20 o                         
   0  11  13        125.72        143.20         6.84 o                         
   1  11  13         24.76         33.93         2.36 o                         
   2  11  13        483.09        489.90        43.47 o                         
  -2  12  13        519.59        576.35         6.41 o                         
  -1  12  13       2163.01       2083.64        37.62 o                         
   0  12  13         77.11         82.65         2.57 o                         
   1  12  13        747.01        786.45        14.01 o                         
   2  12  13        139.10         75.03        11.07 o                         
  -2  13  13        396.94        357.47        18.98 o                         
  -1  13  13        387.42        405.11         6.42 o                         
   0  13  13       1197.02       1210.55        20.23 o                         
   1  13  13        751.50        793.91        26.26 o                         
  -1  14  13        180.52        191.95         4.22 o                         
   0  14  13        142.99        132.80         3.23 o                         
   1  14  13        191.90        193.17        18.24 o                         
   0  15  13         34.17         16.19         3.50 o                         
  -4   0  14       1548.86       1947.77        25.81 o                         
  -2   0  14       6739.21       7129.89       473.55 o                         
   0   0  14       1061.23       1144.65        22.77 o                         
   2   0  14        635.77        774.34        16.36 o                         
  -4   1  14        155.59        158.14        18.46 o                         
  -3   1  14        286.35        328.21         7.44 o                         
  -2   1  14        840.24        856.91        19.00 o                         
  -1   1  14        407.94        375.89         9.54 o                         
   0   1  14        581.16        640.46        12.18 o                         
   1   1  14         40.27         40.42         3.46 o                         
   2   1  14        543.60        588.47        12.46 o                         
   3   1  14        122.15        121.95         4.27 o                         
  -4   2  14         27.70         29.49         2.12 o                         
  -3   2  14        321.17        349.80         6.86 o                         
  -2   2  14         20.51         16.12         5.77 o                         
  -1   2  14      10468.45      10632.02       134.64 o                         
   0   2  14         47.67         40.45         5.48 o                         
   1   2  14      11444.90      12492.27       151.29 o                         
   2   2  14        592.90        641.50         8.95 o                         
   3   2  14        401.85        391.81         8.56 o                         
  -4   3  14        198.88        212.24         4.96 o                         
  -3   3  14        463.54        518.66         8.22 o                         
  -2   3  14          3.17          8.53         5.46 o                         
  -1   3  14        233.09        215.58         7.96 o                         
   0   3  14        486.76        498.40         9.87 o                         
   1   3  14         10.67         14.48         3.40 o                         
   2   3  14         37.16         38.96         3.78 o                         
   3   3  14        136.96        130.85         3.71 o                         
  -4   4  14        488.37        414.68        29.85 o                         
  -3   4  14        126.19        152.74         5.40 o                         
  -2   4  14        736.45        703.13        14.58 o                         
  -1   4  14        283.04        271.58         7.53 o                         
   0   4  14         11.27         10.31         2.76 o                         
   1   4  14         89.24        109.68         5.38 o                         
   2   4  14       2141.31       2466.10        29.80 o                         
   3   4  14         26.26         23.32         1.87 o                         
  -4   5  14          9.88          5.01         1.91 o                         
  -3   5  14        888.57       1063.24        16.32 o                         
  -2   5  14        830.56        848.98        12.49 o                         
  -1   5  14       1713.39       1762.25        23.40 o                         
   0   5  14       3600.23       3773.35       107.55 o                         
   1   5  14        118.22        123.76         5.70 o                         
   2   5  14        518.08        609.05         8.44 o                         
   3   5  14        317.43        336.37         4.58 o                         
  -3   6  14        155.88        178.19         5.89 o                         
  -2   6  14       1315.82       1447.46        18.10 o                         
  -1   6  14       3710.39       3758.82        30.88 o                         
   0   6  14        143.96        130.96         7.68 o                         
   1   6  14       1985.15       2142.75        22.40 o                         
   2   6  14        501.21        588.59        13.67 o                         
   3   6  14        246.11        276.86         4.12 o                         
  -3   7  14       1019.24       1075.48        12.85 o                         
  -2   7  14          6.50         11.79         3.14 o                         
  -1   7  14         77.49         87.75         6.81 o                         
   0   7  14        235.99        243.01         8.14 o                         
   1   7  14        319.39        367.37         9.64 o                         
   2   7  14        111.36        138.13        10.01 o                         
   3   7  14       1235.28       1199.91         9.02 o                         
  -3   8  14        129.87        140.65         3.79 o                         
  -2   8  14          7.19          9.66         2.80 o                         
  -1   8  14         24.23         27.27         5.47 o                         
   0   8  14        106.73        128.21         6.58 o                         
   1   8  14        573.89        672.51        14.37 o                         
   2   8  14         87.01         98.66         2.88 o                         
   3   8  14          2.17          5.01         0.70 o                         
  -3   9  14         12.10         16.39         1.56 o                         
  -2   9  14       2050.83       2367.75        38.48 o                         
  -1   9  14         39.15         42.59         4.11 o                         
   0   9  14       8391.76       9431.28       115.10 o                         
   1   9  14        262.06        289.43        11.54 o                         
   2   9  14       1113.43       1169.60        11.16 o                         
  -3  10  14        104.84         58.76         8.88 o                         
  -2  10  14        192.85        206.88         6.29 o                         
  -1  10  14        238.57        265.76         9.61 o                         
   0  10  14          3.16          8.34         3.22 o                         
   1  10  14         57.11         62.88         3.68 o                         
   2  10  14         16.54         12.01         1.27 o                         
  -3  11  14        895.69        447.79         7.14 o                         
  -2  11  14         55.74         62.85         2.24 o                         
  -1  11  14        584.48        586.53        14.26 o                         
   0  11  14          4.04          6.25         2.90 o                         
   1  11  14        229.98        240.79         8.07 o                         
   2  11  14         33.47         33.19         1.53 o                         
  -2  12  14        191.25        192.50         7.67 o                         
  -1  12  14        186.82        203.45         4.14 o                         
   0  12  14         31.70         40.82         1.97 o                         
   1  12  14        104.08        126.45         5.23 o                         
  -2  13  14        291.36        244.88        16.94 o                         
  -1  13  14          5.08         10.20         1.37 o                         
   0  13  14       1322.12       1362.61        14.72 o                         
   1  13  14         60.65         64.04         2.27 o                         
  -1  14  14        208.17        137.13        20.68 o                         
   0  14  14          0.25          0.67         0.66 o                         
  -3   0  15       1726.38       1976.92        90.71 o                         
  -1   0  15        786.92        756.84        26.14 o                         
   1   0  15       1915.03       1992.41        25.95 o                         
   3   0  15        970.77        922.96       519.09 o                         
  -4   1  15         27.05         24.16         4.63 o                         
  -3   1  15        112.51        135.67         6.23 o                         
  -2   1  15        243.83        256.46        10.99 o                         
  -1   1  15        476.17        486.54         9.61 o                         
   0   1  15       2598.56       2697.92        61.40 o                         
   1   1  15        962.83        943.29        13.85 o                         
   2   1  15       3397.39       3797.82        24.63 o                         
   3   1  15        517.39        550.09         9.11 o                         
  -4   2  15         34.58         23.44         4.99 o                         
  -3   2  15        182.32        231.18         6.65 o                         
  -2   2  15       1457.00       1529.45        65.69 o                         
  -1   2  15         84.53         81.75         5.41 o                         
   0   2  15       3683.36       3788.41        37.15 o                         
   1   2  15          5.16         12.58         2.78 o                         
   2   2  15        679.18        796.79         8.81 o                         
   3   2  15         47.62         40.01         2.22 o                         
  -4   3  15         78.14         54.22         7.18 o                         
  -3   3  15        827.29        996.00        11.49 o                         
  -2   3  15        757.86        768.37        18.04 o                         
  -1   3  15       4978.97       5076.42        55.52 o                         
   0   3  15        307.76        332.05         6.25 o                         
   1   3  15        684.41        759.53        11.35 o                         
   2   3  15        236.20        259.29         6.38 o                         
   3   3  15        343.14        329.77       194.27 o                         
  -4   4  15         62.16         35.57        11.83 o                         
  -3   4  15       2768.82       3342.78        31.11 o                         
  -2   4  15        618.56        611.26        11.49 o                         
  -1   4  15       2613.85       2550.83        34.12 o                         
   0   4  15       1969.48       1896.43        35.70 o                         
   1   4  15        430.72        412.88         8.46 o                         
   2   4  15        395.05        432.72         7.08 o                         
   3   4  15          0.95          2.91         0.93 o                         
  -3   5  15          3.89          7.89         1.69 o                         
  -2   5  15         16.21         26.48         4.63 o                         
  -1   5  15       1059.88       1086.72        15.79 o                         
   0   5  15       2148.88       2099.01        62.31 o                         
   1   5  15       2101.42       2207.04        37.58 o                         
   2   5  15       1482.03       1720.25        18.03 o                         
   3   5  15        158.77        165.52         3.03 o                         
  -3   6  15          3.04          3.79         1.64 o                         
  -2   6  15          9.65         18.33         3.46 o                         
  -1   6  15       1080.73       1069.13        14.10 o                         
   0   6  15        408.51        407.07         9.92 o                         
   1   6  15       1686.36       1839.37        32.88 o                         
   2   6  15        283.13        322.45         8.98 o                         
   3   6  15        508.50        433.33        19.84 o                         
  -3   7  15         43.43         44.20         2.24 o                         
  -2   7  15       2589.74       3000.73        29.26 o                         
  -1   7  15        750.31        877.28        20.58 o                         
   0   7  15        532.83        540.73        11.31 o                         
   1   7  15         48.61         66.87         4.98 o                         
   2   7  15         34.83         43.76         2.10 o                         
   3   7  15        119.94         63.88         1.63 o                         
  -3   8  15         75.18         80.67         3.00 o                         
  -2   8  15       1136.57       1355.17        14.96 o                         
  -1   8  15        412.15        457.96        12.02 o                         
   0   8  15         18.06         20.86         3.65 o                         
   1   8  15        419.84        465.78        11.32 o                         
   2   8  15        820.46        854.79        13.94 o                         
  -3   9  15         60.46         51.28         4.49 o                         
  -2   9  15          8.44          9.43         1.87 o                         
  -1   9  15       1746.06       1987.20       105.01 o                         
   0   9  15          5.39         10.52         4.07 o                         
   1   9  15       1519.48       1744.05        20.98 o                         
   2   9  15         18.45         21.88         1.91 o                         
  -3  10  15         26.51         13.18         2.66 o                         
  -2  10  15         80.40         76.74         2.49 o                         
  -1  10  15        569.10        613.71        12.78 o                         
   0  10  15         20.84         28.52         3.81 o                         
   1  10  15       1559.10       1733.84        31.42 o                         
   2  10  15        166.65        173.44         6.55 o                         
  -2  11  15        943.78       1030.13        12.67 o                         
  -1  11  15         28.25         29.94         1.94 o                         
   0  11  15        117.70        129.15         4.25 o                         
   1  11  15         79.49         75.62         3.77 o                         
   2  11  15        269.03        117.46        15.89 o                         
  -2  12  15          9.74          7.05         0.76 o                         
  -1  12  15        263.14        282.83         3.91 o                         
   0  12  15        103.27         96.81         2.56 o                         
   1  12  15        546.12        306.66       107.51 o                         
  -1  13  15        438.47        430.75        10.63 o                         
   0  13  15        265.93        259.35        14.26 o                         
   1  13  15        625.61         -4.74         4.74 o                         
   0  14  15        122.55         55.11        20.12 o                         
  -4   0  16        187.99        114.71         4.15 o                         
  -2   0  16         34.56         37.75         8.66 o                         
   0   0  16        898.55        961.55        29.56 o                         
   2   0  16          2.52          4.25         3.86 o                         
  -4   1  16        830.67        622.90        68.81 o                         
  -3   1  16          5.45          9.93         2.14 o                         
  -2   1  16       1699.29       1826.15        27.02 o                         
  -1   1  16       5499.93       5652.47        51.50 o                         
   0   1  16       2628.10       2588.43        27.98 o                         
   1   1  16       2625.11       3066.58        27.69 o                         
   2   1  16        412.24        453.43         6.78 o                         
   3   1  16        310.60        296.73         5.97 o                         
  -4   2  16         13.35          7.04         0.98 o                         
  -3   2  16          1.26          4.48         1.93 o                         
  -2   2  16        245.89        265.15        13.51 o                         
  -1   2  16          7.52         15.82         4.51 o                         
   0   2  16       1788.45       1862.93        20.43 o                         
   1   2  16        286.30        289.45        10.24 o                         
   2   2  16        634.47        776.45         9.22 o                         
   3   2  16        161.29        139.16        16.28 o                         
  -3   3  16         19.43         23.88         3.26 o                         
  -2   3  16       1637.01       1751.76        21.56 o                         
  -1   3  16       2061.96       2047.96        27.40 o                         
   0   3  16          3.17          7.88         2.99 o                         
   1   3  16        630.85        743.79        11.84 o                         
   2   3  16       1945.36       2353.37        37.85 o                         
   3   3  16        337.55        350.54         6.15 o                         
  -3   4  16       1301.09       1415.03        18.90 o                         
  -2   4  16        167.49        165.16         8.78 o                         
  -1   4  16       1510.76       1576.37        21.84 o                         
   0   4  16          2.19          6.73         3.59 o                         
   1   4  16        294.51        297.42         7.53 o                         
   2   4  16         79.01         90.04         4.59 o                         
   3   4  16        522.46        447.79        38.98 o                         
  -3   5  16         31.55         30.61         2.97 o                         
  -2   5  16         92.25        102.88         5.18 o                         
  -1   5  16        296.03        324.03         7.97 o                         
   0   5  16        271.87        258.88         9.63 o                         
   1   5  16       1100.65       1233.33        16.30 o                         
   2   5  16          0.21          3.01         1.32 o                         
   3   5  16         54.25         32.52         7.71 o                         
  -3   6  16         91.90        101.36         3.83 o                         
  -2   6  16        787.52        977.89        19.18 o                         
  -1   6  16        282.63        290.01         7.51 o                         
   0   6  16       4696.30       5183.36        41.52 o                         
   1   6  16         23.00         29.99         3.84 o                         
   2   6  16       1848.67       1907.89        20.58 o                         
   3   6  16         12.97          2.14         0.78 o                         
  -3   7  16         28.64         30.43         2.90 o                         
  -2   7  16        566.58        633.66         9.57 o                         
  -1   7  16         49.83         51.63         4.68 o                         
   0   7  16         19.55         22.45         4.01 o                         
   1   7  16          4.58          4.92         2.81 o                         
   2   7  16         80.28         96.09         2.56 o                         
  -3   8  16       1061.20        839.90        93.28 o                         
  -2   8  16        265.30        299.16         7.82 o                         
  -1   8  16       1749.71       1973.22        22.98 o                         
   0   8  16        532.14        612.15        11.21 o                         
   1   8  16         34.40         44.03         3.48 o                         
   2   8  16        422.65        435.86         5.48 o                         
  -3   9  16         19.03         15.64         1.92 o                         
  -2   9  16          0.52          2.30         1.52 o                         
  -1   9  16          0.74          3.70         3.18 o                         
   0   9  16        129.30        153.06         5.76 o                         
   1   9  16         38.33         43.62         2.23 o                         
   2   9  16        155.59        166.51         3.95 o                         
  -2  10  16        280.93        285.93         5.75 o                         
  -1  10  16        716.19        656.57        15.86 o                         
   0  10  16       1269.97       1430.66        45.33 o                         
   1  10  16         32.49         38.76         2.21 o                         
   2  10  16        534.50        370.60        40.12 o                         
  -2  11  16         51.51         47.92         1.83 o                         
  -1  11  16         98.77        102.63         2.58 o                         
   0  11  16         32.82         29.26         2.18 o                         
   1  11  16          0.77          0.06         0.69 o                         
  -2  12  16        160.33        129.93         4.29 o                         
  -1  12  16        685.33        751.28         6.93 o                         
   0  12  16        889.45        919.69         9.11 o                         
   1  12  16         27.82          3.71         4.47 o                         
  -1  13  16        381.79        245.75        18.67 o                         
   0  13  16         70.80         62.48         8.64 o                         
  -3   0  17       1114.30       1174.19        50.79 o                         
   1   0  17        191.68        234.23        11.16 o                         
   3   0  17        888.48        372.17       133.21 o                         
  -3   1  17       1199.54       1291.33        15.76 o                         
  -2   1  17        178.26        211.64        12.45 o                         
  -1   1  17        278.24        290.78        10.03 o                         
   0   1  17       1056.66       1221.27        18.88 o                         
   1   1  17         32.36         36.52         4.06 o                         
   2   1  17         84.07        105.71         2.96 o                         
   3   1  17          0.69          0.85         0.52 o                         
  -3   2  17         10.66         11.09         2.08 o                         
  -2   2  17         56.99         75.14         6.75 o                         
  -1   2  17        265.75        274.92         9.26 o                         
   0   2  17       5392.48       5814.42        67.86 o                         
   1   2  17         53.33         52.09         4.57 o                         
   2   2  17       2572.19       2967.51        63.44 o                         
   3   2  17         23.45         12.72         4.10 o                         
  -3   3  17        599.29        603.17        26.15 o                         
  -2   3  17        264.04        296.29        11.28 o                         
  -1   3  17         90.60         96.86         6.38 o                         
   0   3  17        769.38        835.53        11.04 o                         
   1   3  17        800.66        904.92        12.56 o                         
   2   3  17        470.00        544.05        13.55 o                         
   3   3  17        219.13        111.16        23.61 o                         
  -3   4  17        710.61        766.85        18.68 o                         
  -2   4  17         55.70         61.45         4.77 o                         
  -1   4  17        742.24        751.99        17.63 o                         
   0   4  17          0.61          3.43         3.27 o                         
   1   4  17         15.10         22.90         3.52 o                         
   2   4  17        303.03        303.93         8.72 o                         
  -3   5  17         75.29         74.61         3.00 o                         
  -2   5  17       2205.93       2476.84        30.62 o                         
  -1   5  17        930.13       1026.85        20.85 o                         
   0   5  17       2660.94       3038.71        26.42 o                         
   1   5  17       2294.31       2814.47        19.34 o                         
   2   5  17        112.79        124.77         3.46 o                         
  -3   6  17          6.91          7.67         1.81 o                         
  -2   6  17        163.38        197.83         6.13 o                         
  -1   6  17       1338.74       1402.36        37.23 o                         
   0   6  17        920.82        999.05        33.92 o                         
   1   6  17        206.81        270.68         8.33 o                         
   2   6  17        322.53        336.11         4.92 o                         
  -3   7  17        265.87        274.43        11.99 o                         
  -2   7  17        839.85        833.64        32.07 o                         
  -1   7  17         90.03         90.47         5.69 o                         
   0   7  17        144.52        167.26         6.39 o                         
   1   7  17        261.63        315.81         8.17 o                         
   2   7  17        151.22        147.13         2.85 o                         
  -3   8  17          3.55          3.18         0.89 o                         
  -2   8  17        946.80       1003.92        60.51 o                         
  -1   8  17        283.26        312.14         6.60 o                         
   0   8  17        124.24        134.10         5.36 o                         
   1   8  17        142.07        140.87         4.00 o                         
   2   8  17         95.16         62.22         8.74 o                         
  -2   9  17         23.82         24.62         1.77 o                         
  -1   9  17        656.93        597.17         9.38 o                         
   0   9  17        141.03        156.94         8.11 o                         
   1   9  17       2900.15       2817.08        53.20 o                         
   2   9  17          0.55          0.66         0.49 o                         
  -2  10  17         96.06        104.91         2.89 o                         
  -1  10  17        394.21        366.52         6.61 o                         
   0  10  17          0.31          6.27         3.87 o                         
   1  10  17        309.82        319.16         8.16 o                         
  -2  11  17        848.32        459.05       203.30 o                         
  -1  11  17        147.82        155.31         3.37 o                         
   0  11  17        273.58        277.96         6.48 o                         
   1  11  17          0.59          2.29         0.71 o                         
  -1  12  17        329.58        272.54         6.83 o                         
   0  12  17        187.67        150.95         4.97 o                         
  -2   0  18       5656.25       6962.60        75.72 o                         
   0   0  18        723.64        932.64        28.34 o                         
   2   0  18        258.37        300.49         6.34 o                         
  -3   1  18         40.92         41.02         2.01 o                         
  -2   1  18          2.88          5.47         3.80 o                         
  -1   1  18          0.04          9.87         7.42 o                         
   0   1  18          7.88         16.16         3.69 o                         
   1   1  18        545.22        682.54        11.73 o                         
   2   1  18         60.51         65.03         3.48 o                         
  -3   2  18         17.06         21.22         2.17 o                         
  -2   2  18         89.88        110.95         9.62 o                         
  -1   2  18        955.22       1013.97        19.61 o                         
   0   2  18         83.54         78.16         4.54 o                         
   1   2  18       3690.00       4567.11        27.98 o                         
   2   2  18          2.19          3.91         1.11 o                         
  -3   3  18        162.84        181.06         5.39 o                         
  -2   3  18          3.98          4.76         3.87 o                         
  -1   3  18        468.60        510.53        14.50 o                         
   0   3  18        336.95        392.78         8.21 o                         
   1   3  18        318.79        379.91         8.74 o                         
   2   3  18         66.94         77.57         2.50 o                         
  -3   4  18        121.82        119.82         3.79 o                         
  -2   4  18       3411.41       3920.94        69.05 o                         
  -1   4  18        423.28        467.84        13.33 o                         
   0   4  18       1103.22       1227.99        14.44 o                         
   1   4  18        634.62        805.34        10.90 o                         
   2   4  18         17.42         18.29         1.27 o                         
  -3   5  18        108.55         89.37        20.57 o                         
  -2   5  18         63.85         71.38         2.32 o                         
  -1   5  18          4.90          7.35         3.68 o                         
   0   5  18        592.33        672.25        16.44 o                         
   1   5  18        522.28        622.50        10.98 o                         
   2   5  18        630.59        661.95        10.05 o                         
  -3   6  18          6.43          3.90         0.59 o                         
  -2   6  18         63.48         73.59         2.75 o                         
  -1   6  18        578.21        641.31        12.11 o                         
   0   6  18        122.01        125.70         6.37 o                         
   1   6  18       1105.69       1254.03        31.22 o                         
   2   6  18        499.51        512.40        19.98 o                         
  -2   7  18         23.60         22.91         1.69 o                         
  -1   7  18       1954.61       2004.93        62.76 o                         
   0   7  18        651.84        724.04        15.24 o                         
   1   7  18          6.92         12.18         1.46 o                         
   2   7  18        121.11        104.16         3.54 o                         
  -2   8  18         54.30         67.18         2.76 o                         
  -1   8  18        490.97        471.84        12.36 o                         
   0   8  18        148.66        177.91         7.19 o                         
   1   8  18        306.18        302.35         6.27 o                         
   2   8  18        122.47         66.47        11.18 o                         
  -2   9  18        150.69         83.58        17.31 o                         
  -1   9  18         69.24         73.46         3.43 o                         
   0   9  18       1703.42       1772.75        30.72 o                         
   1   9  18          0.06          1.65         0.82 o                         
  -2  10  18          0.10          0.83         1.18 o                         
  -1  10  18        115.51        118.75         3.47 o                         
   0  10  18         24.78         20.60         7.16 o                         
   1  10  18         49.08         33.54         1.53 o                         
  -1  11  18       1047.35        883.04       101.38 o                         
   0  11  18          0.89          1.95         1.24 o                         
  -3   0  19        925.63        836.45        13.00 o                         
   1   0  19         14.58         22.03         3.22 o                         
  -3   1  19        546.92        396.86        36.43 o                         
  -2   1  19         62.02         62.71         3.13 o                         
  -1   1  19       2033.49       2300.87        28.71 o                         
   0   1  19       1214.46       1382.08        40.86 o                         
   1   1  19        492.12        578.15         9.89 o                         
   2   1  19       1144.45       1308.33        32.24 o                         
  -3   2  19         88.22         60.66        14.26 o                         
  -2   2  19         41.33         44.90         3.28 o                         
  -1   2  19          4.60          8.34         3.49 o                         
   0   2  19        261.18        321.61         7.97 o                         
   1   2  19        415.31        523.49         8.45 o                         
   2   2  19         24.29         30.39         1.98 o                         
  -3   3  19        510.63        323.32        92.79 o                         
  -2   3  19        833.52        883.05        48.00 o                         
  -1   3  19       1718.86       1933.96        26.10 o                         
   0   3  19       1762.92       2034.32        27.61 o                         
   1   3  19        367.67        361.23        14.97 o                         
   2   3  19        488.59        489.79        10.19 o                         
  -3   4  19        112.27        104.11         9.39 o                         
  -2   4  19        808.95        785.99        16.37 o                         
  -1   4  19        156.07        185.09         8.47 o                         
   0   4  19        518.39        574.97        11.83 o                         
   1   4  19          1.12          3.34         1.29 o                         
   2   4  19         13.62         17.12         0.96 o                         
  -3   5  19         35.24         21.96         5.70 o                         
  -2   5  19        221.06        240.78         6.18 o                         
  -1   5  19         39.26         37.52         2.69 o                         
   0   5  19        437.14        461.13        12.41 o                         
   1   5  19        139.69        143.06         3.61 o                         
   2   5  19        799.62        537.21        57.00 o                         
  -2   6  19        100.83        112.32         3.14 o                         
  -1   6  19        272.15        284.41         7.70 o                         
   0   6  19         61.02         56.35         2.30 o                         
   1   6  19       1795.60       1892.80        14.22 o                         
   2   6  19          1.07          0.19         0.37 o                         
  -2   7  19        219.75        206.96        11.49 o                         
  -1   7  19        788.58        756.02        11.60 o                         
   0   7  19          8.46          8.01         1.96 o                         
   1   7  19         65.75         72.38         2.45 o                         
  -2   8  19        759.05        643.70        45.61 o                         
  -1   8  19        336.88        328.50         4.97 o                         
   0   8  19        457.43        478.74         9.30 o                         
   1   8  19        458.23        402.60        62.77 o                         
  -2   9  19          1.68          0.80         0.77 o                         
  -1   9  19        125.25        136.01         6.44 o                         
   0   9  19          0.03          0.74         1.51 o                         
   1   9  19        114.27         52.59        10.62 o                         
  -1  10  19        284.68        226.37         6.48 o                         
   0  10  19        238.94        228.70        10.54 o                         
  -2   0  20        511.73        480.84        15.47 o                         
   0   0  20       1093.06       1296.36        29.66 o                         
   2   0  20          1.41          2.03         1.01 o                         
  -3   1  20         75.13         17.31         8.12 o                         
  -2   1  20        832.96        804.57        28.93 o                         
  -1   1  20        561.87        641.05        13.97 o                         
   0   1  20        208.63        244.33        13.06 o                         
   1   1  20       1580.06       1658.28        28.44 o                         
   2   1  20          1.68          0.81         0.38 o                         
  -3   2  20         61.60         21.20         5.97 o                         
  -2   2  20         74.08         71.18         3.12 o                         
  -1   2  20         21.90         27.34         2.96 o                         
   0   2  20        901.81       1063.34        18.49 o                         
   1   2  20        608.61        624.47        11.29 o                         
   2   2  20        141.37        134.99        12.17 o                         
  -3   3  20        261.36         52.87        17.48 o                         
  -2   3  20       1562.12       1519.76        36.06 o                         
  -1   3  20        142.39        126.59         4.01 o                         
   0   3  20        291.39        347.59         6.29 o                         
   1   3  20        151.09        170.23         3.71 o                         
   2   3  20        141.28        142.82         2.82 o                         
  -2   4  20        222.45        225.46         4.87 o                         
  -1   4  20        694.49        676.14        23.84 o                         
   0   4  20        100.29        106.17         3.23 o                         
   1   4  20         23.89         26.42         1.57 o                         
   2   4  20         15.50         15.04         1.44 o                         
  -2   5  20        186.27        198.14         4.27 o                         
  -1   5  20        607.29        579.33        13.49 o                         
   0   5  20        410.98        413.80         6.48 o                         
   1   5  20        742.50        810.04        15.31 o                         
  -2   6  20          0.58          1.80         0.94 o                         
  -1   6  20        256.64        230.76         4.90 o                         
   0   6  20       1197.85       1189.44        21.18 o                         
   1   6  20        234.60        231.59         3.79 o                         
  -2   7  20         39.34         36.12         1.72 o                         
  -1   7  20        215.30        201.67         4.45 o                         
   0   7  20         10.07          9.59         1.85 o                         
   1   7  20          2.38          1.53         0.52 o                         
  -1   8  20       1326.91       1181.48        43.67 o                         
   0   8  20        248.77        211.06         9.26 o                         
  -1   9  20         29.25         27.01         2.80 o                         
   0   9  20        105.48         58.86        14.76 o                         
  -1   0  21       3572.34       3667.99        40.15 o                         
   1   0  21        491.94        533.43         9.19 o                         
  -2   1  21        165.99        167.65         5.02 o                         
  -1   1  21         80.27         92.91         3.54 o                         
   0   1  21        323.94        337.11         5.14 o                         
   1   1  21         12.53         14.24         1.08 o                         
  -2   2  21         68.51         65.62         4.53 o                         
  -1   2  21         41.27         34.58         2.89 o                         
   0   2  21       1149.31       1169.60        24.25 o                         
   1   2  21         13.22         14.46         1.46 o                         
  -2   3  21        241.17        210.77        11.59 o                         
  -1   3  21         13.85         17.45         2.26 o                         
   0   3  21        205.97        223.67         5.14 o                         
   1   3  21        166.14        178.45         3.58 o                         
  -2   4  21         99.05         76.09         5.77 o                         
  -1   4  21       1290.10       1237.95        45.66 o                         
   0   4  21        182.15        183.11         4.42 o                         
   1   4  21        192.35        214.93         4.14 o                         
  -2   5  21        224.24        185.93        11.87 o                         
  -1   5  21        416.93        352.53         6.68 o                         
   0   5  21        533.46        532.58         8.45 o                         
   1   5  21        676.32        553.62        42.05 o                         
  -2   6  21          1.12          0.27         1.13 o                         
  -1   6  21         59.25         52.35         3.52 o                         
   0   6  21        127.46        157.32         3.65 o                         
   1   6  21         18.42         13.38         1.43 o                         
  -1   7  21         58.07         37.04         5.21 o                         
   0   7  21        953.04        528.92        77.89 o                         
  -1   8  21         36.85          9.74         4.72 o                         
   0   8  21         19.95         13.53         1.83 o                         
   0   0  22        939.06        922.39        11.56 o                         
  -2   1  22        121.67         38.97        24.58 o                         
  -1   1  22         39.17         36.93         2.10 o                         
   0   1  22        378.54        358.08         6.76 o                         
   1   1  22        313.59        289.32         3.58 o                         
  -2   2  22         10.69          8.54         2.74 o                         
  -1   2  22        168.43        172.74         3.88 o                         
   0   2  22          1.43          1.44         1.07 o                         
   1   2  22        586.01        549.39         6.81 o                         
  -2   3  22        143.96         86.00        26.51 o                         
  -1   3  22        232.74        221.87         4.97 o                         
   0   3  22        753.06        835.76        15.58 o                         
   1   3  22        151.06        133.54         2.25 o                         
  -2   4  22        590.95        441.40         7.32 o                         
  -1   4  22        268.04        246.53         7.96 o                         
   0   4  22        726.33        476.67       114.92 o                         
   1   4  22        234.93        135.28        29.34 o                         
  -1   5  22        113.39         80.45        10.55 o                         
   0   5  22          6.91          5.00         1.70 o                         
  -1   6  22          5.53          1.23         0.63 o                         
   0   6  22          1.04          0.83         0.56 o                         
  -1   1  23        764.95        154.59        15.69 o                         
   0   1  23        225.45        180.21        15.73 o                         
  -1   2  23          5.19          3.06         0.95 o                         
   0   2  23          0.41          0.53         0.39 o                         
  -1   3  23       1106.33        594.28        10.13 o                         
   0   3  23         59.44         32.70         6.69 o                         
  -1   4  23          0.04         -0.03         0.41 o                         
   0   4  23        493.88        352.88         6.37 o                         
                                                                                
