# Supplementary material for: Dibasic 3,3′-di­nitro-4,4′-bipyrazole-1,1′-diides of K, Rb and Cs reveal metal-selective ring–π over ring–N coordination
Source: Acta Crystallogr E Crystallogr Commun. 2026 May 19;82(Pt 6):683–91. doi: 10.1107/S2056989026005037 (PMC13239007; doi:10.1107/S2056989026005037)
Supplement: Supplementary file 4 [file e-82-00683-3sup4.hkl]

data_3                                                                          
_shelx_title ' ip1871 in P2(1)'                                                 
_shelx_refln_list_code          4                                               
_shelx_F_calc_maximum      188.67                                               
_exptl_crystal_F_000       464.00                                               
_reflns_d_resolution_high  0.7802                                               
                                                                                
loop_                                                                           
 _space_group_symop_operation_xyz                                               
 'x, y, z'                                                                      
 '-x, y+1/2, -z'                                                                
                                                                                
_cell_length_a     9.7388                                                       
_cell_length_b     6.9551                                                       
_cell_length_c    10.2950                                                       
_cell_angle_alpha  90.000                                                       
_cell_angle_beta  118.152                                                       
_cell_angle_gamma  90.000                                                       
                                                                                
_shelx_F_squared_multiplier     1.000                                           
                                                                                
loop_                                                                           
 _refln_index_h                                                                 
 _refln_index_k                                                                 
 _refln_index_l                                                                 
 _refln_F_squared_calc                                                          
 _refln_F_squared_meas                                                          
 _refln_F_squared_sigma                                                         
 _refln_observed_status                                                         
   3  -8   0        677.86        687.31        62.24 o                         
   4  -8   0        262.34        246.99        55.48 o                         
   2  -7   0        777.92        773.94        53.19 o                         
   3  -7   0       1523.06       1584.72        73.52 o                         
   4  -7   0        443.64        448.35        42.05 o                         
   5  -7   0        648.24        682.07        48.22 o                         
   6  -7   0       1683.89       1736.63        83.09 o                         
   1  -6   0        571.46        603.17        60.54 o                         
   2  -6   0        928.91        885.71        42.83 o                         
   3  -6   0        272.09        258.17        24.63 o                         
   4  -6   0       2248.74       2327.82        39.58 o                         
   5  -6   0       2533.99       2547.36        43.78 o                         
   6  -6   0        143.09        142.07        32.91 o                         
   7  -6   0       1189.39       1204.79        52.85 o                         
   8  -6   0        669.61        676.89        45.96 o                         
   1  -5   0       3718.05       3632.31       337.49 o                         
   2  -5   0       3858.05       4038.95       205.26 o                         
   3  -5   0       1150.23       1172.22        34.76 o                         
   4  -5   0       1506.96       1477.64        41.26 o                         
   5  -5   0        921.05        900.19        27.00 o                         
   6  -5   0       1172.63       1168.29        32.14 o                         
   7  -5   0        146.95        142.34        32.08 o                         
   8  -5   0        869.61        922.66        47.50 o                         
   9  -5   0        147.19        158.09        57.71 o                         
   1  -4   0       4101.70       4265.21       201.04 o                         
   2  -4   0       2926.64       3019.80       132.67 o                         
   3  -4   0       5297.29       5340.68        52.69 o                         
   4  -4   0       1453.09       1494.68        28.35 o                         
   5  -4   0        500.02        532.83        29.90 o                         
   6  -4   0        193.86        207.72        20.40 o                         
   7  -4   0        106.88        104.48        23.55 o                         
   8  -4   0       1257.33       1233.67        36.01 o                         
   9  -4   0       1744.33       1713.08        37.16 o                         
   1  -3   0       5056.00       5166.06       180.69 o                         
   2  -3   0       4117.68       4274.54        91.31 o                         
   3  -3   0       5500.20       5600.45       171.37 o                         
   4  -3   0       2949.64       3178.96        59.34 o                         
   5  -3   0       3042.66       3086.71        34.22 o                         
   6  -3   0       4312.14       4315.37        66.31 o                         
   7  -3   0       1428.91       1439.39        32.70 o                         
   8  -3   0       2084.51       2032.38        34.48 o                         
   9  -3   0       1120.49       1121.08        45.86 o                         
  10  -3   0       1022.38       1000.73        53.10 o                         
   0  -2   0       3693.83       3828.24       167.18 o                         
   1  -2   0       4431.39       4624.13        80.32 o                         
   2  -2   0      10093.44      10455.84        76.80 o                         
   3  -2   0        759.55        840.37        21.97 o                         
   4  -2   0      12738.59      13051.71       282.47 o                         
   5  -2   0      13328.55      13814.04       310.85 o                         
   6  -2   0        388.35        385.72        18.66 o                         
   7  -2   0       6940.77       6996.85        45.96 o                         
   8  -2   0       1831.69       1819.25        30.43 o                         
   9  -2   0        114.67         80.04        32.66 o                         
  10  -2   0        311.77        305.60        38.40 o                         
   1  -1   0       8669.16       8610.76       130.96 o                         
   2  -1   0       9815.83      10242.14        79.36 o                         
   3  -1   0       7077.47       7429.24       174.56 o                         
   4  -1   0       1441.13       1469.55        28.54 o                         
   5  -1   0       1871.06       1978.06        37.23 o                         
   6  -1   0       7344.65       7368.69        46.71 o                         
   7  -1   0       2348.36       2355.79        62.06 o                         
   8  -1   0       2118.95       2162.08        39.42 o                         
   9  -1   0        961.55        906.27        35.60 o                         
  10  -1   0       1463.18       1477.47        50.08 o                         
   1   0   0        910.93        913.60        45.42 o                         
   2   0   0       9649.91      10184.15       257.12 o                         
   3   0   0      15427.45      16030.60       236.67 o                         
   4   0   0        452.99        509.22        20.54 o                         
   5   0   0       1385.68       1580.77        31.66 o                         
   6   0   0        511.04        543.29        22.61 o                         
   7   0   0        625.03        628.04        25.99 o                         
   8   0   0       1276.42       1261.24        28.35 o                         
   9   0   0       4507.70       4443.07        42.83 o                         
  10   0   0        267.19        284.28        38.46 o                         
  11   0   0       1724.36       1779.77        55.66 o                         
   1   1   0       8673.53       8920.94       169.14 o                         
   2   1   0       9811.57      10514.06       100.54 o                         
   3   1   0       7075.70       7504.52        62.20 o                         
   4   1   0       1416.96       1456.60        27.84 o                         
   5   1   0       1875.70       2007.85        52.35 o                         
   6   1   0       7344.35       7457.96        91.98 o                         
   7   1   0       2343.99       2426.82        55.18 o                         
   8   1   0       2123.37       2140.17        35.01 o                         
   9   1   0        963.82        982.69        36.14 o                         
  10   1   0       1467.12       1547.95        50.14 o                         
   1   2   0       4428.15       4971.97       137.48 o                         
   2   2   0      10051.95      10739.69       225.33 o                         
   3   2   0        768.65        870.37        28.50 o                         
   4   2   0      12731.62      13353.44        75.44 o                         
   5   2   0      13312.72      14067.27        86.42 o                         
   6   2   0        385.20        418.40        21.87 o                         
   7   2   0       6962.67       7149.27       117.64 o                         
   8   2   0       1829.82       1811.59        31.11 o                         
   9   2   0        114.51        111.43        40.47 o                         
  10   2   0        311.80        286.85        34.43 o                         
   2   3   0       4132.98       4419.54       334.53 o                         
   3   3   0       5500.80       5716.21       198.43 o                         
   4   3   0       2963.27       3204.60       105.07 o                         
   5   3   0       3037.41       3182.10        40.80 o                         
   6   3   0       4301.26       4429.79        43.44 o                         
   7   3   0       1444.78       1471.74        30.53 o                         
   8   3   0       2088.90       2083.86        41.27 o                         
   9   3   0       1129.20       1110.22        37.42 o                         
  10   3   0       1021.95       1057.41        56.75 o                         
   3   4   0       5283.06       5478.34       230.82 o                         
   4   4   0       1453.63       1498.90        45.83 o                         
   5   4   0        502.99        516.39        32.15 o                         
   6   4   0        191.94        200.55        29.63 o                         
   7   4   0        109.10        102.66        28.51 o                         
   8   4   0       1260.98       1240.20        44.76 o                         
   9   4   0       1744.96       1749.94        52.15 o                         
   4   5   0       1514.27       1468.97        62.64 o                         
   5   5   0        912.29        873.66        39.57 o                         
   6   5   0       1175.84       1163.86        41.57 o                         
   7   5   0        145.25        160.02        41.83 o                         
   8   5   0        867.81        860.16        55.50 o                         
   9   5   0        146.20        142.32        58.13 o                         
   5   6   0       2548.32       2412.87        94.31 o                         
   6   6   0        144.59        138.24        48.54 o                         
   7   6   0       1198.61       1127.63        54.96 o                         
   8   6   0        666.76        627.47        59.60 o                         
  -5  -8   1       1164.46       1198.96        63.47 o                         
  -4  -8   1        141.71        141.27        55.32 o                         
   2  -8   1        481.23        497.80        73.61 o                         
   3  -8   1        470.18        488.17        59.88 o                         
   4  -8   1        415.77        403.41        56.40 o                         
  -7  -7   1        174.83        150.21        53.02 o                         
  -6  -7   1        231.25        228.44        46.35 o                         
  -5  -7   1         42.46         45.41        44.91 o                         
  -4  -7   1        486.80        465.60        42.16 o                         
  -3  -7   1        237.83        252.96        51.95 o                         
   1  -7   1       2595.53       2639.32        80.87 o                         
   2  -7   1        268.39        240.94        48.99 o                         
   3  -7   1        993.47       1000.84        45.95 o                         
   4  -7   1        809.58        814.48        44.33 o                         
   5  -7   1        213.38        209.46        47.80 o                         
   6  -7   1         46.42         50.88        45.47 o                         
  -8  -6   1         93.33         81.40        52.04 o                         
  -7  -6   1       1125.12       1166.33        47.87 o                         
  -6  -6   1        386.09        409.59        39.85 o                         
  -5  -6   1        800.97        782.96        36.36 o                         
  -4  -6   1        301.17        270.16        33.77 o                         
  -3  -6   1       1236.70       1282.24        46.78 o                         
  -2  -6   1        370.39        388.58        40.12 o                         
   1  -6   1        307.33        321.27        33.44 o                         
   2  -6   1       4846.81       4652.93       255.88 o                         
   3  -6   1       1471.01       1484.71        41.64 o                         
   4  -6   1        812.32        830.31        31.47 o                         
   5  -6   1        770.54        772.23        35.04 o                         
   6  -6   1        259.91        300.63        46.30 o                         
   7  -6   1        243.00        296.47        38.54 o                         
  -9  -5   1        384.84        375.67        37.66 o                         
  -8  -5   1        456.85        457.46        36.61 o                         
  -7  -5   1       2357.06       2298.39        35.52 o                         
  -6  -5   1       1505.79       1490.13        32.51 o                         
  -5  -5   1        115.22        127.20        27.64 o                         
  -4  -5   1       3721.51       3692.55        84.98 o                         
  -3  -5   1       4059.36       4144.73       128.79 o                         
  -2  -5   1       1211.55       1260.68        55.66 o                         
  -1  -5   1       1592.27       1518.55        74.38 o                         
   0  -5   1       1880.51       1818.30        51.76 o                         
   1  -5   1       1344.94       1221.73        83.82 o                         
   2  -5   1        972.33        957.44        27.99 o                         
   3  -5   1       1381.42       1378.57        31.73 o                         
   4  -5   1        418.38        423.37        25.05 o                         
   5  -5   1       3360.19       3336.79        56.06 o                         
   6  -5   1       2165.11       2154.71        35.43 o                         
   7  -5   1        718.15        742.24        35.04 o                         
   8  -5   1       1719.59       1758.10        85.13 o                         
 -10  -4   1        142.40        114.90        43.03 o                         
  -9  -4   1        349.61        316.16        45.61 o                         
  -8  -4   1       1131.61       1122.57        31.22 o                         
  -7  -4   1        650.43        594.48        25.49 o                         
  -6  -4   1       2834.87       2863.23        34.78 o                         
  -5  -4   1       9904.79      10320.31        58.04 o                         
  -4  -4   1        505.25        494.21        22.66 o                         
  -3  -4   1       3133.73       3191.35        40.66 o                         
  -2  -4   1      11423.41      12411.39       137.67 o                         
  -1  -4   1       1295.37       1367.99        41.53 o                         
   0  -4   1       1742.07       1792.67        68.31 o                         
   1  -4   1        182.42        177.87        41.46 o                         
   2  -4   1        854.29        831.95        27.30 o                         
   3  -4   1       1649.08       1689.92        30.53 o                         
   4  -4   1       5286.25       5257.97        43.36 o                         
   5  -4   1        426.54        442.60        25.06 o                         
   6  -4   1       4039.43       4134.22        44.59 o                         
   7  -4   1       4051.66       4034.39        41.98 o                         
   8  -4   1         18.08          9.50        44.16 o                         
   9  -4   1       1066.15       1097.37        55.55 o                         
 -10  -3   1        262.32        268.18        37.76 o                         
  -9  -3   1       1312.63       1296.62        42.21 o                         
  -8  -3   1       3111.45       3091.97        34.33 o                         
  -7  -3   1       1296.74       1284.99        32.33 o                         
  -6  -3   1       1445.63       1431.70        26.64 o                         
  -5  -3   1        248.63        340.83        51.43 o                         
  -4  -3   1       3430.45       3582.38        45.80 o                         
  -3  -3   1       3323.19       3401.75        33.92 o                         
  -2  -3   1       4837.00       5353.69        50.91 o                         
  -1  -3   1        272.56        320.94        23.27 o                         
   0  -3   1       6294.42       5630.12       111.73 o                         
   1  -3   1      15042.13      14496.29       140.10 o                         
   2  -3   1       1544.45       1530.06        44.72 o                         
   3  -3   1       3749.24       3759.94        59.37 o                         
   4  -3   1       5045.08       5203.50        42.44 o                         
   5  -3   1       2303.02       2289.28        30.55 o                         
   6  -3   1       1063.69       1010.83        32.81 o                         
   7  -3   1       1064.41       1030.12        27.37 o                         
   8  -3   1        968.44        990.96        35.65 o                         
   9  -3   1        660.41        690.57        34.27 o                         
 -11  -2   1         14.71         40.38        43.72 o                         
 -10  -2   1       3589.35       3644.97        41.22 o                         
  -9  -2   1       2238.77       2097.65        31.14 o                         
  -8  -2   1        105.39        106.58        20.03 o                         
  -7  -2   1       3556.04       3655.29       101.32 o                         
  -6  -2   1        917.32        923.54        21.67 o                         
  -5  -2   1        122.39        138.01        19.93 o                         
  -4  -2   1       1510.13       1657.16        36.60 o                         
  -3  -2   1       1896.69       2007.01        40.42 o                         
  -2  -2   1       1146.36       1232.13        34.88 o                         
   0  -2   1      23241.21      18766.08       212.42 o                         
   1  -2   1       7189.50       6987.20        75.46 o                         
   2  -2   1      22749.99      21776.03       609.88 o                         
   3  -2   1       4996.87       5272.65        64.06 o                         
   4  -2   1        251.83        253.68        25.85 o                         
   5  -2   1       1601.76       1605.05        27.63 o                         
   6  -2   1        107.24        123.43        20.52 o                         
   7  -2   1         86.83         74.12        23.35 o                         
   8  -2   1       1491.82       1476.04        38.06 o                         
   9  -2   1        336.60        341.17        33.36 o                         
  10  -2   1        609.20        601.61        39.70 o                         
 -11  -1   1       1435.33       1407.15        47.03 o                         
 -10  -1   1        101.05         82.54        33.21 o                         
  -9  -1   1       2307.73       2361.69        40.17 o                         
  -8  -1   1       1592.12       1566.14        29.30 o                         
  -7  -1   1       6230.42       6362.92       125.81 o                         
  -6  -1   1       4463.10       4728.74        68.78 o                         
  -5  -1   1        718.93        777.89        19.71 o                         
  -4  -1   1      11771.95      12400.84       315.61 o                         
  -3  -1   1      10555.69      11496.44       318.18 o                         
  -2  -1   1      10329.33      10583.77       153.80 o                         
  -1  -1   1       1978.44       2067.14        72.73 o                         
   0  -1   1       2878.32       2543.05        65.83 o                         
   1  -1   1       7721.73       6855.22        74.05 o                         
   2  -1   1       1960.56       1959.21        36.42 o                         
   3  -1   1       8627.98       8804.46       112.01 o                         
   4  -1   1       3280.81       3360.85        47.15 o                         
   5  -1   1       5919.53       5839.50        41.40 o                         
   6  -1   1       2718.27       2701.56        31.38 o                         
   7  -1   1        631.35        617.19        25.84 o                         
   8  -1   1       4327.27       4279.27       117.39 o                         
   9  -1   1       1503.40       1519.43        37.45 o                         
  10  -1   1        920.60        977.30        55.40 o                         
 -11   0   1         75.07         89.45        38.19 o                         
 -10   0   1         18.28         25.59        32.55 o                         
  -9   0   1        953.28        963.85        31.01 o                         
  -8   0   1       1395.93       1375.53        28.97 o                         
  -7   0   1       1962.12       2009.31        47.68 o                         
  -6   0   1       6943.42       7592.46        63.43 o                         
  -5   0   1      15709.54      16964.41       106.84 o                         
  -4   0   1        906.93        986.32        24.55 o                         
  -3   0   1      27153.68      27891.53      1386.29 o                         
  -2   0   1       6314.88       6722.19       188.32 o                         
  -1   0   1        934.19        983.18        35.93 o                         
   1   0   1        350.08        359.35        22.22 o                         
   2   0   1          0.24          9.59        18.06 o                         
   3   0   1       8223.68       8238.58       282.90 o                         
   4   0   1      10388.62      10442.05        81.90 o                         
   5   0   1        269.24        307.56        25.08 o                         
   6   0   1       7747.78       7681.01        47.25 o                         
   7   0   1       4782.06       4885.65        40.56 o                         
   8   0   1          0.28         -5.07        24.11 o                         
   9   0   1       1150.43       1134.72        32.29 o                         
  10   0   1        824.84        828.15        46.25 o                         
 -11   1   1       1430.55       1368.99        57.24 o                         
 -10   1   1        100.71         96.47        40.58 o                         
  -9   1   1       2298.08       2263.88        36.30 o                         
  -8   1   1       1598.71       1601.84        54.40 o                         
  -7   1   1       6215.89       6411.05        64.41 o                         
  -6   1   1       4474.75       4763.70        41.44 o                         
  -5   1   1        723.60        784.40        34.55 o                         
  -4   1   1      11758.79      12621.65       203.12 o                         
  -3   1   1      10516.40      11480.40       141.93 o                         
  -2   1   1      10343.17      10590.87       104.72 o                         
  -1   1   1       1934.20       1995.65        98.75 o                         
   0   1   1       2897.77       2729.04        64.99 o                         
   1   1   1       7744.54       6912.13        74.43 o                         
   2   1   1       1964.44       1939.09        59.88 o                         
   3   1   1       8643.21       8843.34       126.24 o                         
   4   1   1       3317.42       3399.69        35.22 o                         
   5   1   1       5896.41       5932.05       201.48 o                         
   6   1   1       2723.64       2740.92        32.87 o                         
   7   1   1        638.09        636.25        26.06 o                         
   8   1   1       4320.42       4339.05        46.49 o                         
   9   1   1       1501.29       1515.27        44.69 o                         
  10   1   1        918.34        934.94        46.50 o                         
 -11   2   1         15.43         35.65        44.49 o                         
 -10   2   1       3594.71       3609.26       103.10 o                         
  -9   2   1       2226.60       2259.52        52.23 o                         
  -8   2   1        100.76        103.61        20.65 o                         
  -7   2   1       3560.33       3762.60        93.51 o                         
  -6   2   1        930.35        988.10        25.84 o                         
  -5   2   1        123.89        141.62        20.62 o                         
  -4   2   1       1512.61       1677.31        45.80 o                         
  -3   2   1       1901.31       2010.90        36.57 o                         
  -2   2   1       1146.11       1246.03        33.84 o                         
   0   2   1      23366.20      20534.08       207.70 o                         
   1   2   1       7215.78       6844.09        75.57 o                         
   2   2   1      22718.93      21521.65       145.57 o                         
   3   2   1       5020.26       5081.80       137.24 o                         
   4   2   1        261.00        257.18        25.14 o                         
   5   2   1       1612.29       1644.98        29.22 o                         
   6   2   1        107.53        111.99        23.83 o                         
   7   2   1         85.09         89.72        28.47 o                         
   8   2   1       1499.53       1442.55        33.71 o                         
   9   2   1        339.49        370.12        38.93 o                         
  10   2   1        609.20        580.73        46.34 o                         
 -10   3   1        258.85        267.15        39.25 o                         
  -9   3   1       1306.63       1276.73        44.27 o                         
  -8   3   1       3093.38       3163.92        86.39 o                         
  -7   3   1       1289.63       1302.74        30.25 o                         
  -6   3   1       1443.96       1477.77        43.88 o                         
  -5   3   1        250.74        283.06        25.82 o                         
  -4   3   1       3422.96       3673.46        67.31 o                         
  -3   3   1       3321.17       3515.96        72.67 o                         
  -2   3   1       4826.17       4914.09       105.49 o                         
  -1   3   1        253.92        263.70        43.43 o                         
   0   3   1       6245.11       5989.91       105.32 o                         
   1   3   1      15069.43      14709.18       197.14 o                         
   2   3   1       1539.43       1594.01        60.22 o                         
   3   3   1       3739.52       3868.75       229.17 o                         
   4   3   1       5016.01       5125.31       187.29 o                         
   5   3   1       2297.57       2251.52        48.42 o                         
   6   3   1       1055.07       1025.36        29.06 o                         
   7   3   1       1063.14       1053.66        37.70 o                         
   8   3   1        965.66        953.10        37.03 o                         
   9   3   1        659.62        661.95        40.76 o                         
 -10   4   1        143.01        135.70        44.78 o                         
  -9   4   1        349.99        347.75        39.08 o                         
  -8   4   1       1124.82       1110.09        46.64 o                         
  -7   4   1        652.07        623.03        37.02 o                         
  -6   4   1       2837.44       2926.98        43.54 o                         
  -5   4   1       9929.40      10631.67        74.91 o                         
  -4   4   1        510.32        517.40        29.15 o                         
  -3   4   1       3133.07       3317.38        66.53 o                         
  -2   4   1      11384.72      10489.67       216.58 o                         
  -1   4   1       1309.39       1257.62        81.32 o                         
   0   4   1       1754.52       2032.61        70.77 o                         
   1   4   1        183.61        214.71        36.10 o                         
   2   4   1        861.83        886.75        94.39 o                         
   3   4   1       1638.00       1720.04        89.93 o                         
   4   4   1       5301.56       5322.05       257.07 o                         
   5   4   1        426.38        431.77        31.78 o                         
   6   4   1       4048.30       4110.29       137.30 o                         
   7   4   1       4070.48       3940.62        45.06 o                         
   8   4   1         17.46         21.17        46.76 o                         
   9   4   1       1065.83       1019.78        47.61 o                         
  -9   5   1        386.85        384.34        55.55 o                         
  -8   5   1        452.83        453.36        47.24 o                         
  -7   5   1       2372.01       2362.83        57.70 o                         
  -6   5   1       1485.75       1505.73        46.48 o                         
  -5   5   1        114.40        117.50        32.85 o                         
  -4   5   1       3705.09       3661.55        65.98 o                         
   3   5   1       1375.31       1380.85       112.76 o                         
   4   5   1        428.42        441.72        39.08 o                         
   5   5   1       3341.26       3396.78        60.38 o                         
   6   5   1       2156.98       2098.85        48.42 o                         
   7   5   1        711.90        697.54        44.95 o                         
   8   5   1       1719.94       1707.76        61.07 o                         
  -8   6   1         93.59         75.87        56.09 o                         
  -7   6   1       1126.97       1093.60        59.06 o                         
  -6   6   1        384.06        393.31        50.17 o                         
  -5   6   1        802.64        727.32        60.40 o                         
   5   6   1        772.58        740.60        61.50 o                         
   6   6   1        261.19        284.55        63.66 o                         
   7   6   1        240.02        268.74        59.16 o                         
  -7   7   1        173.90        135.04        95.05 o                         
  -5  -8   2         45.11         53.40        53.85 o                         
  -4  -8   2        247.26        236.85        68.71 o                         
   1  -8   2        852.35        856.43       128.61 o                         
   2  -8   2       1019.35       1056.79        68.43 o                         
   3  -8   2         72.27         89.59        54.28 o                         
  -7  -7   2        575.43        559.09        44.93 o                         
  -6  -7   2         19.99         21.50        44.58 o                         
  -5  -7   2       1725.55       1700.71        40.85 o                         
  -4  -7   2       1799.17       1862.35        51.50 o                         
  -3  -7   2         61.98         50.15        58.13 o                         
   0  -7   2        303.02        326.30        55.76 o                         
   1  -7   2         99.48         91.94        44.86 o                         
   2  -7   2        235.18        227.90        44.27 o                         
   3  -7   2        187.06        197.84        42.07 o                         
   4  -7   2        698.58        722.83        40.73 o                         
   5  -7   2        955.07       1010.91        49.68 o                         
  -8  -6   2        552.66        572.67        42.75 o                         
  -7  -6   2        370.64        366.92        32.91 o                         
  -6  -6   2       2190.42       2215.14       108.91 o                         
  -5  -6   2        686.26        677.88        35.69 o                         
  -4  -6   2       1482.98       1475.95        40.48 o                         
  -3  -6   2       3496.67       3614.26        84.92 o                         
  -2  -6   2       1705.40       1602.82        58.53 o                         
  -1  -6   2       1453.51       1459.39        91.93 o                         
   0  -6   2        714.16        715.04        40.16 o                         
   1  -6   2       1140.97       1117.94        60.25 o                         
   2  -6   2        221.86        240.45        35.95 o                         
   3  -6   2        583.35        649.63        37.53 o                         
   4  -6   2        135.18        135.53        32.74 o                         
   5  -6   2        828.54        827.82        43.59 o                         
   6  -6   2       1925.27       2069.29       110.39 o                         
   7  -6   2        108.51        105.10        45.70 o                         
  -9  -5   2       2552.42       2538.37        44.30 o                         
  -8  -5   2        710.73        738.04        40.63 o                         
  -7  -5   2        568.08        554.88        34.59 o                         
  -6  -5   2       1668.96       1718.08        38.11 o                         
  -5  -5   2        838.97        852.14        27.50 o                         
  -4  -5   2       2423.29       2441.31        40.58 o                         
  -3  -5   2        576.51        621.42        24.37 o                         
  -2  -5   2       1030.55       1035.17        31.01 o                         
  -1  -5   2       1284.78       1273.33        53.33 o                         
   0  -5   2       7502.59       7067.81       106.58 o                         
   1  -5   2        634.81        579.57        45.60 o                         
   2  -5   2       2017.56       1889.93        60.31 o                         
   3  -5   2       5559.35       5454.48        48.42 o                         
   4  -5   2        652.66        622.68        30.37 o                         
   5  -5   2        941.04        930.99        37.51 o                         
   6  -5   2        317.46        335.83        34.05 o                         
   7  -5   2        634.32        637.09        35.20 o                         
   8  -5   2        176.15        157.95        45.82 o                         
 -10  -4   2       1766.90       1751.60        73.05 o                         
  -9  -4   2        139.66        139.89        38.93 o                         
  -8  -4   2       2512.07       2541.32        40.42 o                         
  -7  -4   2       3088.84       3143.76        37.62 o                         
  -6  -4   2        685.93        693.96        30.43 o                         
  -5  -4   2        981.95       1003.96        21.47 o                         
  -4  -4   2        919.56        954.83        22.07 o                         
  -3  -4   2       1196.96       1348.20        34.12 o                         
  -2  -4   2       3122.56       3420.86        54.39 o                         
  -1  -4   2       6952.14       7115.29       141.90 o                         
   0  -4   2        266.44        288.20        35.48 o                         
   1  -4   2       9969.69       9004.48        98.75 o                         
   2  -4   2       6209.74       6036.62        77.86 o                         
   3  -4   2         71.60         79.09        35.13 o                         
   4  -4   2       4567.29       4570.12        64.91 o                         
   5  -4   2       1247.13       1270.51        28.88 o                         
   6  -4   2        275.96        287.42        28.77 o                         
   7  -4   2         10.75          5.03        32.51 o                         
   8  -4   2         67.29         79.95        38.82 o                         
 -11  -3   2        478.18        464.54        45.41 o                         
 -10  -3   2         52.39         58.00        31.67 o                         
  -9  -3   2       2824.19       2803.10        40.52 o                         
  -8  -3   2       1290.10       1262.54        37.04 o                         
  -7  -3   2       2502.39       2572.33        37.23 o                         
  -6  -3   2       2117.79       2161.31        38.35 o                         
  -5  -3   2       4420.54       4577.47       133.16 o                         
  -4  -3   2       7514.85       8246.75        61.21 o                         
  -3  -3   2        526.93        571.46        24.63 o                         
  -2  -3   2       7291.91       7990.65        74.04 o                         
  -1  -3   2       5433.12       5210.48        65.62 o                         
   0  -3   2       4346.28       3928.76        60.40 o                         
   1  -3   2       1020.35        970.35        31.62 o                         
   2  -3   2       1518.24       1459.94        32.75 o                         
   3  -3   2       4373.83       4364.21        61.24 o                         
   4  -3   2       3093.34       3007.42        51.87 o                         
   5  -3   2       3163.02       3229.09        39.46 o                         
   6  -3   2        418.61        381.59        24.86 o                         
   7  -3   2       3880.45       3792.09        43.37 o                         
   8  -3   2       1461.76       1562.65        47.39 o                         
   9  -3   2        405.77        387.68        45.42 o                         
 -11  -2   2        425.25        421.92        43.73 o                         
 -10  -2   2         74.38         61.02        27.93 o                         
  -9  -2   2        119.98        129.65        27.65 o                         
  -8  -2   2        394.01        376.70        21.29 o                         
  -7  -2   2        501.90        494.36        25.26 o                         
  -6  -2   2       8822.86       9248.57       201.90 o                         
  -5  -2   2       5005.52       5438.08        44.65 o                         
  -4  -2   2       6014.98       6417.80        50.97 o                         
  -3  -2   2      24259.03      25560.85       117.47 o                         
  -2  -2   2       4065.43       4532.17       101.96 o                         
  -1  -2   2       9606.26       9469.55        86.29 o                         
   0  -2   2       8080.95       7208.62       122.71 o                         
   1  -2   2        883.75        898.55        30.80 o                         
   2  -2   2        196.73        215.74        18.07 o                         
   3  -2   2       1029.79        963.45        21.77 o                         
   4  -2   2       2124.47       2197.55        44.61 o                         
   5  -2   2       3484.50       3427.75        47.06 o                         
   6  -2   2       5501.06       5446.89        68.98 o                         
   7  -2   2       1159.13       1172.37        37.59 o                         
   8  -2   2       1800.46       1739.31        38.33 o                         
   9  -2   2       2503.41       2483.00        40.18 o                         
 -11  -1   2        498.08        493.81        34.13 o                         
 -10  -1   2        892.22        912.28        35.53 o                         
  -9  -1   2       4080.78       4041.97       160.66 o                         
  -8  -1   2       1798.11       1838.23        48.34 o                         
  -7  -1   2       1114.42       1123.67        40.50 o                         
  -6  -1   2       2362.06       2524.48        61.60 o                         
  -5  -1   2       6829.11       7235.79       129.16 o                         
  -4  -1   2       8987.43       9820.32       134.39 o                         
  -3  -1   2       3432.77       3845.49        45.04 o                         
  -2  -1   2       4896.98       5199.50       107.95 o                         
  -1  -1   2       8142.18       7498.02       217.65 o                         
   0  -1   2       6376.38       5774.84        71.67 o                         
   1  -1   2       3834.87       3661.40        48.68 o                         
   2  -1   2       5300.28       5136.31        73.93 o                         
   3  -1   2       7448.08       7217.93       196.47 o                         
   4  -1   2       4521.42       4688.00        40.70 o                         
   5  -1   2       2523.60       2487.05        47.15 o                         
   6  -1   2        688.76        656.55        23.39 o                         
   7  -1   2       2507.67       2623.99        36.66 o                         
   8  -1   2       2244.49       2268.23        40.08 o                         
   9  -1   2        656.26        690.65        40.06 o                         
 -11   0   2       1729.32       1718.01        50.42 o                         
 -10   0   2       5320.50       5283.63        48.54 o                         
  -9   0   2         86.51         83.58        24.15 o                         
  -8   0   2       4408.65       4573.33        37.54 o                         
  -7   0   2       6259.83       6389.34        65.49 o                         
  -6   0   2          1.56          4.85        16.09 o                         
  -5   0   2       1034.55       1114.37        25.88 o                         
  -4   0   2         79.46         89.36        20.09 o                         
  -3   0   2         47.08         48.90        18.18 o                         
  -2   0   2       1426.74       1451.41        33.53 o                         
  -1   0   2      13379.71      12429.36       123.25 o                         
   0   0   2        711.59        666.46        32.60 o                         
   1   0   2      35594.62      28240.29       131.93 o                         
   2   0   2      23288.09      20486.45       247.56 o                         
   3   0   2        177.95        203.53        17.45 o                         
   4   0   2       9486.49       9433.62       205.55 o                         
   5   0   2       3791.80       3881.37        54.30 o                         
   6   0   2        140.55        139.33        29.15 o                         
   7   0   2        539.31        548.87        35.78 o                         
   8   0   2        192.53        188.21        41.01 o                         
   9   0   2          4.14         19.71        33.37 o                         
 -11   1   2        498.74        466.13        48.10 o                         
 -10   1   2        886.76        915.43        31.84 o                         
  -9   1   2       4117.28       4056.02        38.19 o                         
  -8   1   2       1774.56       1844.09        63.22 o                         
  -7   1   2       1117.50       1190.93        33.20 o                         
  -6   1   2       2359.06       2502.83        30.24 o                         
  -5   1   2       6868.74       7249.83       250.43 o                         
  -4   1   2       8989.11       9878.73        62.76 o                         
  -3   1   2       3417.03       3835.38        47.11 o                         
  -2   1   2       4978.76       5314.96       162.09 o                         
  -1   1   2       8144.80       7666.59       204.93 o                         
   0   1   2       6345.88       5917.43        71.71 o                         
   1   1   2       3824.11       3738.64        50.86 o                         
   2   1   2       5299.15       5122.37        51.31 o                         
   3   1   2       7467.66       6914.44        49.04 o                         
   4   1   2       4514.44       4667.52        66.99 o                         
   5   1   2       2496.11       2497.69        48.35 o                         
   6   1   2        684.71        660.35        26.70 o                         
   7   1   2       2501.74       2509.38        33.46 o                         
   8   1   2       2245.12       2285.94        40.82 o                         
   9   1   2        658.26        665.91        40.41 o                         
 -11   2   2        423.98        404.52        45.35 o                         
 -10   2   2         73.12         51.41        33.40 o                         
  -9   2   2        116.54        111.21        24.94 o                         
  -8   2   2        391.19        396.25        30.81 o                         
  -7   2   2        501.75        514.51        32.97 o                         
  -6   2   2       8825.86       9392.14        83.84 o                         
  -5   2   2       4988.29       5433.02        50.48 o                         
  -4   2   2       5976.71       6501.71        51.89 o                         
  -3   2   2      24351.57      25983.27       585.75 o                         
  -2   2   2       4031.79       4255.25       198.72 o                         
  -1   2   2       9552.74       9806.88       884.19 o                         
   0   2   2       8091.07       7714.52       234.19 o                         
   1   2   2        872.62        850.38        27.91 o                         
   2   2   2        199.39        211.39        16.69 o                         
   3   2   2       1034.38        972.35        25.72 o                         
   4   2   2       2123.51       2123.32        33.08 o                         
   5   2   2       3493.53       3432.89       101.67 o                         
   6   2   2       5501.54       5571.74        47.72 o                         
   7   2   2       1153.75       1162.97        32.79 o                         
   8   2   2       1795.67       1715.14        39.20 o                         
   9   2   2       2507.71       2554.55        46.53 o                         
 -11   3   2        480.88        477.86        55.95 o                         
 -10   3   2         52.80         60.06        38.54 o                         
  -9   3   2       2821.76       2844.61        70.18 o                         
  -8   3   2       1301.99       1355.55        34.19 o                         
  -7   3   2       2500.38       2626.32       109.62 o                         
  -6   3   2       2124.28       2253.33        50.61 o                         
  -5   3   2       4401.67       4821.99        68.98 o                         
  -4   3   2       7531.77       8307.12       215.92 o                         
  -3   3   2        527.21        582.11        22.73 o                         
  -2   3   2       7330.28       7865.49       603.21 o                         
  -1   3   2       5426.13       5393.24       488.71 o                         
   0   3   2       4355.71       4215.05       202.65 o                         
   1   3   2       1027.50        958.81        29.05 o                         
   2   3   2       1512.33       1404.35        31.88 o                         
   3   3   2       4387.37       4194.89        43.23 o                         
   4   3   2       3118.59       2984.70        44.06 o                         
   5   3   2       3150.01       3176.25        54.55 o                         
   6   3   2        417.88        368.66        25.74 o                         
   7   3   2       3857.76       3808.72        47.40 o                         
   8   3   2       1469.06       1479.54        36.26 o                         
   9   3   2        403.74        412.77        46.79 o                         
 -10   4   2       1767.90       1764.57        86.74 o                         
  -9   4   2        137.50        130.68        33.86 o                         
  -8   4   2       2502.43       2609.89        74.39 o                         
  -7   4   2       3094.23       3269.43        59.15 o                         
  -6   4   2        684.94        723.25        33.16 o                         
  -5   4   2        980.22       1043.91        44.95 o                         
  -4   4   2        923.17        936.28        45.92 o                         
  -3   4   2       1198.70       1215.39        55.15 o                         
  -2   4   2       3115.32       3140.81       241.58 o                         
  -1   4   2       6936.22       7239.05       528.80 o                         
   0   4   2        259.49        312.94        33.07 o                         
   1   4   2       9965.34       9469.71       279.76 o                         
   2   4   2       6189.17       6131.65       191.40 o                         
   3   4   2         71.01         89.75        20.56 o                         
   4   4   2       4562.49       4464.73        87.09 o                         
   5   4   2       1253.65       1249.47        36.46 o                         
   6   4   2        273.56        279.70        36.35 o                         
   7   4   2         10.03         24.73        34.18 o                         
   8   4   2         67.56         84.37        39.00 o                         
  -9   5   2       2556.05       2599.17        55.89 o                         
  -8   5   2        708.75        716.80        43.64 o                         
  -7   5   2        566.05        561.67        37.58 o                         
  -6   5   2       1677.29       1778.49        47.50 o                         
  -5   5   2        833.88        867.01        36.15 o                         
  -4   5   2       2414.96       2339.51        81.67 o                         
  -3   5   2        583.00        536.69        64.56 o                         
  -2   5   2       1035.99        972.67        71.15 o                         
  -1   5   2       1287.37       1277.96        56.56 o                         
   0   5   2       7480.52       7706.39       101.54 o                         
   1   5   2        640.81        618.33        40.73 o                         
   2   5   2       2013.33       2160.55       140.66 o                         
   3   5   2       5566.31       5627.18       334.75 o                         
   4   5   2        651.40        640.13        40.66 o                         
   5   5   2        940.68        935.78        42.24 o                         
   6   5   2        316.53        314.32        44.34 o                         
   7   5   2        627.30        636.51        51.50 o                         
   8   5   2        176.58        175.58        53.66 o                         
  -8   6   2        547.52        511.06        53.90 o                         
  -7   6   2        366.93        362.19        47.84 o                         
  -6   6   2       2181.96       2147.64        60.34 o                         
  -5   6   2        690.62        656.53        53.75 o                         
  -4   6   2       1478.19       1372.02       155.13 o                         
   4   6   2        136.47        128.26        63.95 o                         
   5   6   2        824.94        760.82        53.58 o                         
   6   6   2       1933.44       1941.93        67.37 o                         
   7   6   2        109.55         98.88        64.37 o                         
  -7   7   2        576.84        510.12        96.20 o                         
  -5  -8   3         77.17         88.68        65.73 o                         
  -4  -8   3       1007.10        949.51        88.82 o                         
   0  -8   3        462.15        500.93        77.59 o                         
   1  -8   3        215.42        254.07        55.46 o                         
   2  -8   3         38.87         29.81        53.43 o                         
  -7  -7   3       1072.74       1072.35        46.26 o                         
  -6  -7   3        477.94        481.98        45.85 o                         
  -5  -7   3        385.32        381.65        40.66 o                         
  -4  -7   3        177.72        175.60        43.35 o                         
  -3  -7   3        328.05        302.92        62.41 o                         
  -1  -7   3        733.75        808.89        55.78 o                         
   0  -7   3        481.26        527.95        43.92 o                         
   1  -7   3        591.31        593.98        43.29 o                         
   2  -7   3       2167.80       2124.37        44.58 o                         
   3  -7   3        505.22        513.86        50.36 o                         
   4  -7   3        296.24        332.30        45.50 o                         
   5  -7   3       1010.06       1030.99        57.94 o                         
  -9  -6   3        379.19        390.80        43.38 o                         
  -8  -6   3       2193.05       2206.05        44.31 o                         
  -7  -6   3        302.16        302.38        32.87 o                         
  -6  -6   3       1085.59       1125.64        36.05 o                         
  -5  -6   3       1051.34       1067.12        37.97 o                         
  -4  -6   3        871.39        871.29        32.47 o                         
  -3  -6   3        237.49        230.27        26.64 o                         
  -2  -6   3        791.86        792.02        38.51 o                         
  -1  -6   3        183.47        169.32        48.44 o                         
   0  -6   3       1517.79       1436.31        63.65 o                         
   1  -6   3       2655.49       2601.77        74.26 o                         
   2  -6   3        369.46        352.99        58.40 o                         
   3  -6   3       2181.23       2221.20        81.41 o                         
   4  -6   3       1734.60       1727.41        63.03 o                         
   5  -6   3         59.76         82.09        48.01 o                         
   6  -6   3        409.57        435.51        56.83 o                         
 -10  -5   3        368.58        406.28        57.14 o                         
  -9  -5   3        667.73        692.53        46.14 o                         
  -8  -5   3        229.77        211.66        27.80 o                         
  -7  -5   3       1044.72       1036.02        36.68 o                         
  -6  -5   3       1473.67       1520.38        34.04 o                         
  -5  -5   3       2528.69       2655.64        49.79 o                         
  -4  -5   3        260.88        281.15        28.57 o                         
  -3  -5   3       3229.89       3537.24        61.32 o                         
  -2  -5   3       2734.05       2718.52       100.75 o                         
  -1  -5   3       1675.03       1661.01        44.06 o                         
   0  -5   3       2286.77       2268.43        55.82 o                         
   1  -5   3        974.58        930.68        54.53 o                         
   2  -5   3       1908.35       1813.22        58.87 o                         
   3  -5   3        595.02        587.16        48.56 o                         
   4  -5   3        741.05        746.10        41.29 o                         
   5  -5   3        260.22        246.63        34.03 o                         
   6  -5   3       1468.92       1541.63        50.92 o                         
   7  -5   3       1488.85       1510.79        43.64 o                         
 -10  -4   3        265.74        252.98        37.34 o                         
  -9  -4   3        274.05        255.68        32.45 o                         
  -8  -4   3        133.90        135.73        23.84 o                         
  -7  -4   3       1505.96       1479.28        33.50 o                         
  -6  -4   3       2191.22       2252.60        94.71 o                         
  -5  -4   3       1264.18       1319.92        30.28 o                         
  -4  -4   3       8723.45       9037.58       218.71 o                         
  -3  -4   3       4908.28       5346.84        54.69 o                         
  -2  -4   3       1178.12       1183.16        33.57 o                         
  -1  -4   3       8593.38       8148.68       159.35 o                         
   0  -4   3       2481.47       2380.55        43.52 o                         
   1  -4   3        673.47        615.60        28.68 o                         
   2  -4   3        459.45        448.36        24.40 o                         
   3  -4   3        300.41        313.75        33.32 o                         
   4  -4   3        365.58        346.69        44.07 o                         
   5  -4   3       1454.43       1454.92        43.72 o                         
   6  -4   3        847.66        827.80        36.51 o                         
   7  -4   3        456.43        436.34        39.96 o                         
   8  -4   3       2490.68       2571.31        58.78 o                         
 -11  -3   3        392.92        397.08        43.81 o                         
 -10  -3   3       3010.98       2954.20        48.10 o                         
  -9  -3   3       1525.10       1514.90        32.86 o                         
  -8  -3   3        477.82        469.58        19.22 o                         
  -7  -3   3       5059.01       5150.10        42.24 o                         
  -6  -3   3       3421.55       3384.55        34.19 o                         
  -5  -3   3       3347.72       3567.60        38.41 o                         
  -4  -3   3        868.43        882.44        26.13 o                         
  -3  -3   3       5789.54       6221.73        54.47 o                         
  -2  -3   3       3798.96       3929.67        74.14 o                         
  -1  -3   3       2148.07       2033.69        39.40 o                         
   0  -3   3       2514.49       2356.09        42.68 o                         
   1  -3   3       1128.49       1094.61        34.10 o                         
   2  -3   3      12182.03      11832.64       189.52 o                         
   3  -3   3       2333.59       2297.11        35.93 o                         
   4  -3   3       1400.00       1409.55        34.73 o                         
   5  -3   3       3172.11       3127.39        47.79 o                         
   6  -3   3       2169.96       2163.99        41.19 o                         
   7  -3   3        864.77        904.91        36.43 o                         
   8  -3   3          8.95        -17.54        39.61 o                         
 -11  -2   3       2321.50       2215.97        55.43 o                         
 -10  -2   3        284.20        285.75        28.77 o                         
  -9  -2   3       2767.75       2834.58        41.65 o                         
  -8  -2   3       7927.12       7932.13       367.55 o                         
  -7  -2   3        392.04        383.30        18.52 o                         
  -6  -2   3       3253.57       3491.77        34.32 o                         
  -5  -2   3       1683.04       1792.24        30.05 o                         
  -4  -2   3       1307.91       1381.99        43.28 o                         
  -3  -2   3        172.19        196.76        18.07 o                         
  -2  -2   3       3445.18       3715.93        49.24 o                         
  -1  -2   3        224.84        206.83        20.61 o                         
   0  -2   3       8252.33       7639.77        68.41 o                         
   1  -2   3      16281.77      14526.64       152.30 o                         
   2  -2   3        277.26        305.27        39.74 o                         
   3  -2   3       8258.91       8083.07        53.40 o                         
   4  -2   3       8364.34       8006.52       135.54 o                         
   5  -2   3        319.07        308.98        31.33 o                         
   6  -2   3       1320.89       1382.42        55.15 o                         
   7  -2   3        414.00        472.13        42.25 o                         
   8  -2   3         31.48         30.77        47.69 o                         
   9  -2   3        184.00        197.36        61.52 o                         
 -11  -1   3        966.73        942.71        35.17 o                         
 -10  -1   3       1967.75       1968.99        34.39 o                         
  -9  -1   3       2362.57       2318.46        37.14 o                         
  -8  -1   3       1043.08       1048.21        31.35 o                         
  -7  -1   3       3874.85       3924.46       158.44 o                         
  -6  -1   3       4788.39       5173.31        41.44 o                         
  -5  -1   3       7061.49       7376.17        48.86 o                         
  -4  -1   3       3793.57       4226.58        73.80 o                         
  -3  -1   3       6053.84       6630.69        55.34 o                         
  -2  -1   3      27807.40      26352.60       172.06 o                         
  -1  -1   3       8649.10       8570.31        71.03 o                         
   0  -1   3       7454.52       7014.67        66.20 o                         
   1  -1   3       3124.80       3095.60        84.51 o                         
   2  -1   3       8286.33       7961.70        77.35 o                         
   3  -1   3       2648.68       2651.93        47.90 o                         
   4  -1   3       3899.49       3843.65        41.51 o                         
   5  -1   3       3903.96       3845.52        87.87 o                         
   6  -1   3       2632.58       2596.44        52.51 o                         
   7  -1   3       2784.60       2814.80        34.47 o                         
   8  -1   3          1.48          1.87        35.03 o                         
   9  -1   3       1476.04       1531.53        43.20 o                         
 -12   0   3       1163.54       1166.43        52.48 o                         
 -11   0   3         49.64         48.61        38.02 o                         
 -10   0   3        229.81        224.13        27.01 o                         
  -9   0   3        309.57        298.81        45.27 o                         
  -8   0   3         56.87         56.75        19.80 o                         
  -7   0   3       3220.25       3191.01        70.40 o                         
  -6   0   3       4974.60       5179.88        41.96 o                         
  -5   0   3       2221.35       2474.27        44.07 o                         
  -4   0   3      16557.96      17294.25       346.06 o                         
  -3   0   3      19878.75      20124.69       405.65 o                         
  -2   0   3      16925.62      16879.39        92.63 o                         
  -1   0   3      17656.59      16739.32        99.56 o                         
   0   0   3       4240.13       4100.30        50.42 o                         
   1   0   3        398.89        346.29        22.38 o                         
   2   0   3       1078.92       1087.66        25.32 o                         
   3   0   3         21.96         29.15        19.66 o                         
   4   0   3        133.22        116.56        20.11 o                         
   5   0   3       6761.17       6634.35       125.43 o                         
   6   0   3       2024.18       1959.53        50.08 o                         
   7   0   3       1816.96       1790.53        34.90 o                         
   8   0   3       3662.03       3814.79        51.14 o                         
   9   0   3        721.83        779.86        47.30 o                         
 -11   1   3        968.96        935.24        40.90 o                         
 -10   1   3       1962.09       1958.69        35.07 o                         
  -9   1   3       2351.58       2371.27        46.36 o                         
  -8   1   3       1050.68       1045.54        24.43 o                         
  -7   1   3       3860.56       3849.20        96.03 o                         
  -6   1   3       4763.92       5165.74       168.28 o                         
  -5   1   3       7079.07       7316.73       305.04 o                         
  -4   1   3       3792.87       4244.54        51.16 o                         
  -3   1   3       6088.73       6592.93       203.86 o                         
  -2   1   3      27807.60      26066.47      1353.38 o                         
  -1   1   3       8622.14       8536.85       250.03 o                         
   0   1   3       7457.48       7051.63        65.61 o                         
   1   1   3       3131.96       2998.91        40.46 o                         
   2   1   3       8239.43       7934.13        56.29 o                         
   3   1   3       2641.85       2641.75        32.11 o                         
   4   1   3       3900.54       3757.53       117.17 o                         
   5   1   3       3902.36       3797.71        53.95 o                         
   6   1   3       2658.42       2615.20        34.53 o                         
   7   1   3       2780.60       2787.72        38.74 o                         
   8   1   3          1.51         10.45        35.07 o                         
   9   1   3       1474.76       1498.01        49.99 o                         
 -11   2   3       2329.57       2424.84        53.31 o                         
 -10   2   3        287.17        284.20        29.96 o                         
  -9   2   3       2782.69       2902.28       175.56 o                         
  -8   2   3       7910.79       8043.53        70.71 o                         
  -7   2   3        395.94        375.31        21.14 o                         
  -6   2   3       3273.94       3420.69        37.39 o                         
  -5   2   3       1686.45       1766.82        30.21 o                         
  -4   2   3       1310.03       1375.96        28.76 o                         
  -3   2   3        174.94        193.58        21.16 o                         
  -2   2   3       3454.81       3633.73       203.60 o                         
  -1   2   3        227.43        195.49        21.25 o                         
   0   2   3       8250.06       7679.00        79.87 o                         
   1   2   3      16256.87      14537.69       530.88 o                         
   2   2   3        282.11        281.81        19.06 o                         
   3   2   3       8248.75       7856.51       115.73 o                         
   4   2   3       8369.67       7649.33       112.66 o                         
   5   2   3        317.35        296.60        29.68 o                         
   6   2   3       1333.20       1290.47        33.69 o                         
   7   2   3        416.97        418.82        30.45 o                         
   8   2   3         31.88         49.01        48.04 o                         
   9   2   3        184.87        161.24        48.11 o                         
 -11   3   3        391.23        410.54        55.63 o                         
 -10   3   3       3023.81       3021.77        62.72 o                         
  -9   3   3       1536.51       1569.72        71.60 o                         
  -8   3   3        487.89        476.56        32.29 o                         
  -7   3   3       5047.76       5290.93        68.98 o                         
  -6   3   3       3420.59       3367.42        36.59 o                         
  -5   3   3       3348.12       3513.44        41.26 o                         
  -4   3   3        866.12        891.96        26.30 o                         
  -3   3   3       5795.89       6021.41       234.57 o                         
  -2   3   3       3811.80       3856.24       356.01 o                         
  -1   3   3       2160.49       2125.17       106.36 o                         
   0   3   3       2493.01       2378.74        41.54 o                         
   1   3   3       1134.69       1105.42        34.82 o                         
   2   3   3      12208.27      11225.61       130.74 o                         
   3   3   3       2324.47       2173.14        32.90 o                         
   4   3   3       1399.30       1362.36        35.03 o                         
   5   3   3       3181.36       3062.84        33.02 o                         
   6   3   3       2159.27       2113.87        42.78 o                         
   7   3   3        858.98        862.10        37.52 o                         
   8   3   3          8.75         -5.38        48.75 o                         
 -10   4   3        265.27        269.79        40.02 o                         
  -9   4   3        272.83        280.52        41.78 o                         
  -8   4   3        135.81        140.25        35.23 o                         
  -7   4   3       1496.79       1498.91        40.91 o                         
  -6   4   3       2193.34       2226.04        56.38 o                         
  -5   4   3       1258.22       1234.98        31.33 o                         
  -4   4   3       8728.47       8782.24       215.76 o                         
  -3   4   3       4938.35       5014.45       224.35 o                         
  -2   4   3       1172.93       1219.42        86.42 o                         
  -1   4   3       8603.18       8688.99       768.91 o                         
   0   4   3       2479.50       2547.56        75.47 o                         
   1   4   3        671.03        649.58        26.76 o                         
   2   4   3        462.94        425.36        24.39 o                         
   3   4   3        299.70        297.81        26.66 o                         
   4   4   3        353.77        327.16        22.15 o                         
   5   4   3       1470.95       1407.37        33.17 o                         
   6   4   3        846.93        830.07        37.44 o                         
   7   4   3        459.66        438.12        50.22 o                         
   8   4   3       2497.92       2638.14        63.78 o                         
 -10   5   3        366.04        380.64        60.55 o                         
  -9   5   3        673.09        700.11        49.62 o                         
  -8   5   3        233.40        240.88        34.56 o                         
  -7   5   3       1045.23       1014.33        41.14 o                         
  -6   5   3       1487.57       1499.05        60.60 o                         
  -5   5   3       2523.35       2517.88        66.23 o                         
  -4   5   3        259.83        243.86        51.22 o                         
  -3   5   3       3234.04       3241.33       231.18 o                         
  -2   5   3       2737.02       2637.37       168.17 o                         
  -1   5   3       1680.03       1690.23        45.21 o                         
   0   5   3       2284.40       2346.18        93.14 o                         
   1   5   3        968.37        955.21        35.20 o                         
   2   5   3       1911.22       1929.41        38.12 o                         
   3   5   3        605.35        581.77        25.31 o                         
   4   5   3        747.86        766.51        42.27 o                         
   5   5   3        256.72        250.25        44.85 o                         
   6   5   3       1471.11       1457.93        55.22 o                         
   7   5   3       1486.55       1506.99        62.28 o                         
  -9   6   3        377.08        349.30        61.26 o                         
  -8   6   3       2195.58       2192.44        86.36 o                         
  -7   6   3        302.25        284.70        43.71 o                         
  -6   6   3       1084.48       1164.32        75.50 o                         
  -5   6   3       1057.05        985.74        73.17 o                         
  -4   6   3        868.08        781.94        89.29 o                         
  -3   6   3        239.49        239.79        62.30 o                         
  -2   6   3        786.09        797.53        65.02 o                         
  -1   6   3        187.32        180.92        54.48 o                         
   0   6   3       1513.43       1556.63        57.52 o                         
   1   6   3       2679.23       2757.96        57.93 o                         
   3   6   3       2182.05       2200.51        76.86 o                         
   4   6   3       1739.34       1634.55       101.17 o                         
   5   6   3         57.71         76.52        54.64 o                         
   6   6   3        412.40        377.36        60.85 o                         
  -7   7   3       1076.25       1074.70        88.72 o                         
  -6   7   3        479.34        447.75        93.31 o                         
  -5  -8   4        316.43        311.47        67.27 o                         
  -4  -8   4        329.64        309.31       117.26 o                         
  -1  -8   4        228.49        246.45        64.70 o                         
   0  -8   4        428.30        445.70        63.41 o                         
   1  -8   4        218.11        215.11        59.43 o                         
  -7  -7   4        184.68        187.16        42.73 o                         
  -6  -7   4        346.51        345.02        37.87 o                         
  -5  -7   4        480.37        480.12        46.25 o                         
  -4  -7   4        687.81        724.35        39.58 o                         
  -3  -7   4       1758.14       1834.93        67.94 o                         
  -2  -7   4        522.58        539.80        69.77 o                         
  -1  -7   4        596.71        620.97        58.61 o                         
   0  -7   4       1999.31       1876.57        71.24 o                         
   1  -7   4        438.60        417.02        48.18 o                         
   2  -7   4        110.92        121.06        49.14 o                         
   3  -7   4         35.14         38.78        55.07 o                         
   4  -7   4        241.71        250.72        50.66 o                         
  -9  -6   4        435.70        438.86        43.09 o                         
  -8  -6   4         19.09         22.96        36.65 o                         
  -7  -6   4        355.67        340.54        39.69 o                         
  -6  -6   4        273.12        258.62        31.45 o                         
  -5  -6   4       1459.68       1496.77        34.31 o                         
  -4  -6   4       2222.45       2368.85        37.69 o                         
  -3  -6   4        161.57        171.17        33.54 o                         
  -2  -6   4       3536.29       3554.72       243.10 o                         
  -1  -6   4       2234.03       2144.05        57.22 o                         
   0  -6   4        308.71        306.31        53.63 o                         
   1  -6   4       1131.97       1093.90        62.86 o                         
   2  -6   4        282.18        332.27        57.73 o                         
   3  -6   4        586.01        604.18        67.84 o                         
   4  -6   4        213.14        255.10        49.58 o                         
   5  -6   4        116.95        114.83        47.20 o                         
 -10  -5   4       1243.77       1179.23        40.31 o                         
  -9  -5   4         93.40        117.11        36.64 o                         
  -8  -5   4       1742.82       1736.73        31.82 o                         
  -7  -5   4       3056.11       3082.89        33.36 o                         
  -6  -5   4        115.59        127.35        31.67 o                         
  -5  -5   4       2383.37       2498.23        39.76 o                         
  -4  -5   4       1398.97       1492.04        35.96 o                         
  -3  -5   4       1768.12       1797.55        38.84 o                         
  -2  -5   4        191.69        175.53        29.31 o                         
  -1  -5   4        833.13        782.50        38.55 o                         
   0  -5   4        491.28        463.82        29.55 o                         
   1  -5   4       2856.08       2800.70        63.81 o                         
   2  -5   4       2417.16       2358.43        85.08 o                         
   3  -5   4        102.27         93.57        38.21 o                         
   4  -5   4       4014.82       3883.69        62.50 o                         
   5  -5   4       1188.42       1227.58        52.67 o                         
   6  -5   4        332.97        326.83        46.57 o                         
 -11  -4   4        152.33        152.14        59.07 o                         
 -10  -4   4        658.93        648.98        40.60 o                         
  -9  -4   4       3021.68       2996.72        37.52 o                         
  -8  -4   4        683.59        716.21        29.15 o                         
  -7  -4   4       1553.56       1612.90        33.55 o                         
  -6  -4   4       3426.17       3526.56        83.69 o                         
  -5  -4   4       1136.19       1175.85        29.02 o                         
  -4  -4   4       1429.83       1473.01        30.20 o                         
  -3  -4   4        147.95        163.35        20.04 o                         
  -2  -4   4       1042.91       1040.84        31.76 o                         
  -1  -4   4        969.29        892.78        33.01 o                         
   0  -4   4       3651.04       3335.56        45.24 o                         
   1  -4   4        558.46        514.85        29.96 o                         
   2  -4   4       2810.62       2741.29        47.31 o                         
   3  -4   4       5614.88       5477.02        46.23 o                         
   4  -4   4        749.36        768.37        40.88 o                         
   5  -4   4       1778.56       1827.34        67.57 o                         
   6  -4   4       1490.55       1509.96        43.25 o                         
   7  -4   4         83.81         81.31        46.41 o                         
 -11  -3   4        570.42        595.46        53.56 o                         
 -10  -3   4       1062.67       1027.26        35.44 o                         
  -9  -3   4        202.19        211.71        32.82 o                         
  -8  -3   4       1662.04       1686.56        69.14 o                         
  -7  -3   4       2021.97       2074.05        56.83 o                         
  -6  -3   4       1639.88       1654.88        28.43 o                         
  -5  -3   4       2373.38       2488.88        33.33 o                         
  -4  -3   4       3291.28       3346.06        37.20 o                         
  -3  -3   4       8783.42       9421.68       394.41 o                         
  -2  -3   4       2201.75       2330.54        92.78 o                         
  -1  -3   4       6774.02       6485.87        57.55 o                         
   0  -3   4       5077.15       4887.42        58.18 o                         
   1  -3   4       1988.08       1876.14        31.83 o                         
   2  -3   4       2354.42       2278.99        37.28 o                         
   3  -3   4        219.12        224.11        25.54 o                         
   4  -3   4       2434.68       2458.32        39.02 o                         
   5  -3   4       1419.14       1460.17        56.53 o                         
   6  -3   4       1813.19       1872.41        50.78 o                         
   7  -3   4        419.97        443.53        49.71 o                         
   8  -3   4       1010.72       1070.20        55.58 o                         
 -11  -2   4       1109.84       1087.29        35.27 o                         
 -10  -2   4       1169.53       1167.63        58.14 o                         
  -9  -2   4        336.56        344.94        27.83 o                         
  -8  -2   4         11.80         15.87        22.25 o                         
  -7  -2   4        765.23        769.42        22.99 o                         
  -6  -2   4        266.65        280.64        20.50 o                         
  -5  -2   4       8841.47       9561.53        69.79 o                         
  -4  -2   4       7555.42       7962.05        70.05 o                         
  -3  -2   4        349.96        365.51        19.37 o                         
  -2  -2   4      14058.46      13353.29       201.37 o                         
  -1  -2   4       9653.72       9354.91        68.47 o                         
   0  -2   4        369.91        372.69        22.27 o                         
   1  -2   4       4167.06       3910.46        57.63 o                         
   2  -2   4       2191.03       2276.03        46.43 o                         
   3  -2   4        190.87        212.12        25.79 o                         
   4  -2   4        181.17        160.86        24.67 o                         
   5  -2   4        639.99        638.37        23.89 o                         
   6  -2   4        442.97        499.65        52.42 o                         
   7  -2   4       2716.69       2799.29        49.27 o                         
   8  -2   4       1257.26       1319.29        59.22 o                         
 -12  -1   4        916.93        920.98        55.68 o                         
 -11  -1   4       1015.32       1022.83        40.89 o                         
 -10  -1   4       1844.13       1722.93        55.65 o                         
  -9  -1   4        649.80        647.85        25.82 o                         
  -8  -1   4       4893.25       4953.83       148.63 o                         
  -7  -1   4       3843.77       3826.20        35.88 o                         
  -6  -1   4       1628.66       1692.66        27.94 o                         
  -5  -1   4       7053.49       7440.69       139.43 o                         
  -4  -1   4       4243.36       4439.32        96.92 o                         
  -3  -1   4       7990.57       8332.39       304.67 o                         
  -2  -1   4       4243.12       4275.66        45.54 o                         
  -1  -1   4       5996.76       5919.34       100.48 o                         
   0  -1   4       5634.87       5408.61        55.06 o                         
   1  -1   4      10555.50       9722.61       201.51 o                         
   2  -1   4       3229.68       3129.17        37.26 o                         
   3  -1   4        764.46        764.13        27.86 o                         
   4  -1   4       6477.89       6342.71        46.39 o                         
   5  -1   4       1574.39       1581.27        56.57 o                         
   6  -1   4       1938.19       1882.52        34.97 o                         
   7  -1   4        352.17        341.28        43.31 o                         
   8  -1   4        851.31        859.36        39.29 o                         
 -12   0   4        450.45        412.89        45.69 o                         
 -11   0   4        206.28        175.24        38.48 o                         
 -10   0   4        805.75        780.09        39.06 o                         
  -9   0   4       7771.07       7807.36       174.43 o                         
  -8   0   4       1969.96       1999.64        78.46 o                         
  -7   0   4       3671.38       3697.45       116.66 o                         
  -6   0   4      10252.45      10907.20        66.89 o                         
  -5   0   4         91.55         74.23        13.62 o                         
  -4   0   4         10.57         12.40        18.96 o                         
  -3   0   4        800.38        818.89        39.82 o                         
  -2   0   4         17.09         -1.74        48.04 o                         
  -1   0   4        338.25        313.06        22.31 o                         
   0   0   4       7187.13       6799.09        74.21 o                         
   1   0   4        571.86        520.03        20.15 o                         
   2   0   4       6643.32       6535.83        49.72 o                         
   3   0   4      10525.14       9926.80        56.53 o                         
   4   0   4        871.86        843.35        24.28 o                         
   5   0   4        884.26        928.94        32.18 o                         
   6   0   4       3975.13       3855.47        68.66 o                         
   7   0   4        224.29        231.29        30.62 o                         
   8   0   4         72.36         74.54        49.65 o                         
 -12   1   4        920.28        912.84        47.14 o                         
 -11   1   4       1017.85       1031.77        41.27 o                         
 -10   1   4       1836.37       1745.76        43.63 o                         
  -9   1   4        649.07        649.21        28.43 o                         
  -8   1   4       4918.69       4841.34        40.73 o                         
  -7   1   4       3843.46       3935.78       169.13 o                         
  -6   1   4       1635.02       1772.34        31.17 o                         
  -5   1   4       7022.21       7553.66        50.72 o                         
  -4   1   4       4205.70       4375.47        41.36 o                         
  -3   1   4       7997.95       8151.47       115.85 o                         
  -2   1   4       4261.67       4370.46       174.02 o                         
  -1   1   4       5992.68       5817.03       138.28 o                         
   0   1   4       5656.84       5413.69        49.77 o                         
   1   1   4      10609.49      10022.84        62.97 o                         
   2   1   4       3222.07       3062.16        35.14 o                         
   3   1   4        772.97        735.63        22.26 o                         
   4   1   4       6488.30       6349.87       141.54 o                         
   5   1   4       1563.00       1496.63        58.97 o                         
   6   1   4       1928.62       1839.70        31.87 o                         
   7   1   4        346.89        337.23        31.23 o                         
   8   1   4        850.25        917.10        54.72 o                         
 -11   2   4       1095.51       1171.78        42.28 o                         
 -10   2   4       1163.24       1118.75        45.60 o                         
  -9   2   4        333.83        327.42        33.95 o                         
  -8   2   4         11.45         17.82        27.74 o                         
  -7   2   4        763.96        761.62        26.48 o                         
  -6   2   4        265.34        283.94        18.27 o                         
  -5   2   4       8865.88       9577.50        59.32 o                         
  -4   2   4       7500.48       7859.34        55.07 o                         
  -3   2   4        350.96        401.10        23.47 o                         
  -2   2   4      14030.92      13572.03       448.99 o                         
  -1   2   4       9681.33       9414.49       404.92 o                         
   0   2   4        372.15        360.43        22.26 o                         
   1   2   4       4147.82       3867.18        41.08 o                         
   2   2   4       2179.40       2099.26        32.78 o                         
   3   2   4        187.08        174.98        21.22 o                         
   4   2   4        180.62        149.80        24.84 o                         
   5   2   4        648.71        647.86        31.52 o                         
   6   2   4        446.51        454.27        30.86 o                         
   7   2   4       2720.71       2762.86        43.89 o                         
   8   2   4       1255.86       1290.53        50.14 o                         
 -11   3   4        571.58        599.77        55.86 o                         
 -10   3   4       1054.91       1060.83        38.33 o                         
  -9   3   4        204.99        219.78        49.08 o                         
  -8   3   4       1665.61       1637.18        31.88 o                         
  -7   3   4       2022.22       2043.15        32.51 o                         
  -6   3   4       1642.99       1635.27        38.90 o                         
  -5   3   4       2368.36       2445.03        91.94 o                         
  -4   3   4       3273.24       3362.02       130.24 o                         
  -3   3   4       8737.04       8747.10       571.83 o                         
  -2   3   4       2220.84       2292.80        97.77 o                         
  -1   3   4       6792.87       6917.83       222.40 o                         
   0   3   4       5060.14       4898.06        63.47 o                         
   1   3   4       1973.73       1911.43        38.16 o                         
   2   3   4       2365.08       2305.97        46.65 o                         
   3   3   4        219.62        197.79        31.73 o                         
   4   3   4       2418.85       2299.62        72.89 o                         
   5   3   4       1429.83       1441.88        40.15 o                         
   6   3   4       1818.93       1893.52        64.45 o                         
   7   3   4        418.58        403.90        42.02 o                         
   8   3   4       1010.61       1051.70        50.00 o                         
 -11   4   4        150.28        161.28        64.83 o                         
 -10   4   4        660.83        700.93        41.53 o                         
  -9   4   4       3012.08       2887.34        69.68 o                         
  -8   4   4        680.07        672.90        38.65 o                         
  -7   4   4       1557.10       1575.48        30.72 o                         
  -6   4   4       3417.39       3454.05        39.61 o                         
  -5   4   4       1130.99       1175.08        42.78 o                         
  -4   4   4       1422.94       1395.01        88.67 o                         
  -3   4   4        149.82        151.79        22.04 o                         
  -2   4   4       1038.93       1075.42        63.05 o                         
  -1   4   4        972.60        967.35        30.46 o                         
   0   4   4       3667.54       3584.49        91.60 o                         
   1   4   4        559.97        525.37        25.78 o                         
   2   4   4       2837.53       2813.86        45.65 o                         
   3   4   4       5578.47       5404.20        53.26 o                         
   4   4   4        746.58        689.45        39.77 o                         
   5   4   4       1781.14       1707.06        29.68 o                         
   6   4   4       1488.99       1480.53        44.31 o                         
   7   4   4         83.00         39.57        57.98 o                         
 -10   5   4       1249.74       1249.20        49.64 o                         
  -9   5   4         95.00         91.74        33.78 o                         
  -8   5   4       1741.00       1669.45        66.11 o                         
  -7   5   4       3056.38       3065.24        68.98 o                         
  -6   5   4        119.85        107.60        50.99 o                         
  -5   5   4       2392.84       2407.99        42.58 o                         
  -4   5   4       1399.94       1402.87        39.66 o                         
  -3   5   4       1767.31       1754.94        98.34 o                         
  -2   5   4        187.65        159.47        30.20 o                         
  -1   5   4        837.69        828.57        52.17 o                         
   0   5   4        489.96        502.85        34.66 o                         
   1   5   4       2847.53       2725.77       150.65 o                         
   2   5   4       2414.70       2265.14        39.00 o                         
   3   5   4        100.30         80.68        26.25 o                         
   4   5   4       4023.33       4081.59        47.64 o                         
   5   5   4       1187.04       1150.46        43.28 o                         
   6   5   4        333.33        365.81        47.15 o                         
  -9   6   4        437.94        441.50        57.14 o                         
  -8   6   4         18.25         14.68        39.40 o                         
  -7   6   4        354.57        353.17        77.83 o                         
  -6   6   4        269.83        250.87        68.54 o                         
  -5   6   4       1461.14       1340.29        89.05 o                         
  -4   6   4       2219.14       2025.29        83.95 o                         
  -3   6   4        160.56        141.01        76.63 o                         
  -2   6   4       3542.52       3596.48        85.57 o                         
  -1   6   4       2223.24       2241.02        71.27 o                         
   0   6   4        307.63        315.98        54.62 o                         
   1   6   4       1124.78       1187.26        59.34 o                         
   2   6   4        281.09        291.56        35.90 o                         
   3   6   4        587.14        566.92        37.71 o                         
   4   6   4        211.65        212.95        51.83 o                         
   5   6   4        115.38         89.22        59.23 o                         
  -7   7   4        182.13        184.88        77.13 o                         
  -6   7   4        348.37        323.08        69.13 o                         
  -5   7   4        476.74        442.51       124.86 o                         
  -4   7   4        689.02        723.42       104.85 o                         
  -3   7   4       1765.91       1814.48        98.84 o                         
  -2   7   4        520.05        511.99        81.82 o                         
  -1   7   4        598.77        647.58        67.34 o                         
   0   7   4       1999.03       2091.19        76.80 o                         
  -4  -8   5        160.91        143.62       118.37 o                         
  -3  -8   5        772.33        786.62       103.94 o                         
  -2  -8   5        847.38        869.93        93.45 o                         
  -1  -8   5         27.01         41.29        88.79 o                         
   0  -8   5        553.67        584.40        92.04 o                         
  -7  -7   5         48.24         67.48        50.85 o                         
  -6  -7   5       1173.67       1197.23        42.02 o                         
  -5  -7   5        790.57        784.60        38.77 o                         
  -4  -7   5        133.14        145.38        37.29 o                         
  -3  -7   5        428.81        441.13        42.41 o                         
  -2  -7   5         71.09         91.31        53.95 o                         
  -1  -7   5        114.27        118.53        56.15 o                         
   0  -7   5        604.48        579.10        72.26 o                         
   1  -7   5        756.89        750.05        77.16 o                         
   2  -7   5        204.03        206.36        87.76 o                         
   3  -7   5       1017.86       1086.31        99.05 o                         
  -9  -6   5        479.37        475.89        44.39 o                         
  -8  -6   5        121.65        115.42        31.02 o                         
  -7  -6   5       2230.52       2265.93        34.62 o                         
  -6  -6   5        833.46        817.67        40.68 o                         
  -5  -6   5        341.82        358.16        28.56 o                         
  -4  -6   5       1359.68       1382.57        40.26 o                         
  -3  -6   5        944.22        942.71        41.96 o                         
  -2  -6   5        710.85        673.85        41.80 o                         
  -1  -6   5        126.73        112.81        39.27 o                         
   0  -6   5        231.06        228.77        33.26 o                         
   1  -6   5        512.16        539.72        49.99 o                         
   2  -6   5       1553.78       1572.87        73.14 o                         
   3  -6   5        544.01        611.62        76.37 o                         
   4  -6   5        332.70        349.91        86.01 o                         
 -10  -5   5       1025.03       1085.33        59.52 o                         
  -9  -5   5        374.10        363.86        26.18 o                         
  -8  -5   5        912.93        902.76        33.83 o                         
  -7  -5   5         50.42         61.57        31.69 o                         
  -6  -5   5        989.39        944.70        30.88 o                         
  -5  -5   5        885.70        925.20        32.01 o                         
  -4  -5   5       2607.02       2616.72        37.94 o                         
  -3  -5   5       1946.07       1944.31        64.70 o                         
  -2  -5   5       1421.45       1370.60        37.64 o                         
  -1  -5   5       4747.11       4486.52        54.67 o                         
   0  -5   5        832.64        799.89        38.93 o                         
   1  -5   5       1825.55       1804.74        55.16 o                         
   2  -5   5        565.96        560.68        39.16 o                         
   3  -5   5        686.38        718.57        45.47 o                         
   4  -5   5        626.30        596.15        65.41 o                         
   5  -5   5        488.20        476.33        53.68 o                         
 -11  -4   5       1590.51       1565.46        64.48 o                         
 -10  -4   5        292.25        267.89        36.72 o                         
  -9  -4   5        532.82        537.09        39.02 o                         
  -8  -4   5        820.79        765.65        29.49 o                         
  -7  -4   5        387.64        386.06        30.95 o                         
  -6  -4   5        684.96        673.18        30.07 o                         
  -5  -4   5       1846.55       1932.17        37.33 o                         
  -4  -4   5        466.06        474.50        23.72 o                         
  -3  -4   5       4747.61       4686.28       117.81 o                         
  -2  -4   5       6794.60       6438.70        54.32 o                         
  -1  -4   5        219.60        210.95        22.98 o                         
   0  -4   5       3451.23       3248.70       126.49 o                         
   1  -4   5       4873.88       4750.75        52.14 o                         
   2  -4   5        543.54        506.14        24.82 o                         
   3  -4   5        172.52        193.91        30.53 o                         
   4  -4   5        189.78        182.12        26.25 o                         
   5  -4   5        158.40        154.22        44.78 o                         
   6  -4   5        473.12        529.40        59.63 o                         
 -11  -3   5        344.85        333.61        39.03 o                         
 -10  -3   5        714.40        680.10        29.60 o                         
  -9  -3   5       1659.87       1639.02        29.72 o                         
  -8  -3   5       3800.85       3737.70        80.07 o                         
  -7  -3   5        494.56        524.61        24.88 o                         
  -6  -3   5       3881.27       4017.18        41.60 o                         
  -5  -3   5       4734.93       4813.03        42.48 o                         
  -4  -3   5       3184.45       3350.04       148.88 o                         
  -3  -3   5       1915.02       1948.66        34.38 o                         
  -2  -3   5        657.13        676.01        25.30 o                         
  -1  -3   5       5475.02       5254.82        50.00 o                         
   0  -3   5       1683.96       1622.09        36.23 o                         
   1  -3   5       2744.18       2507.01        41.13 o                         
   2  -3   5        769.72        752.82        33.87 o                         
   3  -3   5       3883.06       3699.70       146.37 o                         
   4  -3   5       3552.92       3525.82       139.13 o                         
   5  -3   5        277.66        286.50        30.65 o                         
   6  -3   5       1234.84       1294.89        54.86 o                         
   7  -3   5        785.75        826.52        43.14 o                         
 -12  -2   5        102.44        101.00        38.21 o                         
 -11  -2   5         94.63        100.47        31.64 o                         
 -10  -2   5       2466.93       2400.51        66.20 o                         
  -9  -2   5       1441.10       1453.29        32.44 o                         
  -8  -2   5       1027.42       1003.09        25.90 o                         
  -7  -2   5       9391.88       9648.23        52.46 o                         
  -6  -2   5       3142.64       3208.10        60.32 o                         
  -5  -2   5        959.25       1029.17        25.08 o                         
  -4  -2   5       4706.08       4990.29        52.66 o                         
  -3  -2   5       1008.67        979.70        23.70 o                         
  -2  -2   5        198.21        179.41        15.92 o                         
  -1  -2   5         42.85         49.02        21.18 o                         
   0  -2   5        588.24        594.65        26.21 o                         
   1  -2   5        680.07        638.30        29.77 o                         
   2  -2   5       8312.33       7651.34        52.06 o                         
   3  -2   5        908.74        841.34        28.67 o                         
   4  -2   5        797.83        823.36        27.83 o                         
   5  -2   5       5031.36       5023.89       202.47 o                         
   6  -2   5       1144.65       1120.39        33.77 o                         
   7  -2   5        422.11        469.50        76.69 o                         
 -12  -1   5       1146.67       1111.73        86.58 o                         
 -11  -1   5        877.73        823.60        35.86 o                         
 -10  -1   5       1359.67       1324.73        47.53 o                         
  -9  -1   5       1383.18       1337.33        30.95 o                         
  -8  -1   5       3179.97       3160.93        38.55 o                         
  -7  -1   5        552.54        552.69        21.60 o                         
  -6  -1   5       3169.41       3253.20        34.32 o                         
  -5  -1   5       6634.12       7213.04       110.53 o                         
  -4  -1   5       2530.64       2568.03        82.77 o                         
  -3  -1   5       5101.53       5347.67        44.39 o                         
  -2  -1   5        978.88       1035.52        78.53 o                         
  -1  -1   5      10786.97      10136.63       162.55 o                         
   0  -1   5       3688.34       3618.97       100.60 o                         
   1  -1   5       2855.60       2819.67        36.48 o                         
   2  -1   5       2153.73       2051.95        31.91 o                         
   3  -1   5       3438.56       3500.25        42.06 o                         
   4  -1   5       2196.13       2215.95        77.99 o                         
   5  -1   5        103.96         92.43        25.30 o                         
   6  -1   5       1963.87       2072.20        59.91 o                         
   7  -1   5        647.27        650.39        52.42 o                         
 -12   0   5       2248.51       2346.73        59.40 o                         
 -11   0   5       2318.35       2206.34        65.13 o                         
 -10   0   5         23.06         27.79        33.22 o                         
  -9   0   5        309.02        307.31        20.89 o                         
  -8   0   5        332.78        347.23        24.23 o                         
  -7   0   5        127.02        122.59        19.40 o                         
  -6   0   5       1405.48       1514.29        24.94 o                         
  -5   0   5       6943.94       7306.83        47.96 o                         
  -4   0   5          2.42          3.72        15.23 o                         
  -3   0   5      11436.96      11519.29        81.96 o                         
  -2   0   5       9675.86       9210.12        58.63 o                         
  -1   0   5        513.41        532.09        22.63 o                         
   0   0   5      10124.25       9839.81       154.53 o                         
   1   0   5       6411.16       6060.32       103.56 o                         
   2   0   5        314.67        313.07        20.29 o                         
   3   0   5        659.78        664.07        21.32 o                         
   4   0   5        425.49        409.28        22.93 o                         
   5   0   5          8.96         21.03        28.32 o                         
   6   0   5       1200.86       1222.67        48.34 o                         
   7   0   5       1578.25       1688.29        75.37 o                         
 -12   1   5       1156.66       1148.00        41.65 o                         
 -11   1   5        878.60        856.48        45.24 o                         
 -10   1   5       1358.64       1378.99        32.29 o                         
  -9   1   5       1398.93       1381.68        48.47 o                         
  -8   1   5       3172.11       3136.44        71.02 o                         
  -7   1   5        547.31        573.93        21.99 o                         
  -6   1   5       3168.42       3241.87        34.17 o                         
  -5   1   5       6635.75       6889.15       193.59 o                         
  -4   1   5       2512.42       2554.52        31.51 o                         
  -3   1   5       5119.18       5395.18        45.78 o                         
  -2   1   5        969.75       1018.70        25.12 o                         
  -1   1   5      10766.27      10103.07       161.99 o                         
   0   1   5       3685.58       3553.03       138.65 o                         
   1   1   5       2864.91       2758.81        62.09 o                         
   2   1   5       2167.29       2097.44        31.95 o                         
   3   1   5       3435.91       3341.58        41.97 o                         
   4   1   5       2198.90       2161.67        41.39 o                         
   5   1   5        101.95        102.96        25.24 o                         
   6   1   5       1963.99       1990.37        35.92 o                         
   7   1   5        647.86        653.82        51.16 o                         
 -12   2   5        101.61         91.09        39.61 o                         
 -11   2   5         92.70        110.06        46.97 o                         
 -10   2   5       2464.55       2329.60        39.79 o                         
  -9   2   5       1443.21       1427.35        42.90 o                         
  -8   2   5       1022.11        993.31        24.38 o                         
  -7   2   5       9366.57       9500.48        79.54 o                         
  -6   2   5       3166.60       3279.49        53.14 o                         
  -5   2   5        958.97       1011.63        25.45 o                         
  -4   2   5       4727.74       4985.62       154.00 o                         
  -3   2   5       1020.14        996.35        37.46 o                         
  -2   2   5        195.41        175.54        21.72 o                         
  -1   2   5         40.69         31.51        17.40 o                         
   0   2   5        589.73        574.94        24.03 o                         
   1   2   5        684.16        622.73        30.24 o                         
   2   2   5       8317.83       7699.95       156.11 o                         
   3   2   5        897.84        840.87        25.71 o                         
   4   2   5        790.01        759.81        32.98 o                         
   5   2   5       5014.27       5001.75       176.01 o                         
   6   2   5       1147.61       1122.50        33.41 o                         
   7   2   5        423.83        422.53        54.88 o                         
 -11   3   5        344.29        334.50        47.76 o                         
 -10   3   5        713.17        702.32        43.87 o                         
  -9   3   5       1653.01       1633.26        30.25 o                         
  -8   3   5       3810.77       3634.42        47.96 o                         
  -7   3   5        497.25        489.97        22.44 o                         
  -6   3   5       3874.57       4061.90       135.46 o                         
  -5   3   5       4766.24       4836.91        43.07 o                         
  -4   3   5       3186.92       3289.10        89.14 o                         
  -3   3   5       1913.08       1960.13        80.73 o                         
  -2   3   5        654.92        667.99        29.63 o                         
  -1   3   5       5482.89       5601.45        53.94 o                         
   0   3   5       1682.07       1635.03        36.34 o                         
   1   3   5       2745.80       2568.90        37.35 o                         
   2   3   5        771.49        744.62        29.60 o                         
   3   3   5       3900.84       3718.42       107.18 o                         
   4   3   5       3560.69       3442.12        47.34 o                         
   5   3   5        274.69        274.56        36.30 o                         
   6   3   5       1236.88       1250.39        42.13 o                         
   7   3   5        785.72        798.78        60.08 o                         
 -11   4   5       1587.73       1538.55        92.73 o                         
 -10   4   5        291.11        306.69        65.87 o                         
  -9   4   5        525.92        479.74        29.45 o                         
  -8   4   5        825.36        808.27        36.22 o                         
  -7   4   5        391.64        385.77        25.91 o                         
  -6   4   5        675.04        665.07        23.86 o                         
  -5   4   5       1844.34       1896.62        63.05 o                         
  -4   4   5        464.89        447.14        25.60 o                         
  -3   4   5       4736.05       4826.11       244.93 o                         
  -2   4   5       6789.77       6799.84       327.60 o                         
  -1   4   5        220.86        211.46        23.80 o                         
   0   4   5       3440.86       3359.36        73.77 o                         
   1   4   5       4868.04       4677.17        56.92 o                         
   2   4   5        547.88        497.44        28.79 o                         
   3   4   5        167.76        166.82        30.84 o                         
   4   4   5        187.83        168.58        38.43 o                         
   5   4   5        155.64        179.16        35.47 o                         
   6   4   5        473.40        526.18        47.99 o                         
 -10   5   5       1026.43       1008.75        78.94 o                         
  -9   5   5        376.71        350.68        67.22 o                         
  -8   5   5        912.21        884.26        46.45 o                         
  -7   5   5         49.63         47.26        24.41 o                         
  -6   5   5        986.61        950.11        38.99 o                         
  -5   5   5        889.06        875.51        30.65 o                         
  -4   5   5       2601.66       2578.58       105.87 o                         
  -3   5   5       1941.98       2003.95       120.28 o                         
  -2   5   5       1415.91       1440.70        68.31 o                         
  -1   5   5       4760.29       4638.41       255.60 o                         
   0   5   5        830.38        840.20        36.04 o                         
   1   5   5       1820.44       1805.34        40.16 o                         
   2   5   5        566.40        536.94        30.71 o                         
   3   5   5        684.42        721.92        48.51 o                         
   4   5   5        623.88        616.28        32.84 o                         
   5   5   5        489.13        504.09        53.37 o                         
  -9   6   5        477.60        471.95        41.77 o                         
  -8   6   5        120.70        121.55        70.42 o                         
  -7   6   5       2227.71       2113.14        78.50 o                         
  -6   6   5        836.11        825.28        73.96 o                         
  -5   6   5        342.71        319.99        39.27 o                         
  -4   6   5       1350.63       1333.11        45.93 o                         
  -3   6   5        947.12        929.42        43.47 o                         
  -2   6   5        709.42        694.40        41.73 o                         
  -1   6   5        124.32        120.64        41.28 o                         
   0   6   5        230.66        252.80        42.12 o                         
   1   6   5        515.58        541.28        41.00 o                         
   2   6   5       1553.91       1526.60        39.90 o                         
   3   6   5        541.78        568.85        42.79 o                         
   4   6   5        331.21        331.46        60.10 o                         
  -7   7   5         48.27         12.63        99.19 o                         
  -6   7   5       1175.34        974.52        96.79 o                         
  -5   7   5        787.21        700.44        92.98 o                         
  -4   7   5        134.60        121.52        73.43 o                         
  -3   7   5        429.00        440.34        72.12 o                         
  -2   7   5         69.33         91.72        66.37 o                         
  -1   7   5        113.00        110.68        65.82 o                         
   0   7   5        604.24        650.54        77.39 o                         
   1   7   5        753.88        784.57        56.82 o                         
   2   7   5        206.12        230.41        59.90 o                         
  -3   8   5        771.71        835.41       127.15 o                         
  -2   8   5        844.53        877.38        92.39 o                         
  -7  -7   6        121.79        139.50        36.49 o                         
  -6  -7   6        210.38        228.07        41.83 o                         
  -5  -7   6        363.38        356.25        49.85 o                         
  -4  -7   6        197.31        213.72        50.35 o                         
  -3  -7   6        313.23        330.65        52.53 o                         
  -2  -7   6       1179.61       1214.32        59.82 o                         
  -1  -7   6        692.17        703.27        60.35 o                         
   0  -7   6        111.23        102.21        70.91 o                         
   1  -7   6        799.81        798.38        88.26 o                         
  -9  -6   6        683.20        697.51        41.74 o                         
  -8  -6   6        393.41        396.74        46.82 o                         
  -7  -6   6         35.70         50.80        42.70 o                         
  -6  -6   6         70.66         62.76        30.68 o                         
  -5  -6   6        325.99        320.01        39.39 o                         
  -4  -6   6        637.30        643.65        41.58 o                         
  -3  -6   6       1792.45       1704.11        46.21 o                         
  -2  -6   6        243.94        228.29        39.87 o                         
  -1  -6   6       1302.37       1254.54        49.01 o                         
   0  -6   6       2738.73       2747.91        59.39 o                         
   1  -6   6        130.14        141.87        43.91 o                         
   2  -6   6        446.31        473.68        43.75 o                         
   3  -6   6        279.86        260.98        61.77 o                         
 -10  -5   6        486.92        501.16        42.40 o                         
  -9  -5   6       1054.44       1007.95        46.13 o                         
  -8  -5   6        404.44        385.68        32.45 o                         
  -7  -5   6       1034.98       1027.69        30.97 o                         
  -6  -5   6       3812.21       3939.18       130.93 o                         
  -5  -5   6        234.49        227.11        27.64 o                         
  -4  -5   6        841.22        828.19        36.81 o                         
  -3  -5   6       1308.68       1250.38        31.08 o                         
  -2  -5   6       1137.60       1098.87        36.05 o                         
  -1  -5   6        481.72        448.87        38.98 o                         
   0  -5   6        177.78        169.29        37.76 o                         
   1  -5   6        546.94        558.55        33.41 o                         
   2  -5   6       1259.18       1232.56        40.85 o                         
   3  -5   6       1266.76       1200.41        40.78 o                         
   4  -5   6        110.37         99.60        78.24 o                         
 -11  -4   6        129.34        125.63        29.98 o                         
 -10  -4   6        767.05        720.67        33.34 o                         
  -9  -4   6        183.27        173.41        31.54 o                         
  -8  -4   6       3364.29       3414.00        39.20 o                         
  -7  -4   6       2256.19       2257.76        32.43 o                         
  -6  -4   6        164.80        151.38        22.95 o                         
  -5  -4   6       5789.66       6108.82       122.69 o                         
  -4  -4   6       1375.80       1408.52        30.91 o                         
  -3  -4   6        104.37         81.47        29.17 o                         
  -2  -4   6        878.13        841.43        34.62 o                         
  -1  -4   6        187.46        177.75        23.21 o                         
   0  -4   6        295.15        272.78        27.31 o                         
   1  -4   6       1614.80       1528.39        33.67 o                         
   2  -4   6        669.75        632.24        38.99 o                         
   3  -4   6        468.49        453.06        32.00 o                         
   4  -4   6       2452.45       2409.72        50.41 o                         
   5  -4   6       1098.19       1159.98        80.38 o                         
 -11  -3   6       1615.47       1556.17        42.15 o                         
 -10  -3   6       1482.66       1450.60        47.35 o                         
  -9  -3   6        882.76        871.03        29.97 o                         
  -8  -3   6       1376.97       1337.58        32.19 o                         
  -7  -3   6        856.63        844.43        26.20 o                         
  -6  -3   6       2320.79       2355.71        49.42 o                         
  -5  -3   6       1302.22       1344.49        27.31 o                         
  -4  -3   6       2271.32       2291.37        34.48 o                         
  -3  -3   6       1395.79       1418.16        28.72 o                         
  -2  -3   6       5619.26       5332.55        76.19 o                         
  -1  -3   6       3927.67       3752.34        44.11 o                         
   0  -3   6       1265.18       1323.18        36.54 o                         
   1  -3   6       3377.84       3219.80        57.60 o                         
   2  -3   6        964.92        951.85        34.06 o                         
   3  -3   6       1782.68       1723.28        56.98 o                         
   4  -3   6        290.62        337.66        42.96 o                         
   5  -3   6        544.06        607.91        41.53 o                         
   6  -3   6        702.09        783.02        60.95 o                         
 -12  -2   6       2491.24       2359.61        49.00 o                         
 -11  -2   6        501.39        463.71        37.42 o                         
 -10  -2   6       1406.50       1333.93        46.39 o                         
  -9  -2   6       1727.22       1708.06        30.01 o                         
  -8  -2   6        310.44        288.02        20.48 o                         
  -7  -2   6         15.58         36.77        27.10 o                         
  -6  -2   6         92.99        104.62        19.12 o                         
  -5  -2   6        676.84        685.46        25.36 o                         
  -4  -2   6       3807.25       3953.62        78.77 o                         
  -3  -2   6       8110.84       8154.09        83.18 o                         
  -2  -2   6       1208.92       1200.15        28.29 o                         
  -1  -2   6       4317.23       4105.63        44.59 o                         
   0  -2   6       9921.03       9478.16        59.36 o                         
   1  -2   6        550.26        559.26        24.72 o                         
   2  -2   6       2236.70       2110.94        41.13 o                         
   3  -2   6       1619.17       1554.98        35.58 o                         
   4  -2   6         76.72         66.24        29.51 o                         
   5  -2   6         56.63         58.55        42.45 o                         
   6  -2   6        324.75        323.67        35.56 o                         
 -12  -1   6          6.76         -8.26        36.63 o                         
 -11  -1   6       1438.53       1454.79        61.02 o                         
 -10  -1   6       1512.57       1411.40        56.85 o                         
  -9  -1   6       2111.40       2093.50        38.92 o                         
  -8  -1   6       1502.73       1525.08        29.13 o                         
  -7  -1   6       1471.03       1457.34        28.41 o                         
  -6  -1   6       7068.69       6985.94       174.59 o                         
  -5  -1   6       1804.45       1941.26        32.09 o                         
  -4  -1   6       5437.09       5503.86        42.08 o                         
  -3  -1   6       3004.49       3106.26        56.82 o                         
  -2  -1   6       5800.94       5884.59        49.62 o                         
  -1  -1   6       4341.81       4115.67        40.17 o                         
   0  -1   6       1354.20       1433.19        30.03 o                         
   1  -1   6       3485.54       3371.63        89.35 o                         
   2  -1   6       2496.73       2422.93        32.74 o                         
   3  -1   6       6090.32       5822.89        48.51 o                         
   4  -1   6         91.61         87.97        29.39 o                         
   5  -1   6       2160.98       2176.04        41.28 o                         
   6  -1   6       1469.51       1558.98        70.68 o                         
   7  -1   6        279.37        294.65        68.69 o                         
 -12   0   6         25.59         41.44        36.55 o                         
 -11   0   6        114.01        142.84        31.76 o                         
 -10   0   6        922.49        867.64        30.51 o                         
  -9   0   6        144.84        186.51        31.81 o                         
  -8   0   6       6880.88       6777.24        51.30 o                         
  -7   0   6       4594.84       4517.62        69.92 o                         
  -6   0   6        114.74        123.80        23.36 o                         
  -5   0   6      11149.01      11191.84       219.07 o                         
  -4   0   6       5307.23       5304.38        42.97 o                         
  -3   0   6        382.34        379.71        26.23 o                         
  -2   0   6        813.42        780.82        29.60 o                         
  -1   0   6        653.73        712.46        26.44 o                         
   0   0   6        318.58        359.77        24.73 o                         
   1   0   6       1734.16       1662.44        27.76 o                         
   2   0   6       2820.79       2734.56        33.66 o                         
   3   0   6       1082.60       1028.69        26.30 o                         
   4   0   6       4925.18       4839.79       125.45 o                         
   5   0   6       1989.24       2018.54        40.38 o                         
   6   0   6        255.46        283.60        35.40 o                         
   7   0   6       1849.96       1946.14        95.56 o                         
 -12   1   6          6.74          9.42        36.73 o                         
 -11   1   6       1441.19       1426.57        39.22 o                         
 -10   1   6       1503.54       1395.36        62.52 o                         
  -9   1   6       2113.06       2043.81        95.00 o                         
  -8   1   6       1504.55       1523.34        29.09 o                         
  -7   1   6       1468.25       1470.38        28.99 o                         
  -6   1   6       7095.39       7188.84        56.98 o                         
  -5   1   6       1817.45       1914.26        27.11 o                         
  -4   1   6       5419.40       5411.49        43.45 o                         
  -3   1   6       3001.48       3115.68        38.49 o                         
  -2   1   6       5789.39       5862.81       114.37 o                         
  -1   1   6       4336.77       4268.58        74.27 o                         
   0   1   6       1351.38       1426.74        33.91 o                         
   1   1   6       3484.73       3449.03        40.50 o                         
   2   1   6       2478.06       2363.87        35.83 o                         
   3   1   6       6118.84       5658.58        63.08 o                         
   4   1   6         88.38         82.49        25.48 o                         
   5   1   6       2162.86       2168.73        37.14 o                         
   6   1   6       1474.04       1493.57        49.99 o                         
   7   1   6        281.73        291.39        90.46 o                         
 -12   2   6       2502.27       2317.12        63.24 o                         
 -11   2   6        499.19        461.01        37.45 o                         
 -10   2   6       1409.96       1279.07        53.96 o                         
  -9   2   6       1724.92       1767.94        38.05 o                         
  -8   2   6        308.12        282.99        23.97 o                         
  -7   2   6         16.44         25.53        22.52 o                         
  -6   2   6         94.33        112.84        19.24 o                         
  -5   2   6        686.23        679.03        26.80 o                         
  -4   2   6       3821.90       3976.77       126.56 o                         
  -3   2   6       8128.03       8014.34       304.33 o                         
  -2   2   6       1194.70       1203.78        32.22 o                         
  -1   2   6       4318.27       4084.36        54.33 o                         
   0   2   6       9939.29       9357.57        57.16 o                         
   1   2   6        546.08        534.08        24.71 o                         
   2   2   6       2231.24       2150.89        35.51 o                         
   3   2   6       1619.08       1510.47        28.68 o                         
   4   2   6         74.39         49.17        36.70 o                         
   5   2   6         56.92         46.36        34.95 o                         
   6   2   6        325.76        339.21        41.04 o                         
 -11   3   6       1623.08       1529.94        73.92 o                         
 -10   3   6       1487.34       1402.17        32.75 o                         
  -9   3   6        879.63        832.49        26.96 o                         
  -8   3   6       1380.27       1366.35        37.75 o                         
  -7   3   6        858.01        846.22        27.19 o                         
  -6   3   6       2319.48       2415.50        33.96 o                         
  -5   3   6       1300.15       1290.17        27.32 o                         
  -4   3   6       2281.14       2268.60        55.97 o                         
  -3   3   6       1388.18       1403.64        41.48 o                         
  -2   3   6       5612.09       5426.93       122.03 o                         
  -1   3   6       3924.84       3826.27        45.14 o                         
   0   3   6       1260.98       1298.28        33.36 o                         
   1   3   6       3375.30       3203.60        38.00 o                         
   2   3   6        964.91        920.57        29.91 o                         
   3   3   6       1788.17       1734.41        38.01 o                         
   4   3   6        289.24        320.91        36.22 o                         
   5   3   6        540.08        582.79        42.80 o                         
   6   3   6        703.93        778.22        59.46 o                         
 -11   4   6        128.49         78.24        76.22 o                         
 -10   4   6        775.34        732.16        39.03 o                         
  -9   4   6        180.55        155.62        32.49 o                         
  -8   4   6       3368.44       3272.54        40.66 o                         
  -7   4   6       2260.61       2366.45        47.63 o                         
  -6   4   6        166.46        155.39        29.16 o                         
  -5   4   6       5798.67       5860.14       115.32 o                         
  -4   4   6       1381.52       1441.29        87.69 o                         
  -3   4   6        106.04         94.04        25.45 o                         
  -2   4   6        876.32        886.75        31.96 o                         
  -1   4   6        189.28        195.73        27.87 o                         
   0   4   6        294.41        265.00        33.82 o                         
   1   4   6       1622.58       1570.48        39.64 o                         
   2   4   6        678.95        661.26        35.14 o                         
   3   4   6        474.01        478.43        44.70 o                         
   4   4   6       2449.60       2413.36        41.03 o                         
   5   4   6       1096.70       1122.26        44.92 o                         
 -10   5   6        483.62        418.51        78.12 o                         
  -9   5   6       1056.83       1040.85        48.72 o                         
  -8   5   6        403.13        408.22        34.06 o                         
  -7   5   6       1030.33       1006.81        36.92 o                         
  -6   5   6       3807.37       3808.52       207.45 o                         
  -5   5   6        239.90        222.46        37.51 o                         
  -4   5   6        849.84        836.27        53.27 o                         
  -3   5   6       1313.62       1346.48        39.37 o                         
  -2   5   6       1133.17       1165.64        46.39 o                         
  -1   5   6        487.42        502.86        40.60 o                         
   0   5   6        176.15        168.38        32.43 o                         
   1   5   6        552.51        531.80        41.69 o                         
   2   5   6       1253.40       1206.81        50.78 o                         
   3   5   6       1274.23       1330.84        52.68 o                         
   4   5   6        111.42         97.13        53.88 o                         
  -9   6   6        681.53        593.34        90.49 o                         
  -8   6   6        398.95        373.85        53.71 o                         
  -7   6   6         33.91         31.48        38.89 o                         
  -6   6   6         70.03         61.92        43.56 o                         
  -5   6   6        328.16        288.71        33.13 o                         
  -4   6   6        633.06        613.55        46.74 o                         
  -3   6   6       1800.38       1736.74        67.19 o                         
  -2   6   6        243.39        253.36        39.22 o                         
  -1   6   6       1307.90       1355.98        51.45 o                         
   0   6   6       2737.89       2737.06       109.07 o                         
   1   6   6        130.24        127.87        50.37 o                         
   2   6   6        447.72        469.81        55.15 o                         
   3   6   6        276.33        296.71        48.62 o                         
  -7   7   6        123.12        124.66        98.67 o                         
  -6   7   6        209.03        178.52       124.19 o                         
  -5   7   6        363.52        305.78        89.29 o                         
  -4   7   6        194.99        177.21        57.67 o                         
  -3   7   6        311.14        318.96        57.23 o                         
  -2   7   6       1180.31       1196.67        61.81 o                         
  -1   7   6        697.87        708.69        66.60 o                         
   0   7   6        111.54        107.10        76.54 o                         
   1   7   6        802.83        813.73        67.20 o                         
  -6  -7   7        433.65        459.43        57.71 o                         
  -5  -7   7        318.15        330.83        53.09 o                         
  -4  -7   7       1187.54       1196.21        51.00 o                         
  -3  -7   7        308.80        337.20        59.64 o                         
  -2  -7   7        304.38        308.07        61.10 o                         
  -1  -7   7         94.43         77.64        61.96 o                         
   0  -7   7         42.70         54.63        62.65 o                         
  -8  -6   7        625.94        658.73        37.17 o                         
  -7  -6   7         54.28         50.71        43.69 o                         
  -6  -6   7       1393.78       1424.49        48.78 o                         
  -5  -6   7       1820.69       1809.08        86.91 o                         
  -4  -6   7          8.65          2.91        39.80 o                         
  -3  -6   7        879.42        849.15        44.70 o                         
  -2  -6   7        641.73        629.13        45.03 o                         
  -1  -6   7        230.03        221.54        36.17 o                         
   0  -6   7        243.11        228.15        44.39 o                         
   1  -6   7        139.32        150.66        50.78 o                         
   2  -6   7        287.21        307.44        48.71 o                         
 -10  -5   7         22.09         20.16        46.53 o                         
  -9  -5   7        943.52        932.90        45.93 o                         
  -8  -5   7        965.05        956.88        33.79 o                         
  -7  -5   7        627.31        669.25        33.46 o                         
  -6  -5   7        203.61        209.08        33.43 o                         
  -5  -5   7        156.85        185.29        33.40 o                         
  -4  -5   7        671.06        690.36        36.72 o                         
  -3  -5   7       1021.52       1050.96        39.44 o                         
  -2  -5   7       1945.80       1892.33        44.21 o                         
  -1  -5   7         93.28         86.74        30.74 o                         
   0  -5   7       1819.86       1827.55        43.35 o                         
   1  -5   7       1864.26       1837.33        85.52 o                         
   2  -5   7        266.18        251.46        42.02 o                         
   3  -5   7        763.29        764.28        49.50 o                         
 -11  -4   7        317.28        306.74        47.51 o                         
 -10  -4   7       1692.92       1665.18        48.41 o                         
  -9  -4   7        693.33        682.88        29.51 o                         
  -8  -4   7        345.30        327.49        38.62 o                         
  -7  -4   7        539.66        531.90        28.59 o                         
  -6  -4   7        186.25        170.85        33.17 o                         
  -5  -4   7        273.16        276.41        20.94 o                         
  -4  -4   7       1182.33       1147.31        29.34 o                         
  -3  -4   7        668.27        625.57        27.92 o                         
  -2  -4   7       1145.56       1063.66        30.80 o                         
  -1  -4   7       3575.18       3547.43        45.58 o                         
   0  -4   7       1689.81       1635.68        60.28 o                         
   1  -4   7       1150.06       1187.95        59.56 o                         
   2  -4   7       2509.59       2448.96        43.75 o                         
   3  -4   7        307.60        298.19        35.53 o                         
   4  -4   7        205.56        247.78        57.02 o                         
 -11  -3   7        623.25        654.00        52.01 o                         
 -10  -3   7        199.47        199.28        32.51 o                         
  -9  -3   7        705.99        693.70        35.35 o                         
  -8  -3   7        544.65        560.63        28.67 o                         
  -7  -3   7       3863.63       3903.17        54.33 o                         
  -6  -3   7       1292.05       1340.92        32.88 o                         
  -5  -3   7        874.66        867.83        24.47 o                         
  -4  -3   7       4647.50       4607.74        75.95 o                         
  -3  -3   7       1307.87       1316.75        31.10 o                         
  -2  -3   7       1538.66       1513.08        46.23 o                         
  -1  -3   7        107.32        116.15        31.56 o                         
   0  -3   7       1579.41       1589.52        30.09 o                         
   1  -3   7       1238.68       1170.09        34.73 o                         
   2  -3   7       1207.53       1163.46        39.99 o                         
   3  -3   7       1195.32       1171.94        34.56 o                         
   4  -3   7        650.32        683.24        41.95 o                         
   5  -3   7       1727.10       1850.36        60.95 o                         
 -12  -2   7         83.60         67.87        36.82 o                         
 -11  -2   7         52.89         57.36        36.48 o                         
 -10  -2   7         37.36         27.51        38.34 o                         
  -9  -2   7       1626.51       1543.51        29.06 o                         
  -8  -2   7       2819.26       2821.40        43.13 o                         
  -7  -2   7        139.31        134.96        22.90 o                         
  -6  -2   7       6225.70       6381.10        59.88 o                         
  -5  -2   7       6427.63       6314.21        43.52 o                         
  -4  -2   7        364.83        372.75        22.05 o                         
  -3  -2   7       4277.22       4278.83        52.45 o                         
  -2  -2   7       1572.84       1498.84        32.31 o                         
  -1  -2   7        430.51        419.26        27.96 o                         
   0  -2   7         69.29         59.99        25.73 o                         
   1  -2   7        579.16        562.87        32.78 o                         
   2  -2   7        250.55        232.15        26.78 o                         
   3  -2   7       2297.57       2271.82        57.98 o                         
   4  -2   7       1588.15       1536.79        34.96 o                         
   5  -2   7         55.28         55.20        49.31 o                         
 -12  -1   7        811.36        753.70        43.84 o                         
 -11  -1   7       1955.96       1896.61        88.60 o                         
 -10  -1   7        231.64        237.63        28.04 o                         
  -9  -1   7       1828.29       1798.10        33.23 o                         
  -8  -1   7       2104.56       2094.14        34.66 o                         
  -7  -1   7       2635.18       2637.35        39.71 o                         
  -6  -1   7        600.47        592.81        29.64 o                         
  -5  -1   7        200.73        183.89        24.30 o                         
  -4  -1   7       4454.01       4537.81        88.80 o                         
  -3  -1   7       2745.82       2690.98        32.24 o                         
  -2  -1   7       3387.50       3246.41        44.56 o                         
  -1  -1   7        187.84        187.87        19.95 o                         
   0  -1   7       3959.09       3792.59       135.69 o                         
   1  -1   7       2768.54       2755.08        66.27 o                         
   2  -1   7        501.40        480.40        27.17 o                         
   3  -1   7       1188.14       1150.67        69.57 o                         
   4  -1   7       1057.67       1091.74        37.96 o                         
   5  -1   7       1175.49       1254.40        37.98 o                         
   6  -1   7        202.40        247.86        47.83 o                         
 -12   0   7       1196.45       1171.81        44.80 o                         
 -11   0   7        840.98        750.00        37.39 o                         
 -10   0   7       4052.81       3903.52       113.71 o                         
  -9   0   7        672.74        705.50        34.68 o                         
  -8   0   7        394.88        387.01        23.91 o                         
  -7   0   7       1217.40       1209.90        25.10 o                         
  -6   0   7          1.00         -1.12        18.65 o                         
  -5   0   7        130.89        134.85        19.92 o                         
  -4   0   7       3355.92       3487.50        38.34 o                         
  -3   0   7       2647.09       2577.16        34.15 o                         
  -2   0   7       3195.44       3152.94       104.98 o                         
  -1   0   7       9729.76       9193.24        61.20 o                         
   0   0   7       1863.02       1813.47        28.46 o                         
   1   0   7       3162.56       3065.59        48.00 o                         
   2   0   7       3555.37       3394.39        85.86 o                         
   3   0   7        585.14        545.06        31.42 o                         
   4   0   7        299.64        326.53        35.51 o                         
   5   0   7        102.46        120.13        49.01 o                         
   6   0   7         52.83         61.42        57.35 o                         
 -12   1   7        806.37        771.36        59.16 o                         
 -11   1   7       1955.17       1881.45       131.72 o                         
 -10   1   7        233.84        240.66        32.48 o                         
  -9   1   7       1832.34       1787.71        33.41 o                         
  -8   1   7       2108.31       2064.42        35.00 o                         
  -7   1   7       2623.15       2689.12        56.37 o                         
  -6   1   7        606.12        597.20        21.91 o                         
  -5   1   7        204.97        169.10        17.66 o                         
  -4   1   7       4454.22       4614.02        42.27 o                         
  -3   1   7       2748.22       2749.24        34.57 o                         
  -2   1   7       3396.72       3303.54       113.83 o                         
  -1   1   7        193.40        188.21        22.91 o                         
   0   1   7       3948.68       3826.47       135.00 o                         
   1   1   7       2746.04       2724.70        41.09 o                         
   2   1   7        496.94        466.38        23.81 o                         
   3   1   7       1203.01       1164.45        33.74 o                         
   4   1   7       1054.61       1063.10        38.09 o                         
   5   1   7       1179.03       1204.04        43.87 o                         
   6   1   7        202.57        217.54        47.88 o                         
 -12   2   7         82.79         74.38        36.95 o                         
 -11   2   7         52.89         24.62        31.76 o                         
 -10   2   7         37.46         30.35        31.86 o                         
  -9   2   7       1627.81       1552.87        33.05 o                         
  -8   2   7       2822.10       2730.54        33.84 o                         
  -7   2   7        136.71        137.71        23.24 o                         
  -6   2   7       6204.44       6224.57       183.37 o                         
  -5   2   7       6396.39       6324.44       144.54 o                         
  -4   2   7        365.99        375.73        22.06 o                         
  -3   2   7       4292.62       4186.85        42.77 o                         
  -2   2   7       1565.24       1566.11        30.16 o                         
  -1   2   7        430.61        413.89        24.33 o                         
   0   2   7         70.08         44.59        26.34 o                         
   1   2   7        580.85        562.99        28.84 o                         
   2   2   7        249.98        240.27        31.16 o                         
   3   2   7       2297.96       2281.05        34.81 o                         
   4   2   7       1581.79       1603.51        40.17 o                         
   5   2   7         54.44         89.55        49.70 o                         
 -11   3   7        624.90        599.28        38.30 o                         
 -10   3   7        197.27        188.23        32.85 o                         
  -9   3   7        707.23        695.96        40.81 o                         
  -8   3   7        539.05        561.67        34.97 o                         
  -7   3   7       3865.42       3718.35       116.73 o                         
  -6   3   7       1280.83       1300.97        34.04 o                         
  -5   3   7        860.44        834.42        28.23 o                         
  -4   3   7       4656.72       4690.93        44.75 o                         
  -3   3   7       1304.49       1302.74        32.06 o                         
  -2   3   7       1542.21       1512.95        54.26 o                         
  -1   3   7        103.01         97.75        26.90 o                         
   0   3   7       1596.30       1643.43        31.03 o                         
   1   3   7       1228.03       1248.77        35.85 o                         
   2   3   7       1197.95       1175.32        39.56 o                         
   3   3   7       1202.46       1222.73        35.53 o                         
   4   3   7        656.56        681.16        43.45 o                         
   5   3   7       1728.60       1725.31        46.17 o                         
 -11   4   7        317.35        284.35        50.81 o                         
 -10   4   7       1695.01       1698.14        49.98 o                         
  -9   4   7        690.95        674.95        30.60 o                         
  -8   4   7        340.94        309.88        40.61 o                         
  -7   4   7        542.09        541.74        30.29 o                         
  -6   4   7        185.22        142.38        35.21 o                         
  -5   4   7        273.18        261.34        30.57 o                         
  -4   4   7       1184.57       1177.83        31.46 o                         
  -3   4   7        661.59        629.31        33.66 o                         
  -2   4   7       1154.56       1185.87        42.26 o                         
  -1   4   7       3574.48       3516.96       143.65 o                         
   0   4   7       1679.80       1603.63        39.67 o                         
   1   4   7       1147.70       1110.92        36.17 o                         
   2   4   7       2499.56       2542.26        53.47 o                         
   3   4   7        307.71        329.09        41.46 o                         
   4   4   7        203.21        210.07        49.81 o                         
 -10   5   7         22.13         13.86        45.36 o                         
  -9   5   7        942.53        940.67        41.13 o                         
  -8   5   7        968.04        945.55        40.32 o                         
  -7   5   7        625.96        618.46        36.33 o                         
  -6   5   7        201.98        210.84        29.97 o                         
  -5   5   7        156.06        150.27        31.45 o                         
  -4   5   7        674.22        685.36        37.30 o                         
  -3   5   7       1017.85       1050.01        43.85 o                         
  -2   5   7       1944.32       1959.25        55.56 o                         
  -1   5   7         93.62         94.12        32.44 o                         
   0   5   7       1818.42       1827.61        53.09 o                         
   1   5   7       1869.68       1736.71        44.54 o                         
   2   5   7        263.71        289.81        53.98 o                         
   3   5   7        765.70        839.10        63.66 o                         
  -8   6   7        628.16        661.04        47.24 o                         
  -7   6   7         55.06         70.42        49.82 o                         
  -6   6   7       1400.68       1401.75        55.53 o                         
  -5   6   7       1819.88       1757.81        83.60 o                         
  -4   6   7          9.62          5.87        44.85 o                         
  -3   6   7        873.83        852.31        49.13 o                         
  -2   6   7        639.31        628.49        48.06 o                         
  -1   6   7        227.56        214.54        38.87 o                         
   0   6   7        244.21        255.02        53.42 o                         
   1   6   7        140.69        166.19        54.43 o                         
   2   6   7        285.60        310.36        64.10 o                         
  -6   7   7        434.15        391.29        61.48 o                         
  -5   7   7        316.96        322.76        60.21 o                         
  -4   7   7       1189.96       1156.96        64.07 o                         
  -3   7   7        309.06        330.25        57.65 o                         
  -2   7   7        303.92        295.89        59.14 o                         
  -1   7   7         93.17        108.43        64.75 o                         
   0   7   7         41.11         27.08        53.22 o                         
  -4  -7   8        208.99        177.20        58.23 o                         
  -3  -7   8        296.42        324.68        61.45 o                         
  -8  -6   8        709.09        685.93        44.96 o                         
  -7  -6   8        327.08        338.63        51.62 o                         
  -6  -6   8        252.89        220.67        32.83 o                         
  -5  -6   8         13.09         21.79        45.52 o                         
  -4  -6   8        254.50        236.18        39.36 o                         
  -3  -6   8        280.75        252.89        39.62 o                         
  -2  -6   8        696.31        747.79        42.56 o                         
  -1  -6   8        883.82        853.75        52.61 o                         
   0  -6   8        260.18        276.19        58.08 o                         
   1  -6   8       1278.94       1385.49        83.90 o                         
  -9  -5   8        409.62        394.31        42.14 o                         
  -8  -5   8        773.59        784.35        38.53 o                         
  -7  -5   8        516.13        494.37        33.34 o                         
  -6  -5   8        145.97        152.14        39.34 o                         
  -5  -5   8       2859.11       2891.68        49.44 o                         
  -4  -5   8       1007.41       1006.49        36.96 o                         
  -3  -5   8        273.30        259.88        35.05 o                         
  -2  -5   8        990.53        935.17        38.77 o                         
  -1  -5   8        466.54        465.81        44.48 o                         
   0  -5   8        167.32        191.59        44.81 o                         
   1  -5   8         92.12         91.94        40.79 o                         
   2  -5   8        268.16        278.56        48.09 o                         
 -10  -4   8          4.48         11.27        40.55 o                         
  -9  -4   8        460.91        459.60        44.51 o                         
  -8  -4   8         58.98         55.62        30.90 o                         
  -7  -4   8        777.23        746.55        26.58 o                         
  -6  -4   8       3711.95       3661.52        51.81 o                         
  -5  -4   8        431.23        424.18        29.51 o                         
  -4  -4   8       2538.35       2522.20        54.43 o                         
  -3  -4   8       3313.65       3238.38        38.83 o                         
  -2  -4   8        343.59        335.68        37.47 o                         
  -1  -4   8       1388.29       1362.63        41.78 o                         
   0  -4   8         76.74         61.65        35.05 o                         
   1  -4   8        169.89        154.44        34.97 o                         
   2  -4   8        290.42        298.93        49.23 o                         
   3  -4   8        588.00        652.85        57.97 o                         
 -11  -3   8        373.81        384.25        42.72 o                         
 -10  -3   8       1159.98       1081.29        34.25 o                         
  -9  -3   8       2253.68       2171.63        38.10 o                         
  -8  -3   8        289.33        305.32        24.18 o                         
  -7  -3   8       1011.10       1013.99        27.28 o                         
  -6  -3   8        455.38        450.13        29.62 o                         
  -5  -3   8        794.41        840.53        27.19 o                         
  -4  -3   8       1468.12       1447.21        30.73 o                         
  -3  -3   8        717.86        724.62        28.12 o                         
  -2  -3   8       1074.64       1062.50        34.98 o                         
  -1  -3   8       2431.64       2370.51        35.87 o                         
   0  -3   8       2427.26       2370.89        35.16 o                         
   1  -3   8         67.68         65.61        36.31 o                         
   2  -3   8       1472.43       1500.55        34.93 o                         
   3  -3   8        935.75        964.25        37.32 o                         
   4  -3   8        473.65        466.74        47.66 o                         
 -11  -2   8       2014.36       1999.63        49.25 o                         
 -10  -2   8       1791.33       1688.97        36.42 o                         
  -9  -2   8        238.52        212.37        33.08 o                         
  -8  -2   8       2201.07       2160.33        73.48 o                         
  -7  -2   8       2156.09       2164.61        40.25 o                         
  -6  -2   8        270.13        271.54        24.40 o                         
  -5  -2   8         28.77         20.05        23.50 o                         
  -4  -2   8        265.97        258.53        22.07 o                         
  -3  -2   8        150.35        151.19        25.57 o                         
  -2  -2   8       2442.12       2376.97        32.66 o                         
  -1  -2   8       3092.01       2948.35        82.72 o                         
   0  -2   8        637.57        617.73        28.11 o                         
   1  -2   8       4359.01       4320.38        52.73 o                         
   2  -2   8       1412.58       1378.13        38.24 o                         
   3  -2   8        229.63        248.90        35.54 o                         
   4  -2   8       1179.62       1176.27        38.19 o                         
 -12  -1   8        679.03        632.03        43.68 o                         
 -11  -1   8        233.84        218.70        31.88 o                         
 -10  -1   8        347.95        322.68        28.28 o                         
  -9  -1   8       2417.12       2352.66        48.41 o                         
  -8  -1   8       1506.41       1497.75        32.41 o                         
  -7  -1   8       1648.89       1574.90        29.12 o                         
  -6  -1   8        620.96        567.54        25.69 o                         
  -5  -1   8       3388.31       3506.38        35.07 o                         
  -4  -1   8       2173.11       2206.24        30.70 o                         
  -3  -1   8        704.30        675.96        25.50 o                         
  -2  -1   8       1987.54       1922.75        30.98 o                         
  -1  -1   8       1267.52       1282.95        28.00 o                         
   0  -1   8       2601.51       2586.13        53.77 o                         
   1  -1   8         66.79         65.90        29.50 o                         
   2  -1   8        727.88        726.08        32.12 o                         
   3  -1   8       1556.42       1589.75        40.07 o                         
   4  -1   8       1213.19       1227.04        43.72 o                         
   5  -1   8        391.64        402.53        48.72 o                         
 -12   0   8        337.19        355.11        52.35 o                         
 -11   0   8         83.08         53.45        31.63 o                         
 -10   0   8         10.32         24.44        30.94 o                         
  -9   0   8        557.86        528.27        34.21 o                         
  -8   0   8         85.75         95.62        28.61 o                         
  -7   0   8       1970.80       1907.37        30.77 o                         
  -6   0   8       7494.18       7513.81       186.59 o                         
  -5   0   8        144.70        144.78        29.59 o                         
  -4   0   8       2728.19       2613.12        79.49 o                         
  -3   0   8       6997.94       6797.50       187.44 o                         
  -2   0   8        462.17        457.39        33.05 o                         
  -1   0   8       1073.54       1045.68        42.53 o                         
   0   0   8        449.44        426.79        32.66 o                         
   1   0   8          0.79          2.32        29.44 o                         
   2   0   8        299.35        328.98        30.66 o                         
   3   0   8        750.76        794.10        44.29 o                         
   4   0   8          5.66         -0.27        39.74 o                         
   5   0   8       1382.00       1500.59        56.69 o                         
 -12   1   8        678.24        658.91        53.07 o                         
 -11   1   8        234.00        203.64        32.03 o                         
 -10   1   8        348.17        330.32        39.35 o                         
  -9   1   8       2407.12       2349.86        46.30 o                         
  -8   1   8       1506.10       1522.11        48.29 o                         
  -7   1   8       1647.24       1559.37        33.33 o                         
  -6   1   8        621.96        613.72        34.56 o                         
  -5   1   8       3379.21       3441.48        35.13 o                         
  -4   1   8       2176.99       2248.69        41.01 o                         
  -3   1   8        699.98        696.80        25.32 o                         
  -2   1   8       1979.69       1933.66        34.93 o                         
  -1   1   8       1265.71       1269.72        28.33 o                         
   0   1   8       2621.79       2568.58        40.02 o                         
   1   1   8         65.04         69.99        30.30 o                         
   2   1   8        729.99        745.56        32.62 o                         
   3   1   8       1542.93       1529.43        62.46 o                         
   4   1   8       1216.36       1212.18        38.25 o                         
   5   1   8        388.82        353.32        63.20 o                         
 -11   2   8       2016.59       1970.24        42.24 o                         
 -10   2   8       1793.20       1759.94        37.43 o                         
  -9   2   8        236.48        201.22        27.63 o                         
  -8   2   8       2204.98       2155.24        34.95 o                         
  -7   2   8       2164.93       2088.07        31.70 o                         
  -6   2   8        275.90        273.90        21.51 o                         
  -5   2   8         28.02         26.60        23.61 o                         
  -4   2   8        266.33        245.73        25.65 o                         
  -3   2   8        148.19        139.75        22.45 o                         
  -2   2   8       2447.61       2434.70        35.27 o                         
  -1   2   8       3092.02       2982.36        38.51 o                         
   0   2   8        636.64        642.43        28.89 o                         
   1   2   8       4370.82       4378.73       139.51 o                         
   2   2   8       1415.35       1396.81        39.35 o                         
   3   2   8        230.10        252.48        35.78 o                         
   4   2   8       1180.44       1230.69        44.57 o                         
 -11   3   8        372.85        370.26        42.88 o                         
 -10   3   8       1152.04       1106.08        39.74 o                         
  -9   3   8       2259.32       2178.16        57.00 o                         
  -8   3   8        288.07        297.00        28.77 o                         
  -7   3   8       1012.07       1045.19        37.12 o                         
  -6   3   8        456.80        429.15        30.24 o                         
  -5   3   8        797.92        816.42        24.83 o                         
  -4   3   8       1469.25       1440.21        38.52 o                         
  -3   3   8        716.85        690.71        28.92 o                         
  -2   3   8       1070.36       1065.38        31.18 o                         
  -1   3   8       2427.69       2435.34        43.68 o                         
   0   3   8       2426.22       2436.60        41.04 o                         
   1   3   8         67.27         60.46        31.13 o                         
   2   3   8       1466.65       1536.08        62.24 o                         
   3   3   8        937.24       1005.88        44.43 o                         
   4   3   8        475.54        514.71        49.51 o                         
 -10   4   8          4.24          9.22        36.88 o                         
  -9   4   8        462.20        462.59        38.70 o                         
  -8   4   8         59.99         67.16        32.66 o                         
  -7   4   8        778.01        742.21        28.03 o                         
  -6   4   8       3714.59       3751.93        58.86 o                         
  -5   4   8        429.62        409.34        31.40 o                         
  -4   4   8       2531.83       2527.52        91.08 o                         
  -3   4   8       3319.13       3322.82        44.71 o                         
  -2   4   8        341.72        336.26        33.23 o                         
  -1   4   8       1394.22       1399.59        44.25 o                         
   0   4   8         78.50         83.45        45.34 o                         
   1   4   8        169.92        164.88        38.13 o                         
   2   4   8        291.56        283.86        43.75 o                         
   3   4   8        587.43        631.89        43.97 o                         
  -9   5   8        406.57        427.52        45.07 o                         
  -8   5   8        774.75        761.62        36.48 o                         
  -7   5   8        512.45        553.80        44.08 o                         
  -6   5   8        144.56        160.32        36.08 o                         
  -5   5   8       2840.50       2819.77        97.43 o                         
  -4   5   8       1016.01       1029.83        41.13 o                         
  -3   5   8        272.00        307.96        46.29 o                         
  -2   5   8        992.40        996.22        49.91 o                         
  -1   5   8        460.91        435.69        34.95 o                         
   0   5   8        168.31        189.27        39.01 o                         
   1   5   8         91.83         60.27        38.31 o                         
   2   5   8        265.10        281.70        62.59 o                         
  -8   6   8        710.42        708.41        61.76 o                         
  -7   6   8        327.33        338.44        41.95 o                         
  -6   6   8        253.65        267.50        52.13 o                         
  -5   6   8         13.20         16.34        36.36 o                         
  -4   6   8        255.93        243.38        52.49 o                         
  -3   6   8        281.72        285.67        53.13 o                         
  -2   6   8        696.00        736.84        55.99 o                         
  -1   6   8        881.50        850.47        47.47 o                         
   0   6   8        259.66        276.35        63.15 o                         
   1   6   8       1278.10       1370.86        63.61 o                         
  -4   7   8        210.67        199.76        63.50 o                         
  -3   7   8        293.57        330.27        70.76 o                         
  -7  -6   9        542.30        541.14        60.17 o                         
  -6  -6   9        243.96        260.43        53.68 o                         
  -5  -6   9        347.20        359.52        54.65 o                         
  -4  -6   9       1479.09       1485.14        49.77 o                         
  -3  -6   9        202.78        225.31        56.39 o                         
  -2  -6   9        286.39        274.86        47.28 o                         
  -1  -6   9        618.45        613.88        54.96 o                         
  -9  -5   9        358.59        391.63        55.73 o                         
  -8  -5   9        534.78        510.93        37.44 o                         
  -7  -5   9        733.27        747.31        46.97 o                         
  -6  -5   9        331.78        370.75        46.46 o                         
  -5  -5   9        388.28        410.65        36.14 o                         
  -4  -5   9          0.41         23.99        33.49 o                         
  -3  -5   9        360.15        361.04        33.14 o                         
  -2  -5   9        650.07        659.34        50.71 o                         
  -1  -5   9        753.54        795.95        42.65 o                         
   0  -5   9        205.34        224.34        56.64 o                         
   1  -5   9        385.71        416.09        62.57 o                         
 -10  -4   9          1.62          4.07        41.34 o                         
  -9  -4   9       1145.36       1098.90        39.86 o                         
  -8  -4   9       2076.96       2098.58        80.16 o                         
  -7  -4   9        224.37        214.65        32.78 o                         
  -6  -4   9        735.99        694.66        35.04 o                         
  -5  -4   9        141.00        157.10        33.23 o                         
  -4  -4   9        190.75        169.12        37.68 o                         
  -3  -4   9        361.29        361.70        36.10 o                         
  -2  -4   9        571.79        566.75        36.80 o                         
  -1  -4   9         76.46         89.62        34.64 o                         
   0  -4   9       1778.72       1831.09        45.71 o                         
   1  -4   9       1215.60       1234.20        43.89 o                         
   2  -4   9         69.28         62.18        46.19 o                         
 -11  -3   9        220.24        154.61        36.74 o                         
 -10  -3   9        821.21        861.52        52.20 o                         
  -9  -3   9        442.35        425.60        33.03 o                         
  -8  -3   9        602.86        585.15        33.31 o                         
  -7  -3   9        744.14        727.59        26.40 o                         
  -6  -3   9       1521.80       1503.73        39.02 o                         
  -5  -3   9       1590.93       1637.99        40.23 o                         
  -4  -3   9         40.32         59.05        29.03 o                         
  -3  -3   9       2285.60       2234.06        43.99 o                         
  -2  -3   9       1014.02        947.81        29.93 o                         
  -1  -3   9        623.16        608.52        38.71 o                         
   0  -3   9        226.55        229.76        42.56 o                         
   1  -3   9        468.70        477.09        36.53 o                         
   2  -3   9        830.50        888.55        36.82 o                         
   3  -3   9        249.43        240.17        61.18 o                         
 -11  -2   9         92.67         62.47        41.71 o                         
 -10  -2   9         46.77         39.90        35.86 o                         
  -9  -2   9          5.25          4.39        30.94 o                         
  -8  -2   9        117.00        125.86        27.16 o                         
  -7  -2   9       2287.39       2332.89        60.47 o                         
  -6  -2   9       1164.62       1206.80        37.87 o                         
  -5  -2   9       1819.16       1760.48        31.77 o                         
  -4  -2   9       5860.67       5897.93        57.80 o                         
  -3  -2   9       1470.37       1431.49        46.61 o                         
  -2  -2   9       1493.37       1513.52        41.57 o                         
  -1  -2   9       2855.48       2919.57        45.25 o                         
   0  -2   9         33.62         35.94        36.08 o                         
   1  -2   9        182.69        157.72        34.42 o                         
   2  -2   9        104.26        108.78        38.97 o                         
   3  -2   9         95.67        123.92        45.50 o                         
 -11  -1   9        383.12        385.18        32.39 o                         
 -10  -1   9       1751.31       1693.15        43.20 o                         
  -9  -1   9        575.99        614.08        36.34 o                         
  -8  -1   9       1012.11       1008.15        27.13 o                         
  -7  -1   9       1236.75       1198.51        39.12 o                         
  -6  -1   9       1608.01       1599.69        27.51 o                         
  -5  -1   9       1231.32       1250.00        29.54 o                         
  -4  -1   9         10.24         20.33        24.47 o                         
  -3  -1   9       2396.27       2292.00        39.38 o                         
  -2  -1   9       1122.69       1088.90        26.86 o                         
  -1  -1   9       1089.56       1108.98        37.33 o                         
   0  -1   9       1030.24       1056.65        33.83 o                         
   1  -1   9       1184.53       1208.67        33.53 o                         
   2  -1   9       1679.01       1803.75        46.59 o                         
   3  -1   9        253.28        259.76        34.89 o                         
 -12   0   9        794.16        716.25        44.42 o                         
 -11   0   9       2042.83       2009.83        42.32 o                         
 -10   0   9         12.91         12.24        38.49 o                         
  -9   0   9       2342.18       2320.25        86.08 o                         
  -8   0   9       3233.97       3048.37        34.33 o                         
  -7   0   9         21.14         43.27        23.65 o                         
  -6   0   9       3217.41       3147.96        35.67 o                         
  -5   0   9        151.09        151.64        24.48 o                         
  -4   0   9          2.32         12.15        21.08 o                         
  -3   0   9         70.67         58.06        22.04 o                         
  -2   0   9       1804.07       1778.58        32.77 o                         
  -1   0   9         51.33         63.71        30.10 o                         
   0   0   9       3667.20       3691.28        73.60 o                         
   1   0   9       3385.30       3384.06        43.78 o                         
   2   0   9        177.17        205.91        42.54 o                         
   3   0   9       2076.72       2238.52        53.52 o                         
   4   0   9        932.29        952.64        67.61 o                         
 -11   1   9        385.13        397.15        33.10 o                         
 -10   1   9       1749.16       1662.29        68.29 o                         
  -9   1   9        578.09        570.58        28.99 o                         
  -8   1   9       1017.34        992.31        31.33 o                         
  -7   1   9       1232.31       1230.91        32.00 o                         
  -6   1   9       1610.69       1550.98        27.30 o                         
  -5   1   9       1237.69       1237.52        30.78 o                         
  -4   1   9         10.49         12.37        24.64 o                         
  -3   1   9       2402.02       2375.05        34.57 o                         
  -2   1   9       1132.24       1097.50        29.95 o                         
  -1   1   9       1084.82       1131.33        40.22 o                         
   0   1   9       1029.74       1045.35        40.88 o                         
   1   1   9       1190.14       1233.89        46.97 o                         
   2   1   9       1672.16       1718.90        48.23 o                         
   3   1   9        253.66        267.81        40.44 o                         
 -11   2   9         93.60         83.58        41.68 o                         
 -10   2   9         47.49         63.77        44.36 o                         
  -9   2   9          5.81         14.78        31.84 o                         
  -8   2   9        119.65         98.62        24.28 o                         
  -7   2   9       2291.73       2297.56        47.28 o                         
  -6   2   9       1167.25       1172.96        32.87 o                         
  -5   2   9       1827.79       1794.32        32.06 o                         
  -4   2   9       5840.89       5596.19        43.50 o                         
  -3   2   9       1470.88       1457.45        31.86 o                         
  -2   2   9       1498.76       1519.64        89.14 o                         
  -1   2   9       2853.23       2836.69        40.31 o                         
   0   2   9         33.52         51.22        30.45 o                         
   1   2   9        183.10        186.37        35.32 o                         
   2   2   9        105.19        112.42        39.88 o                         
   3   2   9         94.63        114.14        39.98 o                         
 -11   3   9        218.25        195.23        37.51 o                         
 -10   3   9        823.49        806.36        39.57 o                         
  -9   3   9        439.57        421.70        33.72 o                         
  -8   3   9        605.52        597.23        34.83 o                         
  -7   3   9        746.36        737.88        37.02 o                         
  -6   3   9       1530.01       1486.08        40.23 o                         
  -5   3   9       1587.16       1580.15        43.94 o                         
  -4   3   9         40.03         34.51        26.11 o                         
  -3   3   9       2294.95       2270.69        52.82 o                         
  -2   3   9       1004.55       1009.12        34.54 o                         
  -1   3   9        627.08        662.34        33.91 o                         
   0   3   9        227.95        238.93        36.02 o                         
   1   3   9        472.89        502.18        48.33 o                         
   2   3   9        827.05        909.94        52.50 o                         
   3   3   9        248.40        275.93        48.75 o                         
 -10   4   9          1.51          0.77        53.37 o                         
  -9   4   9       1147.86       1149.40        41.43 o                         
  -8   4   9       2073.44       2157.56        61.43 o                         
  -7   4   9        226.67        226.06        42.05 o                         
  -6   4   9        743.27        712.79        36.77 o                         
  -5   4   9        137.88        132.87        31.22 o                         
  -4   4   9        193.46        174.63        31.44 o                         
  -3   4   9        362.12        381.23        46.09 o                         
  -2   4   9        569.52        570.92        38.93 o                         
  -1   4   9         77.04         91.86        37.15 o                         
   0   4   9       1782.17       1909.61        48.98 o                         
   1   4   9       1218.90       1250.96        47.30 o                         
   2   4   9         70.24         97.11        48.24 o                         
  -9   5   9        359.26        367.79        61.17 o                         
  -8   5   9        534.04        537.70        47.61 o                         
  -7   5   9        734.87        735.32        51.51 o                         
  -6   5   9        332.52        367.39        50.90 o                         
  -5   5   9        390.58        415.40        37.75 o                         
  -4   5   9          0.43          5.34        45.04 o                         
  -3   5   9        360.95        404.90        50.33 o                         
  -2   5   9        653.06        721.87        45.34 o                         
  -1   5   9        753.24        809.77        46.03 o                         
   0   5   9        207.34        198.25        50.65 o                         
   1   5   9        385.11        457.30        59.37 o                         
  -7   6   9        541.83        545.84        50.10 o                         
  -6   6   9        246.72        266.93        60.50 o                         
  -5   6   9        349.22        385.22        60.84 o                         
  -4   6   9       1478.09       1589.69        56.01 o                         
  -3   6   9        202.91        223.37        44.19 o                         
  -2   6   9        285.96        311.01        52.07 o                         
  -1   6   9        621.49        659.81        72.68 o                         
  -8  -5  10        256.44        268.85        48.80 o                         
  -7  -5  10        242.33        226.69        38.41 o                         
  -6  -5  10        397.13        414.61        44.65 o                         
  -5  -5  10         68.45         54.11        50.10 o                         
  -4  -5  10        816.85        799.52        42.37 o                         
  -3  -5  10        846.74        946.99        58.32 o                         
  -2  -5  10        144.63        158.86        46.22 o                         
  -1  -5  10        520.61        562.47        53.46 o                         
  -9  -4  10         92.26         71.47        51.34 o                         
  -8  -4  10         44.20         27.35        37.37 o                         
  -7  -4  10        353.80        388.61        46.80 o                         
  -6  -4  10        169.16        166.68        45.60 o                         
  -5  -4  10       1626.59       1652.84        69.73 o                         
  -4  -4  10        925.35        952.29        38.55 o                         
  -3  -4  10        141.60        155.55        47.34 o                         
  -2  -4  10       2205.84       2346.56        54.94 o                         
  -1  -4  10        599.43        650.64        49.74 o                         
   0  -4  10        179.96        186.03        45.38 o                         
 -10  -3  10        939.39        968.10        53.14 o                         
  -9  -3  10        318.21        273.91        32.31 o                         
  -8  -3  10       1392.46       1367.50        40.16 o                         
  -7  -3  10        727.29        758.75        31.04 o                         
  -6  -3  10        322.93        330.87        30.20 o                         
  -5  -3  10        455.37        467.29        35.56 o                         
  -4  -3  10        618.64        616.89        35.33 o                         
  -3  -3  10        505.22        498.91        36.64 o                         
  -2  -3  10         60.57         67.86        30.10 o                         
  -1  -3  10        533.90        571.08        36.43 o                         
   0  -3  10        440.96        455.14        35.36 o                         
   1  -3  10       1186.00       1225.57        48.16 o                         
 -11  -2  10         88.57         87.38        36.45 o                         
 -10  -2  10       1052.35       1015.27        39.38 o                         
  -9  -2  10       1983.88       1962.49        54.71 o                         
  -8  -2  10        184.51        233.28        32.53 o                         
  -7  -2  10       1458.83       1443.77        37.94 o                         
  -6  -2  10       2491.85       2515.87        41.93 o                         
  -5  -2  10         10.43          2.54        35.53 o                         
  -4  -2  10        153.86        138.20        36.78 o                         
  -3  -2  10         13.50         22.18        25.65 o                         
  -2  -2  10        152.67        166.95        41.10 o                         
  -1  -2  10        674.13        699.33        36.58 o                         
   0  -2  10       1406.40       1441.57        34.26 o                         
   1  -2  10         25.21         38.67        38.69 o                         
   2  -2  10       1378.17       1527.43        48.92 o                         
 -11  -1  10        634.04        626.38        43.33 o                         
 -10  -1  10        599.44        586.70        45.96 o                         
  -9  -1  10        172.54        146.97        27.82 o                         
  -8  -1  10       1039.85       1022.03        35.47 o                         
  -7  -1  10        809.25        830.02        36.92 o                         
  -6  -1  10       1101.65       1097.74        32.96 o                         
  -5  -1  10        337.53        366.71        36.48 o                         
  -4  -1  10       1435.57       1435.29        35.09 o                         
  -3  -1  10       1889.86       1875.38        36.65 o                         
  -2  -1  10        332.75        340.29        27.27 o                         
  -1  -1  10        765.27        832.36        32.39 o                         
   0  -1  10        532.38        556.46        35.82 o                         
   1  -1  10       1015.46       1085.54        42.99 o                         
   2  -1  10        289.18        310.15        39.28 o                         
 -11   0  10        538.67        523.62        51.99 o                         
 -10   0  10        224.97        208.87        45.01 o                         
  -9   0  10          1.61         19.11        27.33 o                         
  -8   0  10        121.97        132.81        39.63 o                         
  -7   0  10        328.41        366.80        29.29 o                         
  -6   0  10         46.98         34.71        24.89 o                         
  -5   0  10       5005.06       5090.39        79.38 o                         
  -4   0  10       1257.16       1297.82        34.58 o                         
  -3   0  10        455.36        470.75        31.94 o                         
  -2   0  10       4435.97       4437.91       119.49 o                         
  -1   0  10        676.77        673.48        35.89 o                         
   0   0  10        237.50        232.54        34.77 o                         
   1   0  10        268.65        320.66        47.95 o                         
   2   0  10          2.26          2.43        44.32 o                         
 -11   1  10        634.37        631.99        43.47 o                         
 -10   1  10        597.30        563.52        37.98 o                         
  -9   1  10        171.70        151.88        28.14 o                         
  -8   1  10       1041.08       1067.33        42.58 o                         
  -7   1  10        808.65        809.24        31.28 o                         
  -6   1  10       1098.03       1086.53        33.45 o                         
  -5   1  10        337.60        341.03        30.54 o                         
  -4   1  10       1439.00       1400.63        35.24 o                         
  -3   1  10       1883.81       1836.10        33.18 o                         
  -2   1  10        329.38        330.42        27.17 o                         
  -1   1  10        755.96        803.30        37.28 o                         
   0   1  10        531.42        530.80        36.15 o                         
   1   1  10       1020.03       1073.37        50.51 o                         
   2   1  10        287.64        310.91        55.92 o                         
 -11   2  10         87.64         67.25        37.09 o                         
 -10   2  10       1055.79        997.70        40.59 o                         
  -9   2  10       1977.94       1978.06        48.72 o                         
  -8   2  10        183.72        187.91        33.71 o                         
  -7   2  10       1446.67       1383.19        33.81 o                         
  -6   2  10       2502.14       2411.40        34.23 o                         
  -5   2  10         11.48         -2.06        29.58 o                         
  -4   2  10        151.92        157.52        36.95 o                         
  -3   2  10         13.56          5.83        30.15 o                         
  -2   2  10        152.70        144.41        35.80 o                         
  -1   2  10        671.70        689.54        37.47 o                         
   0   2  10       1399.30       1425.65        56.15 o                         
   1   2  10         25.99         32.43        34.40 o                         
   2   2  10       1380.04       1503.32        74.97 o                         
 -10   3  10        936.92        934.91        55.13 o                         
  -9   3  10        321.97        261.00        38.34 o                         
  -8   3  10       1382.04       1329.63        41.27 o                         
  -7   3  10        722.88        726.78        31.95 o                         
  -6   3  10        323.88        350.71        43.19 o                         
  -5   3  10        452.64        446.04        44.17 o                         
  -4   3  10        619.90        627.21        33.36 o                         
  -3   3  10        512.58        552.71        45.76 o                         
  -2   3  10         60.67         59.74        35.80 o                         
  -1   3  10        527.87        567.29        32.99 o                         
   0   3  10        442.07        452.19        36.75 o                         
   1   3  10       1184.86       1251.31        44.20 o                         
  -9   4  10         91.17         69.33        54.57 o                         
  -8   4  10         44.78         38.67        48.12 o                         
  -7   4  10        353.85        360.05        49.52 o                         
  -6   4  10        169.10        146.15        41.52 o                         
  -5   4  10       1626.05       1613.76        38.77 o                         
  -4   4  10        921.04        904.93        62.91 o                         
  -3   4  10        140.30        159.61        41.83 o                         
  -2   4  10       2202.96       2315.26        86.37 o                         
  -1   4  10        599.10        606.95        53.77 o                         
   0   4  10        180.57        163.76        48.45 o                         
  -8   5  10        258.42        270.05        47.81 o                         
  -7   5  10        244.56        230.26        48.70 o                         
  -6   5  10        395.66        409.09        59.75 o                         
  -5   5  10         68.27         58.34        56.09 o                         
  -4   5  10        816.90        860.38        47.37 o                         
  -3   5  10        845.30        909.07        46.00 o                         
  -2   5  10        145.17        131.52        44.03 o                         
  -1   5  10        519.88        589.83        68.35 o                         
  -8  -4  11        274.27        258.28        44.80 o                         
  -7  -4  11       1791.10       1909.81        66.78 o                         
  -6  -4  11        380.67        401.03        56.34 o                         
  -5  -4  11        327.57        351.98        46.66 o                         
  -4  -4  11        473.92        477.51        47.47 o                         
  -3  -4  11        135.19        109.12        40.05 o                         
  -2  -4  11         49.39         58.98        45.92 o                         
  -9  -3  11        373.72        364.04        44.28 o                         
  -8  -3  11        537.05        523.21        39.62 o                         
  -7  -3  11         76.37         83.68        38.70 o                         
  -6  -3  11        357.13        394.47        48.93 o                         
  -5  -3  11        682.86        701.38        37.95 o                         
  -4  -3  11       1359.64       1406.19        79.95 o                         
  -3  -3  11         99.23        112.34        49.24 o                         
  -2  -3  11        500.08        525.87        49.89 o                         
  -1  -3  11        920.17       1045.62        47.90 o                         
 -10  -2  11         76.18         80.76        42.70 o                         
  -9  -2  11        287.72        296.85        38.10 o                         
  -8  -2  11          6.99         22.59        37.62 o                         
  -7  -2  11         95.49         85.44        29.50 o                         
  -6  -2  11        508.89        527.76        31.49 o                         
  -5  -2  11        869.68        886.61        38.38 o                         
  -4  -2  11          2.12        -13.75        42.93 o                         
  -3  -2  11       2203.26       2353.94        42.62 o                         
  -2  -2  11       1669.54       1751.75        39.42 o                         
  -1  -2  11         25.68         32.25        39.01 o                         
   0  -2  11       1054.38       1214.64        82.94 o                         
 -10  -1  11        335.45        345.61        43.10 o                         
  -9  -1  11       1238.98       1225.01        35.89 o                         
  -8  -1  11        699.02        736.54        31.21 o                         
  -7  -1  11        141.36        118.42        34.15 o                         
  -6  -1  11        646.20        656.27        32.17 o                         
  -5  -1  11        688.27        685.27        46.50 o                         
  -4  -1  11        783.10        811.70        38.05 o                         
  -3  -1  11        232.19        236.66        35.73 o                         
  -2  -1  11        545.30        574.43        36.35 o                         
  -1  -1  11        709.31        758.01        40.81 o                         
   0  -1  11        428.27        477.38        45.59 o                         
   1  -1  11        488.77        505.02        45.89 o                         
 -10   0  11       1185.49       1174.05        45.47 o                         
  -9   0  11        685.55        694.70        34.49 o                         
  -8   0  11       1104.35       1065.12        32.46 o                         
  -7   0  11       2288.68       2247.35        41.00 o                         
  -6   0  11        662.24        678.49        32.11 o                         
  -5   0  11        736.34        764.10        54.01 o                         
  -4   0  11        866.94        835.53        33.14 o                         
  -3   0  11         10.19         21.47        42.47 o                         
  -2   0  11         23.77         28.26        34.52 o                         
  -1   0  11        141.44        151.98        39.13 o                         
   0   0  11         85.62        101.49        43.33 o                         
   1   0  11        334.70        333.01        47.03 o                         
 -10   1  11        335.17        294.80        37.83 o                         
  -9   1  11       1240.08       1239.01        66.21 o                         
  -8   1  11        698.30        705.78        31.42 o                         
  -7   1  11        141.06        142.75        34.34 o                         
  -6   1  11        642.56        686.22        44.35 o                         
  -5   1  11        689.63        705.40        32.57 o                         
  -4   1  11        783.88        818.62        37.79 o                         
  -3   1  11        235.55        257.00        35.58 o                         
  -2   1  11        548.18        614.71        55.46 o                         
  -1   1  11        711.67        822.90        49.82 o                         
   0   1  11        427.45        429.69        55.88 o                         
   1   1  11        488.53        555.70        65.04 o                         
 -10   2  11         75.24         71.19        53.20 o                         
  -9   2  11        289.82        286.92        39.18 o                         
  -8   2  11          7.00        -16.19        47.01 o                         
  -7   2  11         96.19         78.30        42.14 o                         
  -6   2  11        506.05        502.36        36.83 o                         
  -5   2  11        868.44        929.12        38.59 o                         
  -4   2  11          2.32         -8.15        35.70 o                         
  -3   2  11       2193.57       2273.08        42.84 o                         
  -2   2  11       1678.21       1741.51        40.06 o                         
  -1   2  11         26.13         23.21        39.67 o                         
   0   2  11       1057.79       1161.76        48.14 o                         
  -9   3  11        376.29        371.59        44.99 o                         
  -8   3  11        537.42        530.53        35.64 o                         
  -7   3  11         75.80         79.19        34.61 o                         
  -6   3  11        357.77        394.93        36.06 o                         
  -5   3  11        679.44        736.31        37.53 o                         
  -4   3  11       1360.03       1441.73        46.02 o                         
  -3   3  11        101.72        134.52        50.57 o                         
  -2   3  11        501.82        554.83        43.33 o                         
  -1   3  11        919.23       1088.52        85.26 o                         
  -8   4  11        272.42        278.16        47.59 o                         
  -7   4  11       1784.92       1823.12        58.77 o                         
  -6   4  11        384.48        435.33        48.54 o                         
  -5   4  11        328.73        326.48        42.65 o                         
  -4   4  11        472.57        486.81        50.16 o                         
  -3   4  11        136.77        108.47        48.57 o                         
  -2   4  11         49.40         37.53        42.52 o                         
  -8  -3  12         18.69         47.31        52.13 o                         
  -7  -3  12        528.39        550.66        58.80 o                         
  -6  -3  12        692.53        734.98        48.59 o                         
  -5  -3  12        242.22        227.62        47.40 o                         
  -4  -3  12        327.61        358.41        57.65 o                         
  -3  -3  12        288.61        296.68        48.39 o                         
  -9  -2  12        163.42        147.06        50.70 o                         
  -8  -2  12       1591.99       1725.35        58.94 o                         
  -7  -2  12        660.80        770.03        54.04 o                         
  -6  -2  12        309.59        306.12        36.05 o                         
  -5  -2  12       1532.69       1593.81        40.06 o                         
  -4  -2  12        191.53        187.96        37.77 o                         
  -3  -2  12         76.94         91.26        45.60 o                         
  -2  -2  12         35.29          8.57        45.50 o                         
  -9  -1  12        533.81        541.13        46.05 o                         
  -8  -1  12        110.68        127.09        38.65 o                         
  -7  -1  12        540.00        561.01        41.25 o                         
  -6  -1  12        809.13        846.79        37.40 o                         
  -5  -1  12        353.40        332.78        41.61 o                         
  -4  -1  12        374.19        369.23        36.02 o                         
  -3  -1  12        218.32        244.17        35.29 o                         
  -2  -1  12       1163.89       1239.08        42.47 o                         
  -1  -1  12        266.11        278.14        52.31 o                         
  -9   0  12        438.43        435.30        53.85 o                         
  -8   0  12          3.12        -19.10        39.18 o                         
  -7   0  12          1.57         -4.43        39.70 o                         
  -6   0  12        192.52        210.76        40.67 o                         
  -5   0  12         15.74         51.60        49.05 o                         
  -4   0  12        825.61        899.76        51.30 o                         
  -3   0  12       1375.39       1521.01        74.77 o                         
  -2   0  12         36.15         45.90        44.82 o                         
  -1   0  12       1351.40       1473.39        49.52 o                         
  -9   1  12        537.20        569.91        46.06 o                         
  -8   1  12        110.16         98.80        44.42 o                         
  -7   1  12        542.07        565.58        36.34 o                         
  -6   1  12        807.59        834.96        42.80 o                         
  -5   1  12        355.05        381.28        41.56 o                         
  -4   1  12        374.89        362.91        41.55 o                         
  -3   1  12        216.28        224.97        40.81 o                         
  -2   1  12       1170.64       1310.42        58.83 o                         
  -1   1  12        264.61        296.05        53.03 o                         
  -9   2  12        162.38        166.76        51.33 o                         
  -8   2  12       1595.20       1682.01        60.09 o                         
  -7   2  12        660.36        713.07        55.35 o                         
  -6   2  12        308.01        281.11        42.00 o                         
  -5   2  12       1539.01       1672.97        45.65 o                         
  -4   2  12        189.95        202.25        42.84 o                         
  -3   2  12         77.53         66.24        47.07 o                         
  -2   2  12         34.62         25.33        45.78 o                         
  -8   3  12         18.99         15.39        46.98 o                         
  -7   3  12        532.30        533.07        48.62 o                         
  -6   3  12        691.55        755.03        59.84 o                         
  -5   3  12        242.49        249.33        42.22 o                         
  -4   3  12        329.91        339.50        59.28 o                         
  -3   3  12        288.40        283.42        49.30 o                         
  -7  -1  13        752.45        816.21        49.09 o                         
  -6  -1  13         82.69         73.56        44.15 o                         
  -5  -1  13        293.39        330.30        63.32 o                         
  -7   0  13        113.31         91.18        47.26 o                         
  -6   0  13       1060.21       1081.45        50.12 o                         
  -5   0  13        777.39        833.77        43.10 o                         
  -4   0  13         92.77        104.35        54.17 o                         
  -7   1  13        753.78        775.37        49.88 o                         
  -6   1  13         81.37         63.35        49.15 o                         
  -5   1  13        293.19        342.53        48.97 o                         
                                                                                
